# Supplementary material for: Blood Transcriptome Analysis of Septic Patients Reveals a Long Non-Coding Alu-RNA in the Complement C5a Receptor 1 Gene
Source: Noncoding RNA. 2022 Mar 29;8(2):24. doi: 10.3390/ncrna8020024 (PMC9027897; doi:10.3390/ncrna8020024)
Supplement: Supplementary file 1 [file ncrna-08-00024-s001.zip]

Archive with 5 entries (5 files):
- Supplementary_figures_S1-S3.pdf
- Table_S1.xlsx
- Table_S2.xlsx
- Table_S3.xlsx
- Table_S4.xlsx
