# Supplementary material for: Blood Transcriptome Analysis of Septic Patients Reveals a Long Non-Coding Alu-RNA in the Complement C5a Receptor 1 Gene
Source: Noncoding RNA. 2022 Mar 29;8(2):24. doi: 10.3390/ncrna8020024 (PMC9027897; doi:10.3390/ncrna8020024)
Supplement: Supplementary file 1 [file ncrna-08-00024-s001.zip › Table_S1.xlsx]

## Sheet: experiment_parameters_condition
Samples from SRA bioproject PRJNA647880	Condition		Samples from bioproject PRJNA607653	Condition
SRR12291410	Healthy		SRR11118000	Healthy
SRR12291411	Healthy		SRR11118001	Healthy
SRR12291412	Healthy		SRR11118002	Healthy
SRR12291413	Healthy		SRR11118003	Healthy
SRR12291414	Healthy		SRR11118005	Healthy
SRR12291415	Healthy		SRR11118006	Healthy
SRR12291416	Healthy		SRR11118007	Healthy
SRR12291417	Healthy		SRR11118008	Healthy
SRR12291418	Healthy		SRR11118009	Healthy
SRR12291419	Healthy		SRR11118010	Healthy
SRR12291420	Healthy		SRR11118011	Healthy
SRR12291421	Healthy		SRR11118012	Healthy
SRR12291422	Healthy		SRR11118013	Healthy
SRR12291423	Healthy		SRR11118014	Healthy
SRR12291424	Healthy		SRR11118016	Healthy
SRR12291425	Healthy		SRR11118017	Healthy
SRR12291426	Healthy		SRR11118018	Healthy
SRR12291427	Healthy		SRR11118019	Healthy
SRR12291428	Healthy		SRR11117995	Sepsis
SRR12291429	Healthy		SRR11117996	Sepsis
SRR12291430	Healthy		SRR11117997	Sepsis
SRR12291431	Healthy		SRR11117998	Sepsis
SRR12291432	Healthy		SRR11117999	Sepsis
SRR12291433	Healthy		SRR11118015	Sepsis
SRR12291434	Healthy		SRR11118022	Sepsis
SRR12291435	Healthy		SRR11118023	Sepsis
SRR12291438	Shock		SRR11118024	Sepsis
SRR12291440	Shock		SRR11118025	Sepsis
SRR12291442	Shock		SRR11118026	Sepsis
SRR12291443	Shock		SRR11118027	Sepsis
SRR12291444	Shock		SRR11118028	Sepsis
SRR12291445	Shock		SRR11118029	Sepsis
SRR12291446	Shock		SRR11118030	Sepsis
SRR12291448	Shock		SRR11118031	Sepsis
SRR12291451	Shock		SRR11118032	Sepsis
SRR12291452	Shock		SRR11118033	Sepsis
SRR12291454	Shock
SRR12291456	Shock
SRR12291457	Shock
SRR12291459	Shock
SRR12291460	Shock
SRR12291462	Shock
SRR12291463	Shock
SRR12291464	Shock
SRR12291465	Healthy
SRR12291466	Healthy
SRR12291467	Healthy
SRR12291468	Healthy
SRR12291469	Healthy
SRR12291470	Healthy
SRR12291471	Healthy
SRR12291472	Healthy
SRR12291473	Healthy
SRR12291474	Healthy
SRR12291475	Healthy
SRR12291476	Healthy
SRR12291477	Healthy
SRR12291478	Healthy
SRR12291479	Sepsis
SRR12291480	Sepsis
SRR12291481	Sepsis
SRR12291482	Sepsis
SRR12291483	Infection
SRR12291484	Infection
SRR12291485	Infection
SRR12291486	Sepsis
SRR12291487	Sepsis
SRR12291488	Sepsis
SRR12291489	Infection
SRR12291491	Infection
SRR12291492	Sepsis
SRR12291493	Sepsis
SRR12291494	Infection
SRR12291495	Infection
SRR12291496	Sepsis
SRR12291497	Sepsis
SRR12291499	Sepsis
SRR12291500	Sepsis
SRR12291501	Infection
SRR12291503	Sepsis
SRR12291504	Infection
SRR12291505	Infection
SRR12291506	Sepsis
SRR12291508	Infection
SRR12291509	Sepsis
SRR12291510	Sepsis
SRR12291512	Sepsis
SRR12291514	Infection
