# Supplementary material for: Blood Transcriptome Analysis of Septic Patients Reveals a Long Non-Coding Alu-RNA in the Complement C5a Receptor 1 Gene
Source: Noncoding RNA. 2022 Mar 29;8(2):24. doi: 10.3390/ncrna8020024 (PMC9027897; doi:10.3390/ncrna8020024)
Supplement: Supplementary file 1 [file ncrna-08-00024-s001.zip › Table_S2.xlsx]

## Sheet: one_insert_alu_intersected_by_t
Alu_family	Ensembl	Transcript name	Gene name	Gene_type	chr_alu	start_alu	end_alu	Transcript_name_homer	Copies	strand	Length	Alu_SRR12291462_Shock	Alu_SRR12291410_Healthy	Alu_SRR12291411_Healthy	Alu_SRR12291412_Healthy	Alu_SRR12291413_Healthy	Alu_SRR12291414_Healthy	Alu_SRR12291415_Healthy	Alu_SRR12291416_Healthy	Alu_SRR12291417_Healthy	Alu_SRR12291418_Healthy	Alu_SRR12291419_Healthy	Alu_SRR12291420_Healthy	Alu_SRR12291421_Healthy	Alu_SRR12291422_Healthy	Alu_SRR12291423_Healthy	Alu_SRR12291424_Healthy	Alu_SRR12291425_Healthy	Alu_SRR12291426_Healthy	Alu_SRR12291427_Healthy	Alu_SRR12291428_Healthy	Alu_SRR12291429_Healthy	Alu_SRR12291430_Healthy	Alu_SRR12291431_Healthy	Alu_SRR12291432_Healthy	Alu_SRR12291433_Healthy	Alu_SRR12291434_Healthy	Alu_SRR12291435_Healthy	Alu_SRR12291438_Shock	Alu_SRR12291440_Shock	Alu_SRR12291442_Shock	Alu_SRR12291443_Shock	Alu_SRR12291444_Shock	Alu_SRR12291445_Shock	Alu_SRR12291446_Shock	Alu_SRR12291448_Shock	Alu_SRR12291451_Shock	Alu_SRR12291452_Shock	Alu_SRR12291454_Shock
AluY	ENSG00000257764	lncRNA	havana	havana	chr12	69353495	69353787	AluY_dup2703	19	+	292.6	29198.5	33342	23212	28679.5	18055	17444.5	31835	27337	15851	48651.5	34683.5	18813	12644.5	10913	32944.5	35494	20531.5	31144.5	16300	13092.5	15556.5	15386	28161.5	12453	22218	20939	22459	21678	22589.5	62586.5	34932.5	49774.5	55614.5	17269	27010	37327	27192	25939.5
AluSc8	ENSG00000204592	HLA-E-201	HLA-E	protein_coding	chr6	30493012	30493324	AluSc8_dup286	22	-	278.9	23962	18717	17931.5	18103	18866	16391	15381.5	15566	23376	17058.5	24103	16571	19037.5	14440.5	17967	15847	16170.5	14671	17021.5	16178.5	15171.5	18745.5	18707	17359.5	14300	14646.5	15760	17761.5	9477.5	42261	20135.5	19443	27343.5	26166.5	15182.5	28537	13613	11594.5
AluSz6	ENSG00000163131	CTSS-210	CTSS	protein_coding	chr1	150732607	150732908	AluSz6_dup5	118	-	250.8	7161.5	9422	13071	11818	9045.5	8525.5	12088.5	9442	13510.5	12778.5	11002	12298	8232	6866	9296.5	8242.5	7722.5	7718	6976.5	7297	6733	10416.5	9017	7896.5	8971	7337	8717	10614	5969	18665	5951	6245	12215	9231	6208	7460.5	5000	10683
AluSz6	ENSG00000143226	FCGR2A-203	FCGR2A	protein_coding	chr1	161518619	161518922	AluSz6_dup2879	2	+	298	12258	4486.5	4725.5	4031	4948	4087	4318	3161	4837	4447.5	5968.5	4622	3091	2351	3719.5	3533.5	3402.5	2688.5	4045	2509	2464.5	3708.5	4456.5	3972.5	3296.5	2082	3907	6153.5	6753.5	18248	16595.5	8224.5	9634	11317	7883.5	14478.5	10345	9207
AluJb	ENSG00000119535	CSF3R-205	CSF3R	protein_coding	chr1	36476656	36476968	AluJb_dup3312	18	+	227.7	13134	7079	8179	4792	8280	6431	6823.5	4452	5174.5	8172.5	6565	7880.5	4046	3509.5	6625	4474	5632	3670	4343.5	3830	3315.5	6946	4021	4843	4486	3078	5528	7714	5759.5	7776	12560.5	5180	9297.5	6082	2964.5	11653.5	12533.5	8225
AluSx1	ENSG00000180871	CXCR2-201	CXCR2	protein_coding	chr2	218136223	218136432	AluSx1_dup6939	3	-	257	6734.5	5001	5360	5816	6370	5586.5	5583	5124	6558	5145	8953.5	4668.5	4347	3418.5	4359	5237	4774.5	3617	6057.5	3234.5	3451.5	4843.5	5588.5	4864	4826.5	2402	5572	5618	1647.5	6282.5	7064.5	2977	6615	3196	3211.5	10702.5	4184	2678
AluSz	ENSG00000112096	SOD2-203	SOD2	protein_coding	chr6	159680654	159680958	AluSz_dup4660	11	+	281.6	5093	3998	4490	4518.5	3764	3476	5008.5	3397.5	4625	4973.5	5257.5	4487.5	2368	2239	2617.5	3311.5	4228	2743	4081	3467	2677	4763.5	4434.5	3704	4653.5	2823.5	3087.5	3357	1163	6898	3590	3289.5	3734	4275	3952.5	6309	1791	1821.5
AluSx3	ENSG00000119535	CSF3R-214	CSF3R	protein_coding	chr1	36477257	36477559	AluSx3_dup768	20	-	230.4	6359.5	3519	4867.5	3683.5	5371.5	4450	4985.5	2955.5	3322.5	5268	3727.5	5224	2702	2178	4216.5	3206	4723.5	2511.5	3521	2793.5	2306	5368.5	2971.5	3920.5	3237.5	2431	3787	5021.5	3309.5	4656.5	5103	2328.5	5706.5	3072	1768.5	5551.5	6016	4005.5
AluJb	ENSG00000119535	CSF3R-214	CSF3R	protein_coding	chr1	36478566	36478850	AluJb_dup3313	18	-	257.1	6485.5	3172	3966	2357.5	4231	3179.5	3262.5	1935.5	2194.5	3541.5	3350	3303	1939	1480	3021	1728	2295.5	1634	2019	1676.5	1462	2658	1771.5	2338.5	1940.5	1428.5	2226	3506	3327.5	3135	5004.5	2690.5	4711	2715	1392	4247	7050.5	4807.5
AluSz	ENSG00000112096	SOD2-203	SOD2	protein_coding	chr6	159679796	159679926	AluSz_dup4659	11	-	257	2991.5	2165	2740.5	3529.5	2265	2780	3223.5	2337	3809	2894	3645	3402.5	1870.5	1593	1802.5	2406	2662.5	1855.5	2692.5	2094	1746	2986.5	3067.5	2273.5	2813	1720.5	2327	2260.5	1248.5	7977	2021	3484.5	2757	4553.5	3265	4437.5	1142.5	1162.5
AluSc5	ENSG00000126262	FFAR2-203	FFAR2	protein_coding	chr19	35450941	35451246	AluSc5_dup159	20	-	281.2	5666	2321.5	2800	2755.5	2884.5	2004	2205.5	1518	2838	2005	2728	2332	1502.5	1271	2535	1980.5	1900	1305.5	1904	1288	1566.5	1630.5	2029.5	2118.5	1791.5	916	1844.5	2184	2735.5	12269	6369.5	3777	4017	5138.5	3005	5557	4772.5	3941
AluY	ENSG00000119535	CSF3R-214	CSF3R	protein_coding	chr1	36477763	36478057	AluY_dup2231	21	-	300	4521.5	2610.5	3456.5	2590	3662	2952.5	3356	1804.5	2134.5	3158.5	2834.5	3392.5	2053	1467	2897	1968	2666.5	1756	2121	1917.5	1572	2922	1793	2658.5	2095	1464.5	2606.5	3539.5	3342	3089.5	3575	2518	4800.5	2677.5	1373	3317.5	5716	3766.5
AluSx1	ENSG00000028137	TNFRSF1B-201	TNFRSF1B	protein_coding	chr1	12207628	12207924	AluSx1_dup844	24	-	295.9	3251.5	3326.5	2202	2453.5	2629.5	2452.5	2537.5	2698.5	3674	2607	4061	2987	2480.5	2050	2700	2614	2517.5	2330	2544	2376.5	2183.5	2520.5	2992	2496.5	2300.5	1967.5	2667.5	2310.5	1043.5	6150.5	3570.5	2257.5	2742	3783.5	1556.5	3290	2299	1451
AluSx1	ENSG00000197405	C5AR1-201	C5AR1	protein_coding	chr19	47321327	47321636	AluSx1_dup5454	11	+	275.9	7324.5	3286.5	3579.5	4626.5	3817.5	4234	3854.5	3521	7139.5	4195	5896.5	4308.5	3293	2818	3101.5	4049	2825	2659	4911	2562.5	2383	4423	4084	3142.5	3481.5	2085.5	5036	5300	2821.5	8984.5	6831	4400.5	5028	5266	7370.5	7900	5145	4313
AluJb	ENSG00000185215	TNFAIP2-204	TNFAIP2	protein_coding	chr14	103136521	103136805	AluJb_dup3998	18	-	262.9	1788	2518	2337	2282.5	2317.5	2166	2246	1848	3266.5	2549	2864.5	2534.5	1746.5	1620	2717.5	2387	2608.5	1931	2278	1978	1575.5	2681	2081	1985.5	2372	1649	2306.5	2019	178.5	4309	1446	1379	1934	1549.5	604	2358.5	424	309.5
AluSx	ENSG00000163131	CTSS-210	CTSS	protein_coding	chr1	150731106	150731403	AluSx_dup6248	6	-	231.8	2248	2584.5	2723.5	2556	2149.5	1973	2462.5	2517.5	3558	2690	2979	3101	1951.5	1924	2371	2503.5	2377	2435	2153.5	1854.5	2122	2711.5	2704	2050	2437	1782	2442.5	2683.5	1623	4131	1724.5	1842.5	2578	1974.5	1083.5	1839	1401	2523
AluSq	ENSG00000064666	CNN2-206	CNN2	protein_coding	chr19	1038591	1038873	AluSq_dup15	45	+	281.3	5147.5	3762.5	2836	3599.5	3274	2902.5	2397	2752	5174	3306	4836.5	3424.5	3090.5	2606.5	3008	2352.5	2878	2717	4088	2316.5	2755.5	3348.5	3127.5	3026	2815.5	1955.5	3771.5	3746.5	4593	6526	6473	4283	4411.5	4950.5	8663	5278	6667.5	4873.5
AluJo	ENSG00000163131	CTSS-210	CTSS	protein_coding	chr1	150731918	150732209	AluJo_dup4283	4	-	300.5	2046.5	2853.5	3174	2897.5	2679.5	2794	3548	3066.5	4106.5	3443.5	3368.5	3385.5	2324.5	2400	2764	2619	2726	2629.5	2434	2373.5	2297	3963	3107.5	2728.5	2945.5	2158	3202.5	3288	1303.5	3316	1487.5	1185.5	2910	1473	1271.5	1408	1249	2069.5
AluSz	ENSG00000235568	NFAM1-201	NFAM1	protein_coding	chr22	42382057	42382355	AluSz_dup1658	22	-	285.3	5743.5	1998.5	1901	2136.5	2162.5	2330.5	2318	1946.5	3670	2489.5	3278	2545	1593	1570.5	2179	2054.5	1889	1564	2095	1491.5	1542.5	2172.5	2110	1945	1940.5	1097.5	2390	3137.5	1504	5624	3862.5	3283	3210	4074	3030.5	3704.5	1956	1629
AluSx1	ENSG00000147454	SLC25A37-206	SLC25A37	protein_coding	chr8	23574188	23574479	AluSx1_dup938	24	-	283.7	2503	1116	1702	2148.5	1622	1232	1944	810.5	1131.5	1403.5	1791	1637	1026	684	1111.5	1132.5	1308.5	972.5	1642.5	831	825.5	1024.5	1464.5	1569.5	943.5	813.5	1077.5	1497	3082	3825	2475	1418	3199.5	1747	1935.5	3437	3626	3616
AluSp	ENSG00000163220	S100A9-201	S100A9	protein_coding	chr1	153359681	153359988	AluSp_dup3000	2	+	307.5	5386	840.5	878	800.5	933.5	625.5	794	546	809	1096	811.5	1004	458	388.5	741.5	654	488	430.5	668	354.5	383	874.5	575	791.5	519	436.5	775	1571	4196	4127	3934.5	3848	3411.5	3935	1831.5	3503	4606	7445.5
AluSx1	ENSG00000119535	CSF3R-214	CSF3R	protein_coding	chr1	36478247	36478556	AluSx1_dup2760	19	+	283.6	3967.5	2055.5	2515.5	1753.5	2753.5	1849	2526.5	1380	1582.5	2388.5	2173	2431.5	1324.5	866	2137.5	1303	1837.5	1121.5	1667	1312	906	2179	1317.5	1843	1204.5	988.5	1489	2356.5	2160	2141	2943.5	1609.5	3224	1621	1094	2767.5	4586	3176.5
AluSz	ENSG00000264772	lncRNA	havana	havana	chr17	7581641	7581952	AluSz_dup475	24	-	271.4	718	1627	1234	1062.5	713.5	906.5	1488.5	1527.5	1497	1250.5	1661	1378	1168	1073.5	1373.5	1161	985	1472	683.5	1099.5	1142	784.5	1768	975.5	909	911.5	1051.5	2327.5	1240.5	2761	1648.5	1453.5	1191.5	2542.5	2517.5	992.5	1251	1498
AluSg4	ENSG00000101265	RASSF2-203	RASSF2	protein_coding	chr20	4780685	4780994	AluSg4_dup20	27	-	266.2	4097.5	2207	2362	2328.5	2351.5	2336.5	2146.5	2200	3529	2545.5	3280	2388	1772.5	1782.5	2150.5	2260.5	1683	1768	2229.5	1333	1604	2659.5	2104.5	1730	1956.5	1316.5	2559.5	3331	2801.5	5216	3760.5	2905.5	3308	3473.5	4504	4867	3417.5	3943.5
AluSq2	ENSG00000101342	TLDC2-202	TLDC2	protein_coding	chr20	36890465	36890776	AluSq2_dup844	22	+	279.4	664.5	1957	1438.5	1392	1206.5	1047	1107	1708	1513.5	1269	2114.5	1678	1276	1234	1421.5	1525.5	1328.5	1654.5	884.5	1189	1501	1029	1916.5	1151	1333.5	1331	1150	1088.5	773.5	1924.5	856	1103	799.5	1551	605.5	782.5	774.5	922.5
AluSx1	ENSG00000232220	lncRNA	havana	havana	chr19	53875568	53875864	AluSx1_dup6405	4	+	297.8	2950	2631.5	2112.5	2817	2479	3039.5	2465.5	4296	5053	2130	3905.5	3660	1983.5	1614	2293	2935	1996	1869	3367.5	1877.5	2828	2298	3269	1737	3172	1618	3361.5	3684.5	2135.5	3024	3715.5	2954	2401	1945	5295	2671	2963.5	3225
AluSx	ENSG00000140749	IGSF6-201	IGSF6	protein_coding	chr16	21640469	21640796	AluSx_dup1836	22	-	265	3565.5	1398	1694	1709.5	1577.5	1637.5	1679.5	1127.5	2093	1911	2049	1477	864.5	865	1362	1022.5	1063.5	959	1148.5	845.5	908	1192.5	1193.5	1007.5	1073.5	790	1385	2355	1586	4642.5	2429.5	2978.5	2430.5	3409	3134	3306.5	1917.5	2995
AluY	ENSG00000231925	TAPBP-234	TAPBP	protein_coding	chr6	33300685	33300983	AluY_dup1358	23	-	288	2284.5	1893	1601.5	1700	1670.5	1141	1377	1884.5	2316.5	1570.5	2391	1591.5	1472	1315.5	1396.5	1612	1488.5	1448	1595.5	1443	1457	1588	1929	1449	1496.5	1221	1676	1333.5	1578.5	4127	2130.5	1812	1769	2456	1550.5	2148.5	2520.5	1559.5
AluY	ENSG00000231925	TAPBP-234	TAPBP	protein_coding	chr6	33300381	33300675	AluY_dup1357	23	+	296.7	2291	2000	1589.5	1646	1558.5	1269	1392.5	1737	2165.5	1383	2241	1571.5	1314	1229.5	1386	1559	1561.5	1575.5	1633.5	1445.5	1558.5	1563	1924	1404	1472.5	1272.5	1490.5	1294	1640.5	4403	2150.5	1849.5	1788	2517	1693.5	2072.5	2405.5	1545.5
AluJo	ENSG00000261971	MMP25-AS1-207	MMP25-AS1	lncRNA	chr16	3056388	3056713	AluJo_dup195	25	+	232.5	5396	2121.5	2400.5	1261	2535	1860.5	1630.5	4044	1883.5	1438.5	1611	2059.5	925	1070	1518	1019.5	1107.5	1037.5	1756	564	1107.5	1894	1486	1709	1468.5	3463	1821	2217.5	2497.5	2391	2555.5	2321.5	4379.5	1772	921.5	3090	2129.5	2616.5
AluSx	ENSG00000103313	MEFV-201	MEFV	protein_coding	chr16	3242388	3242690	AluSx_dup274	27	-	232.9	2754	1393	1104	1105.5	1240.5	918.5	889	1095.5	1478	1181	1522.5	1256	724.5	614.5	962.5	1084	1057.5	868.5	962.5	703	779	1016	1066	809.5	997	595.5	1096.5	1434	794.5	1826.5	2095	1236.5	1557.5	1402	1785	1896.5	1113	1632.5
AluY	ENSG00000105639	JAK3-203	JAK3	protein_coding	chr19	17825620	17825921	AluY_dup2	355	+	290.2	2872.5	1187.5	1256	1095	1199	782	745.5	909	706.5	828.5	1215	875	734	712	864	662.5	779.5	871	773	715.5	754.5	697	1089.5	856	818	632	447	577	3046	3872	3280.5	1933.5	1450.5	2723.5	2403.5	2827	3034	3141.5
decay	ENSG00000249624	nonsense_mediated_decay	havana	havana	chr21	33296667	33296973	AluSz_dup594	24	+	265.2	2439.5	1174	990	1137	1301	923	1134.5	952.5	1263.5	1079	1283.5	931.5	955.5	815.5	1028.5	846	677	697.5	830	616.5	677.5	791	914	719.5	755.5	654.5	897.5	1553	2194.5	3596	3051.5	1975.5	2272	2474.5	2783.5	3339.5	3149	3055.5
AluSx	ENSG00000231925	TAPBP-234	TAPBP	protein_coding	chr6	33301292	33301595	AluSx_dup1539	22	+	285.7	1902.5	1869.5	1544	1346	1582.5	1038	1301.5	1657	1640	1357	1985	1487	1327.5	1185.5	1325.5	1364	1436	1282.5	1399.5	1364	1543	1610	1710.5	1402	1457	1139.5	1252	1066	921	2748.5	1861.5	1106.5	1283.5	1401	753.5	1781	2426	1335.5
decay	ENSG00000267385	nonsense_mediated_decay	havana	havana	chr19	4537558	4537866	AluY_dup600	24	-	297.2	3488.5	1219.5	832.5	894.5	1033.5	1011	973.5	644	1121	881	1316	850	639	572	755	790.5	641	640	995.5	426	625.5	890.5	1004	898	594	409	1116	2702	6073.5	7897.5	4905.5	4827	3546	5757	8038	4791	6155.5	4976.5
AluSx1	ENSG00000003402	CFLAR-214	CFLAR	protein_coding	chr2	201163984	201164293	AluSx1_dup6338	4	-	263.2	1974.5	1296	1306	1312.5	1475.5	1324	1512	1289.5	1732.5	1485	1716	1656.5	969	802	1133	1143.5	1151	811.5	1175.5	898.5	945.5	1395	1372.5	1153.5	1169.5	864.5	1048.5	1735.5	1115.5	2488.5	1511.5	1208	1693.5	1503.5	1472	1514	1845	1563.5
AluY	ENSG00000128335	APOL2-202	APOL2	protein_coding	chr22	36227034	36227341	AluY_dup1546	22	+	292.8	658.5	774	753	926	787	506	693	613	957.5	794	913	634.5	627	496	806.5	682.5	734	532.5	616	722.5	580	789.5	677	762.5	476.5	531	572.5	339.5	224	1489.5	495.5	806.5	811	981	445.5	729	458	362
AluSx1	ENSG00000271503	CCL5-202	CCL5	protein_coding	chr17	35871910	35872222	AluSx1_dup2403	21	-	272.6	714	6473	1760	5667	2753	1534.5	2328	1996	2249.5	2454.5	4481	2143	4599.5	3388	3074	1702.5	3783.5	2626.5	2747	4653	3867	2361.5	4873	2608.5	3326	4211	1576.5	760.5	725	514	586.5	305.5	690	570.5	129.5	936	1463.5	823.5
AluSx3	ENSG00000177885	GRB2-209	GRB2	protein_coding	chr17	75319448	75319739	AluSx3_dup1519	10	+	256.1	1867.5	1706	1593.5	1397.5	1447.5	1519.5	1482.5	1453	2160	1586.5	2199.5	1536	1443.5	1253	1490	1468.5	1381.5	1341	1591.5	1210.5	1317	1636.5	1684	1277.5	1425.5	1132.5	1518	1798	1247.5	2853	2098.5	1392.5	1740	1931	1778	2172	1846.5	1443
AluSx1	ENSG00000059804	SLC2A3-209	SLC2A3	protein_coding	chr12	7919427	7919710	AluSx1_dup337	24	+	283.2	7111.5	1264	1353	1394.5	1313	1190	1146	1112.5	1711.5	1193.5	1564.5	1121	957.5	579	820	909.5	764	646	1144	534	745.5	953.5	1388.5	1228	823	787	1378.5	2012	6882	8801	5714.5	6972.5	3333	6228.5	10190.5	6281.5	5631	4950.5
AluJr	ENSG00000282804	protein_coding	havana	havana	chr6	24805936	24806252	AluJr_dup784	23	-	229.7	1479	1547	2039	1729.5	1764.5	1784.5	1718.5	1669	1859	1541.5	1703	2082	1599.5	1200.5	1818.5	1599	1574.5	1308.5	1899.5	1655	1704.5	1861.5	1829.5	1970.5	1973.5	1621.5	1571.5	1392.5	1453	1750.5	1533.5	906	1841.5	747	1045.5	1355.5	2157	2256.5
AluSp	ENSG00000163162	RNF149-202	RNF149	protein_coding	chr2	101274780	101275094	AluSp_dup1565	18	+	293	2798	1136.5	1221.5	1424	1301.5	958.5	993	842	1271.5	1122	1286.5	1151.5	622	572	1055.5	938.5	810.5	694	953	650.5	610.5	960.5	1050.5	840.5	771.5	580	916.5	1460.5	1087	3188	2496.5	1593	2282	2349	1547	2272	1821.5	1943
AluY	ENSG00000204577	LILRB3-203	LILRB3	protein_coding	chr19	54216299	54216609	AluY_dup4062	14	-	299.9	3658	1528	1120	1126.5	1200.5	1095.5	882.5	938	1274.5	1118.5	1460.5	1256.5	771	725.5	911	963	851	774.5	1047	693	729.5	1067	1036	968.5	906	630.5	938.5	1440	1704.5	3233.5	4348	1620.5	1721.5	1945	2623.5	2455	3527	2979
AluY	ENSG00000119917	IFIT3-214	IFIT3	protein_coding	chr10	89340277	89340581	AluY_dup3096	18	+	298.8	219	624	888	1009	896.5	449	619	339.5	960.5	753	708	737.5	601	304	640	586.5	813	361.5	617.5	801	395.5	612	407.5	703.5	555	521.5	483.5	317	55.5	2380	222.5	287	492	625	401.5	354.5	101	74
AluSx	ENSG00000172081	MOB3A-201	MOB3A	protein_coding	chr19	2072159	2072453	AluSx_dup248	29	+	269.4	2038	2058	1552	1533.5	1622.5	1576.5	1393.5	1700.5	2820	1668	2546	1924.5	1537	1470.5	1611	1927	1775	1500.5	2126	1535	1657.5	1930	2145	1528	1673	1214	1974.5	1770.5	794.5	2430	2070.5	1309	1724.5	1865	1496.5	1859.5	1324	927.5
AluY	ENSG00000128383	APOBEC3A-202	APOBEC3A	protein_coding	chr22	38962678	38962970	AluY_dup1729	22	-	297.1	4908	1828.5	1049	1083.5	2021.5	1634	1804.5	1207.5	2297.5	1901.5	2213.5	1985	1216	540	1391	1368.5	831	883.5	1898	4	846	1835	1460	847	1636.5	944.5	1479	1500.5	950.5	5765.5	3480.5	2526.5	2907	3141.5	3408.5	4024	2130	2625.5
AluSx1	ENSG00000175489	LRRC25-201	LRRC25	protein_coding	chr19	18391260	18391567	AluSx1_dup3090	18	-	294.1	2894	1242.5	776.5	760.5	979.5	958	879	881	1486	855.5	1616.5	971	765	853	752.5	1004.5	698.5	792	903	701.5	719	1019.5	1016	842	861.5	574	782	1338.5	1019	3540.5	2880.5	1403	1158	2061.5	2251	2369	1990	1094
AluY	ENSG00000172081	MOB3A-201	MOB3A	protein_coding	chr19	2071898	2072155	AluY_dup248	28	+	300.9	2056	1906	1559	1603.5	1590.5	1696.5	1454.5	1664	2835	1602	2609.5	1836	1538	1439.5	1584.5	1882	1604.5	1434.5	1902	1453.5	1600.5	1807.5	2017.5	1409	1498.5	1171.5	1980.5	1762	910	2774.5	2012.5	1472.5	1806.5	2021	1744.5	2019.5	1319	854
AluJr	ENSG00000178927	CYBC1-201	CYBC1	protein_coding	chr17	82443086	82443209	AluJr_dup3593	13	+	231.9	1304.5	708.5	643	737	692	511.5	719.5	626	770	549	748	725.5	562.5	529	692.5	689.5	597.5	612.5	600	501	519.5	549.5	811.5	641	483.5	553	599.5	723	1704	2207.5	1429	1148	1303	1678	1506.5	1296.5	1503	1598.5
AluJo	ENSG00000234431	lncRNA	havana	havana	chr2	201167232	201167526	AluJo_dup4360	4	+	196.5	1341	907	934	1007	1000	925.5	994.5	959.5	1334.5	908.5	1229.5	1174	777.5	666	858.5	906	877.5	732.5	1023.5	709.5	716.5	1063.5	1184	858.5	901.5	697	1022.5	1310	1041.5	2789.5	956	1280	1494.5	1604.5	1314	1290.5	1133.5	957.5
AluSq2	ENSG00000103313	MEFV-201	MEFV	protein_coding	chr16	3242081	3242382	AluSq2_dup129	27	+	277	1828	937	874.5	797.5	771	696	703	714	1179	842.5	1081	913.5	579	564	716.5	904.5	871.5	699.5	815	610	620	797.5	821	656	847	507.5	811	1037.5	662	1480.5	1333.5	1028	1328	1168	1459.5	1327.5	745	1114
AluJb	ENSG00000172243	CLEC7A-202	CLEC7A	protein_coding	chr12	10117920	10118208	AluJb_dup562	24	+	226.9	1616	1539	1982	1146.5	1797.5	1282.5	1628	1325.5	1721.5	1987.5	1816	1769.5	1184.5	1334.5	1590.5	1253	891.5	1164	1265.5	735.5	1173	1743.5	1337.5	1423	1257	1028	1128.5	1679.5	235.5	2139.5	1111.5	572	2027.5	848	533	1730	777	757
AluSp	ENSG00000172243	CLEC7A-202	CLEC7A	protein_coding	chr12	10117248	10117551	AluSp_dup285	24	+	283.5	1795	1491	1930.5	899	1586	1041	1174.5	1154	1485.5	1749.5	1447.5	1485.5	905	1032	1301.5	1194.5	730.5	1000.5	1107	566.5	843	1317.5	1264	1221.5	1029.5	898.5	957.5	1561	289	2741.5	1136.5	720	1997.5	1162.5	837.5	2210.5	800.5	937
AluSz	ENSG00000169403	PTAFR-202	PTAFR	protein_coding	chr1	28148477	28148751	AluSz_dup1873	22	+	270.8	1815	1300.5	1272	1258.5	1342	1419.5	1194.5	1180.5	2106	1288	1961.5	1393	1033.5	886.5	1360	1300	1165.5	1019	1592	874.5	1103	1303	1341	1000	1273.5	749.5	1479.5	2783.5	941.5	3387.5	1619	1675.5	1131	1605	1363	1849	1252.5	1355
AluJo	ENSG00000185905	C16orf54-201	C16orf54	protein_coding	chr16	29742966	29743275	AluJo_dup1982	19	+	248.5	2286.5	2166.5	1811.5	1900	2197.5	1573.5	1647	1877	2431	1740.5	2203	2009.5	1697	1449.5	1756	1563	1553.5	1282.5	1867.5	1415	1584	1832.5	1629	1339	1448.5	1512	952	1780.5	822	2237	2161	799	1766	1079	1481.5	2164	1311.5	1120
AluSx	ENSG00000171608	PIK3CD-202	PIK3CD	protein_coding	chr1	9727807	9728104	AluSx_dup651	24	+	263.9	1591	1665	1449	1427.5	1438.5	1448	1389	1583.5	2014.5	1392.5	2295	1589	1385.5	1209	1419.5	1592	1533	1334.5	1648.5	1160	1387.5	1536	1778.5	1325.5	1396.5	1196.5	1674.5	1388.5	912	1800.5	1539.5	1289.5	1604.5	1329.5	1449.5	1607.5	1190.5	986
AluSx	ENSG00000140749	IGSF6-201	IGSF6	protein_coding	chr16	21639921	21640237	AluSx_dup1835	22	-	268.5	1744.5	720.5	1275.5	1267	1109.5	1252	1335.5	868	1865	1285.5	1303.5	1109.5	669.5	690.5	984.5	897.5	780.5	761.5	1026.5	604.5	749.5	921	946	841.5	884.5	640	1160.5	1905.5	1255	3811	1296.5	2322.5	1969.5	2973.5	2031	1925.5	1104.5	1549
AluSz	ENSG00000167460	TPM4-212	TPM4	protein_coding	chr19	16102069	16102357	AluSz_dup1816	22	-	282.8	916.5	1260.5	1038	1384.5	950	822.5	823	1050.5	1154.5	1057.5	1511.5	1018	1047	890	1054	1059	991.5	1104	774	1006	1141	993.5	1251.5	827	840	892.5	996	1230	1748	1736.5	1041.5	1187.5	921.5	1342	1352.5	1365	3017	2942
AluSz	ENSG00000127951	FGL2-201	FGL2	protein_coding	chr7	77195657	77195956	AluSz_dup3296	17	-	284.8	323	1041.5	1726	1201	1226	1324.5	1274	862	1281	1469.5	1218.5	1207.5	1036	900.5	1243	1147	1545	1208.5	1236	1363.5	1116	1869	1331.5	1481	1461	1212	1517.5	963.5	90.5	1004.5	302	235.5	485	290.5	147.5	218	203.5	276
AluSc	ENSG00000121858	TNFSF10-201	TNFSF10	protein_coding	chr3	172505726	172506023	AluSc_dup1738	7	-	276.1	1058.5	552	948.5	850	702.5	693.5	853.5	560.5	776.5	831	825	915.5	560.5	360	558	653	575.5	470	529	601.5	447.5	745.5	651.5	711	598	521	637	562	787	2721.5	927.5	1171.5	1329	1588.5	1143.5	1472.5	777.5	1184.5
AluSg	ENSG00000171777	RASGRP4-210	RASGRP4	protein_coding	chr19	38409459	38409752	AluSg_dup1123	18	+	299.8	2226	940.5	721	839.5	827.5	778	722	697	1175.5	916.5	1190.5	852	636	589	797.5	822.5	743	680	875.5	458	617	844.5	947.5	638	651	425.5	883.5	1285.5	1308	2215	2393.5	1366	1231.5	1742	1912.5	1882	1654	1590.5
AluSz	ENSG00000105639	JAK3-204	JAK3	protein_coding	chr19	17826104	17826414	AluSz_dup2075	21	-	291.4	2281.5	857	911	738.5	980	578	625	755.5	662.5	709.5	1035.5	662	627	575	748	552.5	622.5	606	663	610.5	576.5	620.5	867	681.5	664	450	400	453.5	2230	2224.5	2180	1202.5	1022.5	1625	1382	1956.5	2527.5	1986.5
AluSx	ENSG00000232220	lncRNA	havana	havana	chr19	53874764	53874953	AluSx_dup5860	6	-	198.2	1831.5	1481.5	1242.5	1312	1453	1747	1352.5	2330	2685.5	1223.5	2274	1979.5	1026.5	970.5	1351	1546	890	1023	1502	714	1324.5	1246	1810	888	1897	837	1949.5	2130.5	1200.5	1151.5	2233	1279.5	1359.5	1117.5	2545	1489	1822.5	2207
AluSx3	ENSG00000101342	TLDC2-202	TLDC2	protein_coding	chr20	36891695	36891859	AluSx3_dup431	22	-	264.8	391	1180	850	846.5	685.5	703	864	1105	1067	823.5	1252	1105.5	797	799.5	872.5	998	853.5	1030.5	636.5	788	977	703	1136.5	839	902	857.5	787	776.5	491	833.5	434.5	550.5	520	717.5	307	367	407.5	437
AluJo	ENSG00000204577	LILRB3-203	LILRB3	protein_coding	chr19	54216690	54216866	AluJo_dup4296	4	+	177.5	2102	995.5	854	876.5	832.5	809.5	776.5	764.5	1210	798.5	1049	1035.5	668.5	593	785.5	765.5	698.5	637	848	536.5	552	858	871.5	772.5	752	507.5	920.5	1097.5	1375.5	2249.5	2661	1115	1226.5	1379	1908.5	1371	2556	2114.5
AluJo	ENSG00000135842	NIBAN1-202	NIBAN1	protein_coding	chr1	184791960	184792240	AluJo_dup5265	2	+	299.5	2029.5	969.5	816	946.5	785	896	955.5	826.5	1237	895.5	1625	1038	770.5	714	744.5	1159	1029	887.5	1245.5	627	867	885.5	1533	933	956.5	488.5	1126	934.5	1292.5	3369	2283	1528	1686.5	1755.5	1642.5	2487	1956.5	1246.5
AluJo	ENSG00000111913	RIPOR2-202	RIPOR2	protein_coding	chr6	24839936	24840240	AluJo_dup670	24	-	232.8	1085.5	1224.5	953	1125.5	1017.5	983.5	857	1015.5	1407.5	1118	1352.5	1036.5	906.5	812	1178	1119.5	1008.5	923	1087.5	806.5	813	1032.5	1144.5	866.5	993.5	751	1077	1477.5	1000.5	1860	1602.5	751	1513	1519.5	1329.5	1697	1368	1733
AluSx3	ENSG00000140678	ITGAX-201	ITGAX	protein_coding	chr16	31382214	31382409	AluSx3_dup590	22	+	219	3179	1427.5	1382	1482	1240.5	1025.5	1312.5	609	1654	1011	1252	1252	698.5	622.5	863.5	988	880	726	1140	575	746.5	1000	1011	1201	1014	810.5	847	1711	912.5	3500.5	3072.5	2060	1749	2041	1561	3305	1584	1262
AluJo	ENSG00000177663	IL17RA-201	IL17RA	protein_coding	chr22	17110547	17110848	AluJo_dup91	36	+	212.7	2464.5	1318.5	1039	912.5	1160	1063.5	1109.5	1231	1456.5	1268.5	1599.5	1093	834	700	908.5	1027.5	848	784	1045	727.5	839.5	1119.5	1090.5	1010.5	890	577.5	1123.5	1521.5	971	1698.5	2616	1112	1701.5	1242	1195	1494	2150	1651.5
AluY	ENSG00000114978	MOB1A-201	MOB1A	protein_coding	chr2	74153880	74154210	AluY_dup2502	19	+	303.8	1293	1231	1067	1004	1084	790.5	882	838.5	1073.5	1047.5	1249.5	1094	874	719	1001.5	704	853	819.5	734	728	769.5	856	978	769	780.5	858.5	739.5	992	1100	1878.5	1391	905.5	900	1096.5	663	1407	1280.5	1522.5
AluSc8	ENSG00000163162	RNF149-202	RNF149	protein_coding	chr2	101275106	101275416	AluSc8_dup714	17	-	296.4	2333.5	980	961.5	946.5	997	685	645.5	572	776	797.5	932	755.5	423.5	331.5	695	609.5	519	464.5	629	389	417	584.5	687	576	509.5	383.5	549	987.5	690	2203	2018	1127	1512	1657	1193.5	1861	1493	1593
AluSc	ENSG00000169403	PTAFR-202	PTAFR	protein_coding	chr1	28149326	28149627	AluSc_dup480	22	-	266.8	1852.5	1350.5	1214	1172	1321	1246	1118.5	1022	1758.5	1271	1759	1293.5	973.5	781.5	1342.5	1240.5	1131	886	1474.5	888.5	1030	1239	1219	904.5	1155.5	774	1283	2502.5	825	2660	1768	1311	969.5	1246	803.5	1730.5	1344.5	1252.5
AluY	ENSG00000125347	IRF1-201	IRF1	protein_coding	chr5	132482220	132482517	AluY_dup3630	17	+	297.7	535	541.5	416.5	388.5	370.5	381.5	372.5	326.5	572.5	443.5	691.5	454.5	418.5	261.5	421	300.5	320.5	228	293	429	339.5	421	468.5	447	402.5	429	278	367	140	727.5	472.5	403.5	392	677.5	333	383	224	252.5
AluSc8	ENSG00000168610	STAT3-205	STAT3	protein_coding	chr17	42314848	42315154	AluSc8_dup617	18	+	258.8	1164.5	1051.5	812	740	949	896.5	658.5	835.5	1070.5	900.5	1335	881	824	637	810.5	877	930	818	1024.5	737.5	783	974	1040	744.5	774	663	975	831.5	865	1244	1067	806.5	1075	748	753.5	1227.5	1385.5	1051
AluJb	ENSG00000160712	IL6R-201	IL6R	protein_coding	chr1	154466580	154466877	AluJb_dup7906	2	-	290.5	1599.5	1219	1331.5	1273	1442	1399	1317.5	1471	1928.5	1426	1886	1499.5	1257.5	898	1159.5	1317.5	1104.5	999.5	1600.5	831	1020	1743	1396.5	1342.5	1280	813.5	1715.5	1227	424.5	1214	1272.5	600	1472	564.5	575	1189.5	938	689
AluSx	ENSG00000261371	PECAM1-203	PECAM1	protein_coding	chr17	64322714	64323006	AluSx_dup4797	13	-	281.4	2093.5	926.5	1486	1338.5	989.5	952.5	1249	1413	1518	1166	2251	1361.5	1258.5	869.5	1289.5	1072	1177	1151.5	931.5	1011.5	1025	930.5	1605.5	902	1052	997	1030.5	1484.5	437.5	4660.5	1488	1156	1397.5	1414	867.5	3055.5	597.5	1012.5
AluSg	ENSG00000093072	ADA2-203	ADA2	protein_coding	chr22	17179850	17180156	AluSg_dup33	41	+	290.5	332	1369	806.5	738.5	632.5	602	746	1172	869.5	760.5	1214.5	946.5	811	695	850.5	787	754.5	1127.5	640	787	1108.5	659.5	1182	737.5	660	803	603	533.5	132.5	657.5	378	390	554	429	201.5	410.5	246.5	222.5
AluSx	ENSG00000109046	WSB1-204	WSB1	protein_coding	chr17	27312798	27313055	AluSx_dup1877	22	-	285.8	1696.5	881	856.5	830	712	506	604.5	631.5	725	714	678	764.5	550	568.5	701	582	604	512	520	446.5	400.5	570.5	678.5	611	468	519	601	772	2071.5	2484	1642	1070	955.5	1151.5	1265.5	1382	3168	3770.5
AluSq2	ENSG00000093072	ADA2-203	ADA2	protein_coding	chr22	17180855	17181167	AluSq2_dup58	41	+	289.2	267	1442	885.5	708	685	596	740.5	1108	857.5	921.5	1193.5	1054	795.5	797.5	912	736	773	1158.5	570	834	1117.5	716	1161.5	782	657.5	735	617	532.5	100.5	524.5	321	270	467	278.5	131	352	221.5	185.5
AluJb	ENSG00000204577	LILRB3-203	LILRB3	protein_coding	chr19	54216000	54216282	AluJb_dup4981	16	-	259.9	2790.5	1046	755	807	888	754	678.5	669	1017.5	770.5	1015	1021	548.5	512.5	681.5	635	590	604.5	760.5	447.5	487	770.5	792	724.5	610	422	724	1021.5	921	2349.5	2999.5	1244.5	1324	1595.5	1566.5	1814.5	2205.5	1615
AluSg	ENSG00000164733	CTSB-239	CTSB	protein_coding	chr8	11842937	11843245	AluSg_dup116	24	+	294.6	446.5	681.5	352	413.5	315	350	455.5	562.5	489	413.5	522	360.5	417	358.5	352.5	593	400	488.5	492.5	308	433	303	652	307	285.5	269.5	326.5	648	726	1112.5	580.5	639.5	588.5	1042.5	932.5	572.5	662.5	1422
AluSp	ENSG00000136819	C9orf78-201	C9orf78	protein_coding	chr9	129827772	129828092	AluSp_dup1897	16	+	267.4	547	955	1261	1160.5	685	834.5	751	878.5	601.5	642.5	1245	677.5	781	617	1184.5	770.5	669	703.5	871.5	697.5	584	649	1159.5	493.5	675	521	512.5	542.5	767	756.5	296.5	378	573.5	405	279.5	660.5	1131.5	3483.5
AluSx	ENSG00000105639	JAK3-204	JAK3	protein_coding	chr19	17836279	17836571	AluSx_dup2509	21	-	264.6	2057.5	608.5	857.5	734.5	838.5	629	573	518.5	438	548	582	469	388	415.5	603	305.5	487.5	423	395.5	414	351.5	456	473.5	568	495.5	353	239.5	375.5	1998.5	2312	1526.5	1071.5	1058.5	1552	1274.5	1737	1683	1668.5
AluY	ENSG00000198624	CCDC69-203	CCDC69	protein_coding	chr5	151181211	151181515	AluY_dup4307	14	+	296	1288	1142.5	807.5	852.5	864	730.5	835.5	816	1079.5	945.5	1055	875.5	757.5	876.5	786.5	751	691.5	694	725.5	688.5	622	817.5	930.5	664.5	717	768.5	650.5	956	1184.5	1786	1215	1356.5	838.5	1850	2389	1546.5	1024.5	1208.5
AluSx1	ENSG00000003402	CFLAR-201	CFLAR	protein_coding	chr2	201165289	201165571	AluSx1_dup6339	4	-	302.8	1165	726.5	735	710.5	745.5	536	621	495	780.5	648.5	784.5	641.5	460	377	538.5	629	668	433	640	489.5	546	720	695.5	592	591.5	547.5	490.5	878	593.5	1678.5	730	689	1034.5	964	934.5	1042	960	759.5
AluJb	ENSG00000101109	STK4-202	STK4	protein_coding	chr20	45079005	45079230	AluJb_dup2203	22	+	213.5	1202	1473.5	1599.5	1436	1460.5	1237	1381.5	1384.5	1697.5	1376	1619.5	1444	1177	1101	1424.5	1082.5	1297	1066.5	1093.5	1136	1149.5	1434	1261.5	1203.5	1280.5	1167	1385.5	1148.5	588	1211.5	995.5	747.5	1254	755	912	1396.5	1046.5	1023
AluSx	ENSG00000005844	ITGAL-221	ITGAL	protein_coding	chr16	30522678	30522968	AluSx_dup2690	20	+	244.9	1356.5	1861.5	1051	1541	1318	1006.5	1149	1235.5	1691.5	1072.5	1829	1194	1318	1229	1296.5	1152	1349	1218	1169	1349.5	1370	1040	1756.5	1071.5	1112.5	1289.5	1013.5	757.5	576	2063	1178	1232	1122	1742.5	1364.5	1332.5	743.5	770
AluSx	ENSG00000125779	PANK2-208	PANK2	protein_coding	chr20	3928845	3929154	AluSx_dup241	30	-	284.9	1272	620.5	693.5	713	841.5	678	814	761.5	987	676.5	1019	748.5	549	507	605.5	762.5	732.5	548.5	846.5	489.5	604	917.5	938	762	628.5	461.5	765	994.5	677.5	1273	1068.5	897.5	1192	777.5	904	1309.5	995	579.5
AluSg	ENSG00000106780	MEGF9-201	MEGF9	protein_coding	chr9	120602006	120602301	AluSg_dup1132	18	-	279.7	1387.5	766.5	976.5	1064.5	954.5	1047.5	993.5	755.5	1502	1264.5	1419.5	1248.5	722.5	578.5	686	861	816	720.5	1156	636	570	1241.5	1110.5	812.5	982	621.5	1550.5	1359.5	1394	1543.5	1033	917	1355.5	1116	1390.5	1412.5	1564.5	1709.5
AluSz	ENSG00000147454	SLC25A37-210	SLC25A37	protein_coding	chr8	23568659	23568966	AluSz_dup826	23	-	278	1038.5	575.5	839.5	743	858	503	880.5	358.5	365	708	623	792	386.5	252	527.5	408	478	295.5	516.5	304.5	328	513	409	693	440	396	332	506.5	424	872.5	960	342	1057.5	601	312.5	920	1307.5	783
AluSx	ENSG00000271503	CCL5-202	CCL5	protein_coding	chr17	35871743	35871909	AluSx_dup2450	21	+	281.5	455.5	3392	1043.5	3095.5	1558	827	1320	1239.5	1487.5	1324.5	2509.5	1291	2392	2161.5	1645.5	1122.5	1981	1605.5	1547.5	2834.5	2258	1582.5	2811.5	1548	1940	2468	920	496	479.5	357	335.5	213	522.5	447	138.5	572.5	864	467.5
AluSc	ENSG00000152291	TGOLN2-202	TGOLN2	protein_coding	chr2	85319171	85319474	AluSc_dup937	19	+	287.7	1179.5	1238	980.5	927	915.5	903	862	1186	1128.5	815	1312	1014.5	949.5	822	900	911.5	921	879.5	847.5	781	892	893.5	1029	915.5	899.5	736	913	840	558	1047.5	1148.5	672.5	934.5	846.5	726	1011	1230	1046
AluSq2	ENSG00000139433	GLTP-201	GLTP	protein_coding	chr12	109851849	109852148	AluSq2_dup2168	16	-	289.1	743.5	461.5	451	428.5	349	289	370	362.5	349.5	399	466.5	399	331	305.5	394.5	336	329.5	381.5	278.5	270	291.5	284	445	381.5	309	382.5	304	543	591	921.5	782	543	471.5	660	662	700.5	758.5	910.5
AluSx	ENSG00000021355	SERPINB1-201	SERPINB1	protein_coding	chr6	2832525	2832836	AluSx_dup76	49	-	253.4	2162.5	668.5	358.5	557	351	315.5	337	250.5	521.5	410.5	622	535	273.5	294.5	404.5	335.5	291.5	299.5	286	256	182.5	246.5	326	323.5	235.5	281.5	303.5	1014	5560.5	3844.5	4584.5	1591.5	980	2455	3891	2260.5	2967.5	6729
AluSx	ENSG00000254470	AP5B1-201	AP5B1	protein_coding	chr11	65774413	65774708	AluSx_dup2266	21	+	265.8	1646	555.5	581	559	636.5	500	625	481.5	928.5	516	779	596	382	425	527.5	561.5	400.5	418	512	337	340	725.5	548	623.5	424	299.5	520	836.5	756.5	2151	1116	1099.5	1301.5	1746	1744	1247	789.5	684
AluSp	ENSG00000170581	STAT2-207	STAT2	protein_coding	chr12	56342016	56342315	AluSp_dup1160	20	+	305	317	794.5	544	495	535	378	415	446.5	589	501.5	561	520.5	439	384	584.5	510	574	514	366.5	573	482	436	490.5	413.5	438.5	427.5	317	345	226	1043	331.5	485.5	357	637.5	326.5	330.5	374	372
AluJo	ENSG00000185905	C16orf54-201	C16orf54	protein_coding	chr16	29742673	29742963	AluJo_dup1981	19	-	222.9	1502.5	1425.5	1243	1408.5	1384.5	1207.5	1135	1300.5	1929.5	1199.5	1617	1378	1157	1046.5	1296	1187	1113	1020.5	1409	1127	1235	1435.5	1341	1057	1120.5	1217	780	1300	711	1846.5	1449	717.5	1436	955.5	1416	1444	835	797
AluSc	ENSG00000187116	LILRA5-201	LILRA5	protein_coding	chr19	54307139	54307296	AluSc_dup1220	15	+	274.5	4935	627.5	549.5	353.5	434	394	407	185	356	370	332.5	516	233	217	224.5	232.5	149	149.5	266	120.5	150	224	405	219	234.5	145.5	142	1659.5	4208	4315.5	8095.5	3634	636.5	4201.5	5956.5	2896	5615.5	5892
AluSg	ENSG00000197249	SERPINA1-202	SERPINA1	protein_coding	chr14	94385331	94385626	AluSg_dup973	18	-	292.1	846	406.5	753.5	440.5	441	438	482	387	387	399.5	606	674.5	215	238	338.5	425	487	158.5	567	335.5	475.5	545.5	345.5	529	436.5	252.5	405	300	399	859	797	368	1177	628.5	179.5	436	482.5	914.5
AluSq2	ENSG00000087157	PGS1-207	PGS1	protein_coding	chr17	78422814	78423119	AluSq2_dup2885	7	+	304	1198	548	450	414	546	297.5	457.5	335.5	310	342.5	459.5	403.5	260.5	277.5	449	272.5	343.5	294.5	297	222.5	229.5	308.5	350	390	254	226.5	306	713	1135.5	1174	1212.5	756.5	1023	863	644	831.5	1487.5	1900.5
AluJb	ENSG00000111897	SERINC1-201	SERINC1	protein_coding	chr6	122444021	122444285	AluJb_dup4616	16	-	247.9	1349	938.5	1361	1401	1180	1042	1264.5	1040.5	1037	1330	1223.5	1376.5	903.5	785	957.5	735.5	896	685	843	733.5	686.5	1154	883	953	959.5	893	1017.5	898.5	1535	2610	958.5	998.5	1118	1299	984	1446	1223	2244.5
AluJb	ENSG00000147454	SLC25A37-210	SLC25A37	protein_coding	chr8	23568983	23569280	AluJb_dup895	23	+	272.2	1117	574	800	678.5	753	493	802	350.5	348.5	643.5	618	766	381	235	543.5	385.5	409	256.5	425	291	295.5	438	399	661.5	445	376	327.5	460	355	823	1036.5	338	1007.5	496	279	890	1277	802
AluJb	ENSG00000175061	SNHG29-210	SNHG29	lncRNA	chr17	16441567	16441818	AluJb_dup1029	23	-	222.6	872	1016	2052	1474.5	1194	723	997	1019	771	1597.5	1122	1399.5	1033.5	673.5	882	627	829.5	839	610	783.5	745	658.5	690	650.5	850.5	1073	668.5	1013.5	2757.5	1503	734.5	1921	1842	1484	621.5	2294.5	1403	2290.5
AluSq2	ENSG00000196209	SIRPB2-204	SIRPB2	protein_coding	chr20	1474575	1474873	AluSq2_dup51	41	-	297.7	753.5	784.5	704	374	556	597.5	538	394	998	388	1060.5	632.5	525.5	424.5	761	429.5	656	399.5	677.5	323.5	425	498.5	585.5	543	360.5	375	766	1136	854.5	1371	1105.5	879	1058.5	1289.5	951.5	977	1091	921
AluSq2	ENSG00000125347	IRF1-201	IRF1	protein_coding	chr5	132482664	132482941	AluSq2_dup1930	17	+	271	370	409.5	359	322.5	334	344	395.5	333.5	466	389	551	400.5	436.5	275.5	407	334	293	243	249	392.5	314.5	417	459.5	330.5	360.5	385	274.5	265.5	94.5	647	350.5	338.5	360.5	565.5	221.5	291.5	152.5	198.5
AluY	ENSG00000100342	APOL1-201	APOL1	protein_coding	chr22	36266624	36266924	AluY_dup1551	22	-	276.6	281.5	317.5	336	353	303.5	223.5	291.5	263	373.5	276.5	436.5	267.5	234	181.5	312.5	291.5	256	196	229	295	241	274.5	244.5	240.5	254	199	240.5	159	56.5	999	195.5	503	286.5	657.5	199	281.5	179.5	100.5
AluSx1	ENSG00000151726	ACSL1-206	ACSL1	protein_coding	chr4	184768788	184769070	AluSx1_dup4855	13	-	289.5	901.5	377	503.5	373.5	362	279.5	469	272.5	195	370.5	401	495	208	155.5	258	262.5	356	197	339	224.5	175.5	472.5	335	499.5	255	228	377	307	977	967.5	710.5	576	1094	502.5	402.5	707	1230.5	1312.5
AluSq2	ENSG00000267484	lncRNA	havana	havana	chr19	4838573	4838880	AluSq2_dup237	24	-	283.7	1116.5	611	388.5	441.5	399.5	372	401	470	642.5	490	649.5	410.5	331	348.5	428.5	374	371.5	482	480.5	330	376	314	566.5	375	372.5	282	409	824.5	1295.5	1627.5	1879	1110.5	844.5	1401.5	2120.5	1431.5	1526.5	1367.5
AluSz6	ENSG00000228113	lncRNA	havana	havana	chr7	88277594	88277887	AluSz6_dup1552	17	+	268.4	967	643.5	833	708	777	616	629	588.5	786.5	755.5	746.5	819	398	484.5	578	591	454	446.5	651.5	362.5	279	606	645	770.5	603	419	385.5	694.5	395.5	1177.5	907.5	851	1261.5	843.5	563	1056.5	648.5	828
AluSz	ENSG00000010404	IDS-201	IDS	protein_coding	chrX	149480506	149480778	AluSz_dup4144	16	-	282	782	1057.5	1057	1103	1161	1115.5	966.5	1068	1522	1121	1372.5	1257.5	1058	886	954	1070.5	1022.5	866.5	1381	860.5	946.5	1267.5	1266.5	946	1299.5	884	1087.5	970.5	451.5	646.5	770.5	326	839	415	564.5	772.5	654.5	595
AluSz	ENSG00000135842	NIBAN1-202	NIBAN1	protein_coding	chr1	184793279	184793583	AluSz_dup6754	2	+	302	1263	678	555.5	640.5	609	577.5	661.5	552	754	684	1109.5	843.5	600.5	443	521.5	796	838	667.5	1002.5	559.5	658.5	692.5	1110	770	722.5	370.5	775	621.5	668.5	1591.5	1477.5	683	1024.5	729.5	561	1429.5	1230.5	743.5
AluSz	ENSG00000177663	IL17RA-201	IL17RA	protein_coding	chr22	17110216	17110516	AluSz_dup87	41	+	272.9	1709.5	875	830.5	627	753	675	740	932	1060	825.5	980.5	796.5	570	443	581.5	754	630	597.5	857	534.5	690	943	799	786.5	728.5	506	778.5	1148.5	688.5	1142	1719	777	1282.5	917	879	991.5	1414	1124.5
AluSq2	ENSG00000148175	STOM-201	STOM	protein_coding	chr9	121340457	121340767	AluSq2_dup2053	16	+	300.1	1874.5	706	429.5	675.5	523	265.5	406	420.5	390	426.5	627.5	425.5	526.5	401	479	350	474.5	384	380	628.5	398.5	480	669.5	460	424	770	275	742.5	7286	2568.5	2590	3350.5	2075.5	2264.5	3953	1688	7043	8742.5
AluJr	ENSG00000163162	RNF149-205	RNF149	protein_coding	chr2	101271361	101271600	AluJr_dup2570	16	-	205.6	1210	555.5	585	687.5	635.5	522.5	575.5	505.5	713.5	570	730.5	723	400	362.5	619	550.5	443	428.5	570	377	329	557	619	466.5	431	371.5	683	751.5	635.5	1721.5	1118	911.5	1283	1294	992.5	1039	928	1012.5
AluSx1	ENSG00000164733	CTSB-239	CTSB	protein_coding	chr8	11843749	11844052	AluSx1_dup477	24	+	288.9	319.5	570	330	372	230.5	302	456.5	391.5	389	326.5	444	353.5	318.5	262.5	280.5	572.5	402.5	473.5	456	347	375.5	289.5	571.5	306.5	302.5	225	301.5	582	628	879	434.5	588.5	577	1060.5	855.5	397	474.5	1060.5
AluSg7	ENSG00000170889	RPS9-209	RPS9	protein_coding	chr19	54215617	54215907	AluSg7_dup395	11	+	297.4	1921	668	638	691.5	677.5	626.5	638	553	981	586.5	814.5	891.5	536	395.5	549.5	634.5	583.5	576	654	434	483.5	787.5	763.5	650	579.5	343.5	747	824.5	806.5	2218.5	2058	1100.5	1177	1581	1435.5	1403	1483.5	1128
AluSc	ENSG00000197324	LRP10-201	LRP10	protein_coding	chr14	22880728	22881017	AluSc_dup72	31	+	290.4	1154	757	816.5	833.5	987.5	836.5	758	716	1087	889	1120	831	602	509	699.5	837	600.5	503	971	498	547.5	1019	782	673	709	472	825.5	546	465.5	1298.5	689.5	698.5	1518	587.5	413.5	1425	656.5	596
AluJb	ENSG00000146828	SLC12A9-207	SLC12A9	protein_coding	chr7	100856510	100856814	AluJb_dup4221	17	-	254.8	1100.5	497	576	495	548.5	443.5	461.5	481	418	474	483.5	605.5	365.5	337	541.5	405.5	474.5	361.5	380	276.5	357.5	458	454.5	495	385.5	322	436	410.5	764.5	683.5	949	602.5	823	640.5	387	903	906	934.5
AluSp	ENSG00000164091	WDR82-201	WDR82	protein_coding	chr3	52254941	52255241	AluSp_dup900	22	-	291.8	876	1591.5	1321.5	1200.5	1223.5	973.5	930	1213.5	1368.5	1202	1574	1054	1246.5	1091	1081.5	1008	1091.5	1023	950.5	973.5	1090.5	949	1094	796	969	956.5	934.5	1004	458.5	899	708.5	648.5	547.5	611.5	625.5	1013.5	840.5	689.5
AluSz	ENSG00000142347	MYO1F-202	MYO1F	protein_coding	chr19	8551352	8551650	AluSz_dup894	23	+	279.4	1061	1430	1137	781	1017.5	1100.5	762.5	646	874	875.5	933.5	1094.5	844.5	523.5	1051.5	726	732.5	488	648.5	549	551	940	634	707	662.5	590	763	765	238	743	867	599.5	995.5	690	255.5	736	562.5	477.5
AluSx1	ENSG00000267576	lncRNA	havana	havana	chr19	11322911	11323132	AluSx1_dup1964	22	-	279.2	1040.5	541	452.5	535.5	600.5	531	539	593	1080.5	772	787.5	640.5	463	409	562.5	604	623	484.5	644	343	449	616	636.5	455.5	541.5	321	852	907.5	753	1070.5	1160.5	693	969	727	1078	972	873.5	696
AluJb	ENSG00000163162	RNF149-202	RNF149	protein_coding	chr2	101273469	101273772	AluJb_dup4106	18	-	268.9	939.5	541	608	637	544.5	502.5	486	370.5	638	499	607	506.5	326.5	266.5	545	491.5	396	348.5	377.5	326	324.5	485.5	485.5	456.5	383.5	332.5	501.5	658	578	1105.5	749	543	911	770	801	671	890	926
AluSx3	ENSG00000197324	LRP10-204	LRP10	protein_coding	chr14	22880092	22880394	AluSx3_dup82	26	-	265.6	1063	753	786	857	955	796.5	695.5	706	1048	818	1041.5	800.5	668.5	456.5	721	804.5	632.5	461	883.5	457	467.5	880.5	735.5	672.5	643.5	488.5	686	482	424	1070	683	612	1353	592.5	299.5	1224.5	656	512.5
AluJb	ENSG00000158470	B4GALT5-201	B4GALT5	protein_coding	chr20	49634578	49634882	AluJb_dup2548	21	+	270.4	1358.5	590.5	508.5	476.5	484	409	492.5	355	735.5	546.5	602.5	586	356.5	288.5	340.5	515.5	458.5	340	564	299.5	352.5	494	629.5	403.5	453.5	318	536.5	798	846	1227	1233	909.5	897.5	784.5	1069.5	1195	1005.5	1005.5
AluSz	ENSG00000130755	GMFG-210	GMFG	protein_coding	chr19	39328600	39328904	AluSz_dup3432	16	+	273.4	1339	658	636	657.5	652.5	452.5	513	444.5	636	644	656	626.5	371.5	333	676.5	419	418.5	350	415.5	316	342.5	447	429	393.5	375.5	362	553	629	865	1209.5	897.5	808.5	1099.5	911	1050	1255	781.5	1287
AluSz	ENSG00000146828	SLC12A9-207	SLC12A9	protein_coding	chr7	100856204	100856507	AluSz_dup4013	16	+	304.9	1204	532	685	503	695.5	457.5	425	352	344.5	474	482.5	513.5	343.5	353	571.5	411.5	400.5	334	409	245	294	449.5	429.5	443	318	328.5	298.5	427	731	680.5	943.5	655.5	798	645.5	381.5	992	941	948.5
AluSx1	ENSG00000267576	lncRNA	havana	havana	chr19	11323312	11323610	AluSx1_dup1965	22	+	290	1115.5	683.5	577	575	697	560	664.5	714.5	1078.5	826	953	631.5	527	441.5	524.5	632.5	606.5	495.5	689.5	395	485	677	598	500	564.5	368.5	782	1003.5	643.5	869.5	1203.5	613	886	650.5	872	969	964	784.5
AluSx3	ENSG00000282804	protein_coding	havana	havana	chr6	24805391	24805527	AluSx3_dup316	24	+	252.5	730	674	907	750.5	752.5	791	771.5	896	1025.5	733	750	996.5	619	548.5	833.5	726	766.5	644.5	921	753	796.5	777	918.5	863.5	905.5	657	914.5	691.5	956.5	1061	715	581.5	1003.5	538	671.5	720	950.5	1298
AluJo	ENSG00000170581	STAT2-207	STAT2	protein_coding	chr12	56342320	56342601	AluJo_dup1602	21	+	216.5	299.5	590.5	427	378.5	419.5	292.5	354	384.5	515	356.5	436.5	404	392	288.5	510.5	448.5	491	410.5	293	468	428.5	398	398.5	350	357.5	385.5	265.5	268	160.5	736	275	352	275.5	558.5	256.5	269	292	297.5
AluSx1	ENSG00000254928	lncRNA	havana	havana	chr11	74455718	74455982	AluSx1_dup2899	19	-	282.4	1074	860	859.5	738.5	768	596	707	493	897	819	891	660.5	545.5	667	761.5	542.5	516.5	571	548.5	474	454.5	690.5	545.5	448	466	381	469.5	784.5	574.5	1077.5	744.5	429.5	700.5	759	716.5	881	641	781
AluJo	ENSG00000125779	PANK2-208	PANK2	protein_coding	chr20	3929193	3929407	AluJo_dup164	26	-	206.7	913	515.5	537	586.5	605	535	623.5	578.5	760	537	791.5	591	434.5	418.5	479	618	655	458.5	720	414.5	483.5	714.5	746	607	558	395.5	677.5	729.5	413.5	1019.5	700.5	677.5	893	593.5	681.5	879	727.5	436
AluSx	ENSG00000244482	LILRA6-204	LILRA6	protein_coding	chr19	54237081	54237371	AluSx_dup5914	6	+	295.5	2358.5	210.5	329.5	361.5	239	260	429	338.5	513	300.5	432.5	470.5	212.5	170.5	296.5	347.5	249.5	349	357.5	151.5	222.5	273	436.5	451	259.5	191	447	1256.5	1543.5	2415.5	2167.5	700	852	1864	2664	1551.5	3347.5	2559.5
AluSq2	ENSG00000164733	CTSB-239	CTSB	protein_coding	chr8	11842628	11842936	AluSq2_dup191	24	-	284	388.5	559	346	272.5	265	239.5	337	354	330	330.5	448	245	275	246.5	282	362	225.5	348	310.5	224	246.5	201	422	180.5	172.5	193.5	213	509	497	787	484	522	426	798.5	553.5	540	576	1182
AluSc	ENSG00000206344	HCG27-201	HCG27	lncRNA	chr6	31201622	31201933	AluSc_dup453	23	-	273.3	789.5	343.5	574	571	741.5	432.5	618.5	469.5	390.5	562	512	626.5	344.5	292.5	644.5	285.5	455	221	346.5	363.5	270	559.5	315.5	467.5	412	254	447.5	411	187	435	368.5	234	636	325.5	177.5	395.5	285.5	391.5
AluSz	ENSG00000165025	SYK-203	SYK	protein_coding	chr9	90896772	90897047	AluSz_dup2048	21	+	293.7	885.5	791.5	697.5	608	581.5	670	618	552	985	816.5	1069.5	821	554	642	696.5	725.5	557.5	742	675	457	580	677.5	637	546	637	455	716.5	939	797.5	1112.5	908.5	743.5	665	717.5	649.5	842	979.5	848.5
AluSx	ENSG00000169403	PTAFR-202	PTAFR	protein_coding	chr1	28148753	28148886	AluSx_dup2317	21	-	277.3	1116	787	825	872	818	862	843	719.5	1365.5	802.5	1201	857.5	728	550.5	879	883.5	826.5	672	1009	598	706	871.5	891	673	875	573.5	966	1730	562.5	2053.5	915	1019	745.5	1088	745.5	1026.5	823	792
AluSx	ENSG00000170889	RPS9-209	RPS9	protein_coding	chr19	54215196	54215497	AluSx_dup5912	6	-	242.8	1868.5	652	539	571.5	562.5	549.5	495.5	521.5	785	505	762	737.5	405	371.5	472.5	508	460	486	562	326.5	425.5	661.5	616	528.5	479.5	302	590.5	673.5	837	2141.5	2063.5	1024	1107.5	1371	1296.5	1543.5	1290.5	1143.5
AluSp	ENSG00000076685	NT5C2-225	NT5C2	protein_coding	chr10	103088390	103088686	AluSp_dup1810	16	+	290.2	908.5	695	654.5	692.5	659	536	587.5	472.5	847.5	772.5	881	740.5	480.5	510	507.5	630	645.5	434	571.5	425.5	437	626	774	512.5	442	407	679	1045.5	896.5	1280.5	793.5	970	908.5	883	1359	1097.5	828	928.5
AluJb	ENSG00000198563	DDX39B-221	DDX39B	protein_coding	chr6	31534006	31534297	AluJb_dup1381	22	-	247.1	791	1268.5	1467	1225	1202	981	1148	1176.5	1022	1065.5	1054.5	1289.5	968.5	1035.5	1298.5	866	1007	876.5	812.5	998	908	928.5	920.5	903	980.5	1214	869	695	856	1190.5	636	534.5	871.5	781.5	428	718	833.5	895.5
AluJb	ENSG00000119535	CSF3R-205	CSF3R	protein_coding	chr1	36468537	36468860	AluJb_dup3311	18	+	264.4	794.5	574	458.5	452.5	521.5	527.5	429	330.5	564.5	556	610	616	334.5	278	512.5	483.5	596.5	369	474	292	330	574.5	418.5	420	374	256	571.5	749	503	802	686.5	836	849	895	260	784.5	822.5	563.5
AluYa5	ENSG00000163162	RNF149-202	RNF149	protein_coding	chr2	101275432	101275740	AluYa5_dup142	13	+	305.1	1475.5	664.5	696	761.5	692.5	484	489	435	630	559.5	694.5	579	331.5	243	457.5	475.5	399	413	503	296	355	435.5	495	461	387.5	336	488	726	553.5	1636.5	1269	762	1119	1148.5	1046.5	1194	975.5	875
AluSz6	ENSG00000101336	HCK-203	HCK	protein_coding	chr20	32092938	32093244	AluSz6_dup500	23	+	252.7	789	353	473	477	498	297	500.5	303.5	370	332	489	485.5	308	250.5	460.5	307	334.5	260.5	378	290	257.5	347	324.5	446.5	295.5	265	371	628	520	1117	666	486.5	705.5	508	359.5	689	708.5	631.5
AluJo	ENSG00000018280	SLC11A1-214	SLC11A1	protein_coding	chr2	218392363	218392634	AluJo_dup4742	3	+	279.3	3294.5	731.5	718	636.5	631	708.5	587.5	544.5	1070	798	561.5	1040.5	507	621	586	634.5	569	440	694	350	347	919	585	615.5	516	426.5	754.5	1575.5	581	1904.5	1903	2303	1648.5	3844.5	1472	2875.5	966	525
AluSq2	ENSG00000124831	LRRFIP1-203	LRRFIP1	protein_coding	chr2	237764980	237765279	AluSq2_dup4343	2	+	301	971.5	1113	919.5	915.5	969.5	724.5	814	1008	1223.5	1020	1089.5	1106	794	744	836	750	728	742.5	852	687	703	820.5	969	659.5	957.5	744	998	909.5	1073.5	1411	1050.5	681.5	795.5	844.5	987.5	1105	945	1305.5
AluSx1	ENSG00000117298	ECE1-204	ECE1	protein_coding	chr1	21218586	21218890	AluSx1_dup1436	22	-	281.2	1254.5	744	583	702	637.5	502	470	643.5	880.5	692.5	768	712	634.5	391.5	433.5	610.5	548.5	442.5	698	423	360.5	669	723.5	517	567.5	416	603.5	604	563	1799.5	1627.5	944	926.5	1160	906	1344	990	856
AluSg	ENSG00000261684	lncRNA	havana	havana	chr15	42532086	42532383	AluSg_dup328	23	-	291	1049.5	753	955	887.5	771.5	819	825	644	1039.5	875	993	875.5	716.5	608.5	853	780.5	858.5	679	900	632	673.5	945.5	873.5	707	689	619.5	914.5	1171.5	813.5	1394	1076.5	698.5	852	721.5	1061	1073.5	1078.5	1352.5
AluSq2	ENSG00000126262	FFAR2-203	FFAR2	protein_coding	chr19	35448796	35449103	AluSq2_dup1610	18	+	282.4	928.5	445	685.5	534.5	647.5	346.5	531.5	385.5	474.5	458.5	483	488	330.5	258.5	545.5	351	359	238	307.5	263.5	323	402	387.5	459	390	240.5	399.5	364.5	405.5	2091.5	848	579.5	823	801.5	442	830.5	716	526.5
AluSx	ENSG00000081059	TCF7-224	TCF7	protein_coding	chr5	134147694	134147997	AluSx_dup3392	18	+	274.5	518.5	1449.5	1719	1238	1683.5	1118.5	1170.5	1781	1101	773.5	1542.5	1385.5	1571	1135	1478.5	934	1076	981	1049.5	1140	1668.5	1045.5	941	1029.5	1255.5	1231	922.5	172.5	58.5	216	88.5	366	282.5	233.5	112.5	874	182	19.5
AluSc	ENSG00000196743	GM2A-201	GM2A	protein_coding	chr5	151268154	151268451	AluSc_dup1473	12	+	295.7	452	536	335.5	252.5	552.5	227.5	323.5	537	318.5	421.5	334	322.5	275.5	335.5	557.5	237	199	339	171.5	206.5	242	275.5	349.5	213	222	206.5	161.5	810.5	786.5	1020	675	1259	462	1779	579	485.5	1032.5	1060
AluY	ENSG00000064012	CASP8-202	CASP8	protein_coding	chr2	201286604	201286918	AluY_dup6482	2	-	305.5	983.5	1086.5	829.5	1333	870.5	896.5	877.5	732	1058.5	794.5	1158.5	1217.5	704.5	673	927.5	882	921.5	618.5	801.5	727.5	680.5	850	918.5	646	800	823	725	870	620	1224	769.5	414.5	768.5	573	797	1277	615.5	708.5
AluJb	ENSG00000163840	DTX3L-201	DTX3L	protein_coding	chr3	122573827	122574136	AluJb_dup4545	16	+	265.2	355.5	495.5	414.5	457	428.5	316.5	345	404	444.5	387.5	560.5	428	361.5	310	415	359	426.5	369.5	386	393.5	425.5	439	409	435	407.5	349.5	261.5	242	219	845.5	362	479.5	445.5	563	323	428.5	358.5	339
AluY	ENSG00000203710	CR1-206	CR1	protein_coding	chr1	207640125	207640434	AluY_dup7341	2	-	308.5	1836.5	304	265	327.5	371	283.5	284.5	250	378.5	269	430.5	359.5	207	147	215.5	425.5	259	261.5	526	114.5	187	276.5	324.5	236.5	299.5	183	380	1001	2033.5	2893.5	2235.5	1741	764.5	2316.5	3152.5	1972.5	2052.5	2376.5
AluY	ENSG00000125779	PANK2-208	PANK2	protein_coding	chr20	3928476	3928777	AluY_dup173	34	+	277.1	938	459	465.5	552.5	572	481.5	553	455.5	605	496.5	677	474.5	375	337	474.5	586	577.5	438	715.5	318.5	425	648	631	537	492	371	484.5	715.5	477	960	705.5	683	824	538.5	622	964	764.5	476.5
AluJb	ENSG00000177663	IL17RA-201	IL17RA	protein_coding	chr22	17113183	17113497	AluJb_dup129	40	-	262.6	1571.5	504.5	497	505.5	612.5	505.5	577.5	603.5	666.5	531	785	636.5	389.5	396	472	474.5	412	434	527	340.5	551	577.5	616.5	623	510.5	348.5	613.5	705.5	627.5	1126.5	1162.5	915	886.5	752	787	852.5	1138.5	932
AluSp	ENSG00000173193	PARP14-201	PARP14	protein_coding	chr3	122729435	122729714	AluSp_dup1666	17	-	271.4	294.5	683.5	613.5	495.5	528	403.5	449.5	414	647.5	477.5	642.5	586.5	480	455.5	608.5	504.5	560.5	518	430.5	693	543.5	540	524	549	430	491.5	332	298.5	51.5	1235	207	602	356.5	735	235	323	168	123
AluJr	ENSG00000140678	ITGAX-201	ITGAX	protein_coding	chr16	31360533	31360807	AluJr_dup2495	18	-	241.2	1578.5	813	1162	910.5	974.5	963	1219.5	501.5	984.5	785.5	742.5	1086	562	461.5	742.5	698	850.5	495	941	606.5	722.5	1108	745.5	1235	1006.5	717	673	1236	408.5	1570.5	1181.5	743.5	1198.5	786	357.5	1051.5	873.5	506.5
AluSz	ENSG00000122557	HERPUD2-201	HERPUD2	protein_coding	chr7	35633069	35633368	AluSz_dup1119	22	-	286	650	569.5	738.5	768.5	857	526.5	727	576	618	649.5	661.5	648	494.5	440.5	737.5	467.5	570	374.5	522	517.5	429.5	696.5	502	551	552.5	478	512.5	462	341	606	398.5	316.5	616.5	357.5	375	548	420	459.5
AluSx	ENSG00000124422	USP22-201	USP22	protein_coding	chr17	21000781	21001059	AluSx_dup1780	22	-	259.4	700.5	877.5	635	643	746.5	616	504.5	776.5	768.5	647.5	843.5	722.5	586.5	597.5	653.5	552.5	566.5	579.5	574.5	484	508.5	558	599	460.5	552	534	519.5	522	358.5	605	454	376.5	469	431.5	402	713.5	556	394
AluSx	ENSG00000142347	MYO1F-202	MYO1F	protein_coding	chr19	8551055	8551351	AluSx_dup1284	23	+	270.7	940	1233	979	627.5	925.5	872.5	550	415.5	697.5	777	741.5	815.5	671.5	369.5	765	528	545	367	445.5	407.5	384.5	671	435	493.5	450.5	449.5	443.5	659.5	213	579.5	734.5	544.5	671.5	617	161	560.5	501	419
AluY	ENSG00000140199	SLC12A6-202	SLC12A6	protein_coding	chr15	34231578	34231889	AluY_dup989	24	-	291	971	634	667.5	682	662.5	627	690.5	676.5	866	657	953.5	746.5	487.5	470.5	541.5	689.5	641.5	601.5	778.5	476	477.5	652.5	631.5	574	641.5	464	677.5	775.5	979.5	1336.5	794	577.5	854	759.5	768.5	1156.5	953.5	1104.5
AluSx3	ENSG00000258344	lncRNA	havana	havana	chr12	54288642	54288899	AluSx3_dup627	22	-	279	281	168.5	333.5	113	425.5	97.5	100	246	133	132.5	420.5	116.5	77	71.5	125	106.5	83	89.5	115.5	47	61.5	121.5	83	110.5	87	60	76.5	220.5	199	254.5	304	482	258.5	452	169.5	234.5	245.5	297
AluSc	ENSG00000026950	BTN3A1-202	BTN3A1	protein_coding	chr6	26414691	26414974	AluSc_dup374	23	-	279.3	374	954.5	868.5	936.5	765.5	563	556	696	989.5	764	975	848.5	811.5	656.5	761	729.5	803	769	706.5	946	737	812.5	851	790	674	978	562.5	388.5	107	1326.5	186	432.5	595.5	791.5	165.5	421.5	226	119.5
AluSg	ENSG00000124222	STX16-202	STX16	protein_coding	chr20	58678371	58678657	AluSg_dup823	20	-	286.6	772.5	721	872	864.5	719.5	657	704	598.5	641	634.5	742.5	660.5	556	467	781.5	506	595.5	510.5	519	571.5	571	678	563	596.5	603	610	593	439.5	841	879	433	819.5	787	688.5	775	1014	646.5	896
AluSg	ENSG00000158769	F11R-202	F11R	protein_coding	chr1	160996486	160996764	AluSg_dup2232	2	-	265	632	597.5	439	640.5	577.5	557	453	513	746	529	844.5	617	442.5	341	537.5	575.5	415	455	558.5	319.5	410.5	619.5	510.5	442	499.5	358.5	608.5	414	145	1006	580.5	346	633.5	496	371	644.5	272	296
AluSx1	ENSG00000130755	GMFG-210	GMFG	protein_coding	chr19	39334838	39335150	AluSx1_dup4623	16	+	285.9	1240.5	618.5	647.5	690.5	686.5	547.5	641.5	559	708.5	672	674.5	674	385	426.5	626.5	481	425	356	399	354	357	498	462	416.5	375	336	441	719.5	686.5	1138	928	717.5	1096	1129	758.5	986.5	821.5	934
AluSp	ENSG00000018280	SLC11A1-205	SLC11A1	protein_coding	chr2	218392057	218392362	AluSp_dup3106	2	-	219.5	3036.5	790.5	741.5	571	673	569.5	497	490	982	719	546.5	920.5	395.5	527.5	517.5	496	479.5	329.5	599	283.5	311.5	787	524.5	537.5	465.5	365	527	1319	466.5	1533	1785.5	1918.5	1409	2973	1154	2475.5	857	511
AluSp	ENSG00000140199	SLC12A6-202	SLC12A6	protein_coding	chr15	34231071	34231378	AluSp_dup360	24	-	273.8	855.5	658.5	647	529.5	582.5	509	527.5	541.5	656.5	544.5	759.5	539	417	405	530.5	581	501	483.5	599.5	404.5	416	529	480	473	512	396.5	445	633.5	721.5	1113.5	682	523	641	611	640	879	788	903
AluSx	ENSG00000173442	EHBP1L1-201	EHBP1L1	protein_coding	chr11	65590754	65591054	AluSx_dup2253	22	+	267.1	583.5	574	485.5	509.5	470	377.5	439	469	446	491	480.5	504.5	339.5	401.5	573.5	384.5	441.5	375	275.5	361.5	395.5	361	398	443.5	399.5	322	301.5	439	411	990	704	461.5	334.5	696.5	236	471	519.5	471.5
AluJr	ENSG00000107738	VSIR-201	VSIR	protein_coding	chr10	71749302	71749470	AluJr_dup2712	16	+	233.9	1221	454	471	426	492	528.5	484	560	761.5	470.5	668.5	546	495.5	404	496	645	550	441	532	386	538.5	528.5	506.5	524	481	396	546.5	825.5	772	1438	1300	774.5	824.5	1491	1009.5	805	1190.5	766.5
AluSz	ENSG00000130309	COLGALT1-202	COLGALT1	protein_coding	chr19	17581910	17582208	AluSz_dup2035	21	-	256.8	1594	692	555	427.5	419	345	441	489.5	550	503	610.5	436	414	381	499	428	397	451.5	329.5	326.5	418	352	516	379	325.5	375.5	391	948	1195	1242	1876.5	913	445	1205.5	947	847	1691	1499.5
AluSx3	ENSG00000135677	GNS-202	GNS	protein_coding	chr12	64715238	64715536	AluSx3_dup762	21	-	242.2	796.5	553	510	381	436.5	362	481	481.5	571.5	429.5	752.5	490.5	456	409	459	503.5	465.5	484	399	432	477	479.5	671.5	483.5	473.5	399.5	514	622	1402	2238.5	1272	1006.5	926	1915.5	1574	760.5	1219	1219
AluSp	ENSG00000163545	NUAK2-201	NUAK2	protein_coding	chr1	205302614	205302921	AluSp_dup3932	1	+	307	734.5	697	576	639	726.5	610.5	503.5	644	987	525	940.5	632.5	583	463	512	650	557	530	627.5	457	521	666	540	514	535	383.5	615	614	347.5	779.5	719	438.5	716	526	587.5	838	504	343.5
AluY	ENSG00000085117	CD82-204	CD82	protein_coding	chr11	44619481	44619789	AluY_dup1456	22	-	297	3142	1098.5	855	1051.5	1154.5	693.5	956	576	1121	859	1229.5	786	674	676.5	931.5	557.5	504	611	726.5	413.5	496.5	683	738.5	497.5	496	510.5	587.5	1213.5	2311.5	5329	3969.5	1942.5	1056	2879	4295.5	3879.5	3065.5	3567.5
AluJb	ENSG00000254470	AP5B1-201	AP5B1	protein_coding	chr11	65776846	65777140	AluJb_dup2503	21	-	262.7	1041.5	471.5	486.5	452.5	585.5	416.5	603	422.5	664.5	491	602	622	303	291	437	472	344	327.5	432.5	322.5	295.5	652.5	430.5	535	387	271.5	482.5	582.5	460	1179.5	763.5	580	904.5	850	542.5	701	575	427
AluSq2	ENSG00000185432	METTL7A-203	METTL7A	protein_coding	chr12	50931428	50931737	AluSq2_dup1038	22	+	283	244.5	859	439.5	306.5	354.5	291.5	305	338	495.5	411	534	411	215	423	449.5	373	357.5	503	389.5	257	304.5	327.5	408	202.5	283.5	309.5	212.5	502	234.5	430.5	391.5	235.5	352	270	149.5	372.5	312	382
AluY	ENSG00000168010	ATG16L2-208	ATG16L2	protein_coding	chr11	72819737	72820044	AluY_dup2598	19	+	305.9	662.5	740.5	711	558	694	624	583	547	554	677	576	656.5	467	464.5	680	636.5	727	450.5	559	515.5	454	851	482.5	646.5	523.5	481	529.5	593.5	90	357	351	256	547	194.5	58.5	357	255	160
AluSc8	ENSG00000162747	FCGR3B-208	FCGR3B	protein_coding	chr1	161627992	161628301	AluSc8_dup1241	3	-	309	659	162.5	725	516	639	543.5	780.5	385.5	426.5	726	464.5	621	321.5	283	667	424	663.5	345.5	664.5	418.5	275	652.5	295	1072.5	490	292	644	342.5	55	485	351	180.5	709	115	49.5	515.5	133.5	44.5
AluSx1	ENSG00000274180	NATD1-201	NATD1	protein_coding	chr17	21239508	21239799	AluSx1_dup1787	22	+	266.1	954.5	477	312.5	393	455.5	381	388	349.5	579.5	398.5	442	364.5	296.5	266.5	242	318.5	375	261.5	424	270	204	380	519	320	360.5	245	412.5	635.5	841	680	822	523	758.5	772	1384	1178	719	592.5
AluJb	ENSG00000025708	TYMP-203	TYMP	protein_coding	chr22	50527769	50528028	AluJb_dup2463	22	-	240.4	531	406.5	251	297.5	318.5	257	245.5	243.5	266	251.5	247	403	149.5	136.5	359	246.5	235	188	163.5	226.5	179	238.5	224.5	188.5	182.5	154	194	288	189.5	761	529.5	478	390.5	728.5	151.5	463	257.5	242
AluSx1	ENSG00000254415	SIGLEC14-201	SIGLEC14	protein_coding	chr19	51642742	51643045	AluSx1_dup6149	5	-	299.8	2285.5	1405.5	382	6.5	941	585.5	0	695	1106.5	387	1021	951.5	569.5	999.5	369.5	784.5	754	530.5	0	242	263.5	356	809.5	357.5	593	3.5	843.5	1098.5	1142	3183	3232.5	1583	1433.5	1914	1862	1073.5	1	1847.5
AluSc	ENSG00000267368	UPK3BL1-201	UPK3BL1	protein_coding	chr7	102637118	102637415	AluSc_dup1312	14	+	287.8	960	1035	589.5	721.5	548	420.5	461	382.5	1092.5	404	920	733	628.5	825	773.5	317.5	648.5	482	513	637.5	383.5	645.5	431	506	379.5	474	462.5	576.5	671	725	675	408.5	488.5	395.5	927.5	754.5	684	742
AluSx1	ENSG00000258344	lncRNA	havana	havana	chr12	54289107	54289420	AluSx1_dup2010	22	-	277	324.5	139.5	311	102.5	435.5	81	106.5	232	97.5	111.5	393	94.5	60	43	91.5	83.5	66.5	49	97.5	30.5	65	111.5	75.5	83.5	66	47	62.5	152	183.5	174	269	379	268.5	351	151.5	204.5	196.5	282.5
AluSq2	ENSG00000125347	IRF1-201	IRF1	protein_coding	chr5	132482057	132482219	AluSq2_dup1928	17	-	274.7	295.5	349.5	243	217.5	224	234.5	234	234	358.5	249.5	415.5	272.5	232	149.5	272.5	197.5	226.5	176	230	258	221.5	308.5	299.5	260.5	266	259.5	204	196.5	96.5	507.5	259	273.5	255.5	441.5	188	283.5	158.5	128.5
AluSx1	ENSG00000279296	PRAL-201	PRAL	TEC	chr17	6774759	6775059	AluSx1_dup870	24	+	289.1	107.5	407.5	471	374.5	365	187	268	239	299.5	262.5	313.5	293	280.5	220.5	361	309.5	386	228.5	250	327.5	279.5	276	298	307	310	292.5	139	116.5	36.5	1040.5	105.5	175.5	144.5	669	378	102.5	82.5	57
AluSx	ENSG00000247774	PCED1B-AS1-206	PCED1B-AS1	lncRNA	chr12	47209274	47209494	AluSx_dup1556	22	+	282	389	803.5	1005	1001	1026.5	737.5	770.5	889	689	595.5	940.5	875.5	1018	687.5	750	581	573	549	593.5	651.5	752	500.5	625.5	718	682	793.5	417	186	232	392.5	180	392	508	370	219.5	756	503	244.5
AluSq2	ENSG00000171051	FPR1-202	FPR1	protein_coding	chr19	51770751	51771044	AluSq2_dup2475	16	-	281.4	857	321	615.5	619.5	653	486	564	358	708.5	393.5	611.5	661.5	301	306	430.5	442.5	493.5	279	407.5	276.5	199.5	493	484	431	432.5	283.5	475	799	1799	2995	1134	776.5	853.5	1138	1337.5	860.5	1487	2304
AluSz	ENSG00000180448	ARHGAP45-214	ARHGAP45	protein_coding	chr19	1077372	1077685	AluSz_dup69	43	+	270.7	822.5	1114	1067	769.5	1053.5	610.5	819	914.5	816	782	931	927.5	735.5	678.5	1007.5	630.5	690	603	631	653	758.5	788	672	630.5	715.5	686.5	625	568	312.5	744	477.5	479.5	623	509	138.5	692.5	379.5	344.5
AluSx	ENSG00000170275	CRTAP-201	CRTAP	protein_coding	chr3	33142665	33142953	AluSx_dup995	23	+	257.4	253.5	667	527.5	585.5	421	352.5	534	532.5	493.5	568	704.5	518	406	507	583.5	392	404.5	594.5	339.5	404	486.5	375.5	681	409	360.5	399.5	337.5	565	198.5	517	347	336	465.5	396.5	141.5	377	213.5	244
AluSq	ENSG00000259948	processed_pseudogene	havana	havana	chr15	89200801	89201095	AluSq_dup556	18	+	267.3	1213	915	705	727.5	769	723.5	711.5	691.5	1133.5	624	1052.5	833	703.5	584.5	525.5	940	759	626	975.5	558.5	491	932	884	521	657.5	471	705.5	1059.5	294	1300	895.5	518.5	820	673.5	703.5	1211	770	431.5
AluSc8	ENSG00000173442	EHBP1L1-206	EHBP1L1	protein_coding	chr11	65591104	65591362	AluSc8_dup446	22	-	280.2	483.5	479	399	445.5	366	322.5	352	370	423	366	378.5	404	306	278	433	368	367.5	339.5	236	278.5	351.5	307.5	357	390.5	299	298.5	266.5	347	434.5	931.5	602	452	295	643.5	169.5	421.5	427	399
AluSz	ENSG00000164096	C4orf3-202	C4orf3	protein_coding	chr4	119297455	119297756	AluSz_dup3082	18	-	298	578	479.5	568	546	472	335.5	483.5	378.5	444.5	480.5	520	520	348	403.5	346.5	330	448.5	315.5	311.5	310.5	295.5	409	408	310.5	375	423.5	295	571	1267	1153.5	681.5	560.5	688.5	1020.5	846	788.5	1249.5	1950.5
AluSc8	ENSG00000132274	TRIM22-204	TRIM22	protein_coding	chr11	5697696	5698002	AluSc8_dup41	32	+	277.7	275	255.5	346.5	294	290.5	218	240.5	168	150	254	251.5	256.5	183	207.5	290	180.5	296	206.5	202.5	355	161.5	229	199	280.5	238	297.5	135	349.5	148.5	697.5	199	393.5	236.5	556.5	184.5	162	197	247
AluY	ENSG00000085265	FCN1-201	FCN1	protein_coding	chr9	134905485	134905783	AluY_dup4646	11	-	299.2	245	439.5	466.5	427.5	190.5	193	429	662	400	363	587.5	362	172.5	287.5	511	381	176	244.5	138	198.5	250	318	451	581	247.5	283	190.5	371	54	920.5	733	230.5	338	316.5	174	170	187.5	425
AluSx1	ENSG00000004939	SLC4A1-201	SLC4A1	protein_coding	chr17	44248850	44249161	AluSx1_dup3190	18	-	290.6	340	253	506	649	132	518.5	224	291.5	56.5	281.5	719	167.5	453	94	599.5	1536	644.5	755	1867.5	309.5	341	215	1688.5	274	224.5	460.5	533	182	1092.5	637	31	143	610	402	104	329	654	1816
AluSx1	ENSG00000254928	lncRNA	havana	havana	chr11	74456181	74456357	AluSx1_dup2901	19	-	273	910	532	608	520.5	569	393	577.5	399	676	635.5	663	466	375	426	612.5	395.5	409	307.5	432	259.5	330	561	411.5	361	340.5	325.5	454	665.5	358	683	570.5	368	566.5	541	426	631	453.5	582.5
AluSx1	ENSG00000125505	MBOAT7-212	MBOAT7	protein_coding	chr19	54177597	54177883	AluSx1_dup6469	4	+	298.5	768.5	413	716.5	574	687.5	607	768	385	447.5	806	580.5	490	342.5	316.5	666	440.5	624.5	338	567.5	409.5	340.5	570.5	372	814	454	354.5	658	535	147	527	508.5	247.5	772.5	253.5	142	500	364.5	261.5
AluSg7	ENSG00000010404	IDS-201	IDS	protein_coding	chrX	149479008	149479314	AluSg7_dup340	13	-	288.5	744	803	685.5	845	821.5	669	587.5	815	1031.5	700	941.5	812	726.5	602.5	664	719	615	615	899.5	559.5	605	770.5	898	497	730	536.5	627	723	704	860	627	396.5	586	652	713.5	918.5	389.5	578.5
AluJr	ENSG00000133313	CNDP2-209	CNDP2	protein_coding	chr18	74520374	74520664	AluJr_dup1815	21	-	244.2	191	658	367.5	479	399	293.5	419.5	518.5	584.5	360	613.5	465	491.5	565	527.5	426.5	449	592	362.5	538	439	408.5	623.5	397	447	419	337.5	288.5	228	785.5	299	313	270	527.5	150	228.5	339	235
AluJb	ENSG00000025708	TYMP-203	TYMP	protein_coding	chr22	50528029	50528304	AluJb_dup2464	22	-	257.3	471	378.5	292	326.5	289.5	237	265	277	297	267.5	266.5	385	138.5	163.5	349	276	254	193	232	231.5	216.5	279	250	228	213.5	172.5	211.5	315.5	149	770.5	417.5	452	384	689.5	173.5	413.5	242	200
AluSz	ENSG00000163421	PROK2-201	PROK2	protein_coding	chr3	71772969	71773279	AluSz_dup2550	19	+	277.6	514	217.5	491.5	358	321.5	154.5	385	223	213	207.5	248.5	335.5	206	148	253.5	160	159.5	157.5	199	139	107.5	309	268	366.5	241.5	195.5	340	186	400.5	499	494.5	139	662.5	94	323	370.5	722.5	696
AluSp	ENSG00000258344	lncRNA	havana	havana	chr12	54290931	54291239	AluSp_dup1081	21	+	279.4	263	150.5	376.5	114	397	90.5	158.5	239	154.5	134	389.5	108.5	87.5	78	128	79	91.5	97	107	66.5	79	150.5	103	107.5	89	85	98	186	140	158.5	249.5	334.5	241.5	344.5	102.5	189.5	202.5	241.5
AluY	ENSG00000134086	VHL-201	VHL	protein_coding	chr3	10152996	10153301	AluY_dup320	26	-	286.5	720	815	678.5	728.5	683.5	447	488.5	572	657.5	605.5	657.5	592.5	426	478	573	464	428	472.5	455	446.5	481	477.5	466.5	408	423	552	304	499	540.5	953	386	565.5	570	687.5	625	813	610	581.5
AluSg	ENSG00000268734	lncRNA	havana	havana	chr19	54890416	54890727	AluSg_dup1691	10	+	296.5	1641	252	311	262	273.5	188	254	180	278	295.5	291.5	232.5	83	145	147.5	169.5	176.5	142.5	272.5	150.5	110	360	325.5	295	192	161	389.5	530	2382.5	1713	2464.5	1290	696	1141	1531.5	1135.5	3189	3747
AluSx1	ENSG00000018280	SLC11A1-215	SLC11A1	protein_coding	chr2	218391612	218391922	AluSx1_dup6966	3	+	301	1942.5	589.5	479.5	291	500	333	297	317	455.5	517.5	373.5	570	283.5	256.5	339	262	292.5	197.5	362.5	163	139.5	384	274.5	293	237	197	343	783	297.5	535.5	1161.5	383	436.5	582	455.5	729	794	519
AluSx1	ENSG00000070190	DAPP1-203	DAPP1	protein_coding	chr4	99869648	99869959	AluSx1_dup2748	19	+	280.1	473	361.5	630	470	393	374.5	478.5	285	457	542	530	490	294	309.5	463	368	355.5	330.5	329	290.5	310.5	434.5	374	381.5	342.5	305.5	406	256.5	187.5	1456.5	388.5	497	391.5	652.5	264	681	259.5	381.5
AluSz	ENSG00000258344	lncRNA	havana	havana	chr12	54289437	54289670	AluSz_dup1887	22	+	288	266.5	177	335.5	111.5	433.5	99.5	143	256	94.5	138.5	356	123	93	81.5	137	125	100	86	113.5	53	87	109.5	116	125	89	92	74	154.5	164.5	162	231	346	243	321	125.5	189.5	200.5	269
AluSp	ENSG00000258344	lncRNA	havana	havana	chr12	54290579	54290879	AluSp_dup1080	21	+	290.8	273	244	420	140	497	129.5	174.5	282.5	156.5	167.5	388.5	134	111.5	98	170.5	160.5	146	108	136.5	111.5	111	191.5	123	152	129	131	131	171	153	185.5	203.5	302	257.5	381.5	115.5	200.5	176.5	222.5
AluSx	ENSG00000130741	EIF2S3-203	EIF2S3	protein_coding	chrX	24077072	24077365	AluSx_dup1083	23	-	262.7	566	815.5	954	892	764	437.5	691	735	859	566	1010	862	704	505.5	684.5	696.5	541.5	550.5	565.5	540	717	530.5	642	646	625.5	657.5	568.5	519	433.5	927	488.5	591.5	659	760.5	376	638	784	445
AluY	ENSG00000186470	BTN3A2-202	BTN3A2	protein_coding	chr6	26375926	26376241	AluY_dup1007	24	-	286.4	278.5	897.5	878	390.5	907	581.5	585.5	658	719.5	458	978	779	764.5	597.5	785	255	741	572.5	462.5	814	361	414.5	366	755.5	629.5	876	440	244.5	41	332	194	176.5	190.5	174.5	82.5	293.5	278	91.5
AluSz	ENSG00000140199	SLC12A6-202	SLC12A6	protein_coding	chr15	34232240	34232527	AluSz_dup445	24	+	297	616	539	549.5	538.5	518.5	579.5	540	515	680	514	721	558	459	412.5	492.5	588	546.5	483	607.5	425	408	627	531	483	543	427	597	585	535.5	827	568.5	377.5	712	501	431.5	621	685.5	606
AluSq2	ENSG00000129128	SPCS3-201	SPCS3	protein_coding	chr4	176331574	176331887	AluSq2_dup2580	13	+	294.5	537	674	693	790	616	426.5	593.5	598	697.5	558	739	732.5	595.5	494.5	606	492.5	498	520.5	517	490.5	489	539.5	659	514.5	549	595.5	547	529	864	980.5	513	659	719	570.5	649.5	657	770.5	951.5
AluSx1	ENSG00000087266	SH3BP2-206	SH3BP2	protein_coding	chr4	2835617	2835925	AluSx1_dup182	36	-	291.8	698.5	368.5	419.5	454	478.5	335	428	377	537	419	557.5	497.5	337	374	442.5	440.5	426.5	389	370.5	377.5	354.5	413.5	404	416.5	334.5	335.5	402.5	413.5	241.5	980	504.5	561	441.5	773.5	319.5	615.5	416.5	272.5
AluJr	ENSG00000167208	SNX20-203	SNX20	protein_coding	chr16	50673021	50673328	AluJr_dup2911	16	-	260.2	500.5	542	523	442	464.5	353.5	398.5	465.5	456	470	644.5	500	510.5	453	531.5	392	447.5	385	369	428	413	426	545	438	420.5	471	339	571.5	409.5	793.5	640.5	431	352.5	448.5	297.5	417.5	735	424
AluJb	ENSG00000087157	PGS1-207	PGS1	protein_coding	chr17	78422502	78422775	AluJb_dup5759	9	+	271.7	643	300	293.5	255.5	335	202	309	231	240.5	227	264.5	268	211.5	207	292	212.5	244	194.5	204.5	167	159.5	279.5	291	275.5	190.5	169	250.5	510.5	776.5	720	757.5	469.5	757	542	377	509	1040	1195
AluSz6	ENSG00000018280	SLC11A1-205	SLC11A1	protein_coding	chr2	218395464	218395753	AluSz6_dup2976	2	-	299.5	2115.5	359	419.5	430.5	338.5	177.5	340.5	424	285	560	197	553.5	264	296	265.5	166	322.5	340.5	172.5	248	184.5	303	313.5	282	348.5	107	371	1325	1110.5	728	1206	2046	496.5	4477.5	2172.5	2069	654.5	461
AluSx4	ENSG00000101109	STK4-202	STK4	protein_coding	chr20	45078195	45078504	AluSx4_dup154	22	+	277.3	647.5	865.5	748.5	682	888.5	621.5	730.5	743	833.5	777	988.5	710.5	689.5	558	768.5	590.5	725.5	623.5	582.5	556.5	641	700	764	654	644	593	728.5	602.5	318	556.5	668.5	392	586	330	521.5	730.5	601	575.5
AluJb	ENSG00000172794	RAB37-210	RAB37	protein_coding	chr17	74746223	74746521	AluJb_dup5391	11	-	258.6	857	898	683.5	824	787.5	784.5	592.5	594	1115	814	1000	767	735	826	872.5	722	953	631.5	953.5	746.5	554	909.5	763.5	678.5	655	809	694	1060	160	828	335.5	300.5	494	319	304.5	487.5	396	296
AluSx3	ENSG00000244482	LILRA6-204	LILRA6	protein_coding	chr19	54238011	54238335	AluSx3_dup1499	10	-	234.1	1729.5	184.5	299	226	210	234	357	239	353.5	303	350.5	368.5	156.5	121	213	247.5	166	224	240.5	141.5	185	212.5	288	317.5	212	126.5	322	1021	1075	1212.5	1979.5	351	520.5	885.5	1883	875.5	2848.5	2053.5
AluY	ENSG00000116663	FBXO6-202	FBXO6	protein_coding	chr1	11674023	11674333	AluY_dup709	24	-	297.5	272.5	227	294	238.5	263.5	205.5	247	194.5	212.5	288.5	231.5	208.5	281	194	279.5	169.5	228	152.5	216	247	242.5	206.5	268.5	265.5	224	260.5	183	225	296.5	545.5	202.5	246	203.5	340.5	253.5	226	280	302.5
AluSx	ENSG00000100422	CERK-201	CERK	protein_coding	chr22	46685064	46685370	AluSx_dup2410	21	+	271.6	545.5	938.5	907	910	861.5	664	940	897.5	803.5	735.5	962.5	840	801.5	803	878	660	749	653.5	570	806.5	870	733	942	765.5	831.5	942	598	448	466.5	928	400	432	470	489	399	551.5	571	484
AluJr	ENSG00000072135	PTPN18-203	PTPN18	protein_coding	chr2	130374303	130374467	AluJr_dup3199	15	-	206.1	387.5	608	457.5	444	376.5	362	394	458	520	422	589	443.5	435	401.5	486.5	454	452	442.5	361.5	455	453.5	427.5	579.5	376.5	402.5	439	392	448.5	358.5	580.5	529	343	395.5	457	293.5	321	538	389
AluSz	ENSG00000081320	STK17B-201	STK17B	protein_coding	chr2	196135500	196135800	AluSz_dup5496	4	+	270	1117	887.5	1107.5	868	889	628.5	706.5	812	831	819	1038	832	670	629	710.5	648	702.5	667.5	707	650.5	631.5	704	803	682	762.5	689.5	795	880.5	1176.5	1005	827.5	496	635.5	560.5	950	897.5	1448.5	1338
AluSx1	ENSG00000223799	IL10RB-DT-201	IL10RB-DT	lncRNA	chr21	33263844	33264157	AluSx1_dup685	24	-	298.1	682.5	560	467	478	588	383.5	434.5	451	480.5	500	564	611.5	369.5	343.5	442	407.5	486	345	375.5	377.5	371.5	462.5	434	423	408.5	433.5	355	501.5	362.5	522.5	711	357.5	647.5	462.5	376.5	596	475	601.5
AluJr	ENSG00000104998	IL27RA-201	IL27RA	protein_coding	chr19	14052590	14052915	AluJr_dup1654	22	+	262.1	206.5	789	724.5	502.5	625.5	385.5	422	621	504	471	792	553	553.5	523.5	591	403.5	372.5	471.5	323	361.5	573	370.5	518	404	407	465	336.5	211	83.5	388.5	238.5	374.5	243.5	272	74.5	338	242	266.5
AluSq2	ENSG00000185432	METTL7A-203	METTL7A	protein_coding	chr12	50930275	50930576	AluSq2_dup1037	22	-	295.3	146.5	694	474	297	413.5	275.5	357.5	359	418.5	362.5	423	352.5	212	458	414.5	392	311.5	511	336	234	302	321	413.5	235	274	284	199	512.5	219	340.5	304.5	193	370.5	266	170.5	275	238	291.5
AluJr	ENSG00000101336	HCK-203	HCK	protein_coding	chr20	32091708	32092005	AluJr_dup829	23	+	250.4	576.5	327	417.5	292	421.5	237	383	231	232.5	291.5	371.5	401	218	229.5	372	232.5	267	197	259	214.5	214	283.5	270.5	376	273	190	234	450	255	604.5	557.5	263	497	277.5	143	513.5	551.5	449
AluSz	ENSG00000151726	ACSL1-206	ACSL1	protein_coding	chr4	184770846	184771133	AluSz_dup4517	12	-	289.1	585.5	281.5	465	275	349	197.5	327.5	146	136.5	308	259	337	155.5	117.5	229.5	211.5	201	157.5	224	179	138	356.5	218	415.5	206	192	289.5	269.5	512	383.5	469	286.5	699	233.5	244.5	366.5	808.5	773
AluSx3	ENSG00000161921	CXCL16-201	CXCL16	protein_coding	chr17	4733928	4734234	AluSx3_dup162	24	+	254.2	808	407	430.5	393.5	354	332.5	324	319	586	384	563	388.5	329.5	220.5	311.5	418	305.5	256.5	484.5	300.5	320	348	440.5	283.5	325	244	329	522.5	329.5	2210.5	1157	1345	866.5	1528.5	1238	1108	663	432
AluSx1	ENSG00000129450	SIGLEC9-202	SIGLEC9	protein_coding	chr19	51133291	51133609	AluSx1_dup6108	5	-	297.2	1661.5	503	433	461.5	445	318	378.5	443.5	603.5	347	606.5	430	227	337.5	335	367	381.5	350.5	351	240.5	254.5	382	381	325	300.5	262.5	379	430.5	1124.5	2626.5	2026	1627.5	1201.5	1895	1945.5	2013.5	1279	1272
AluSx	ENSG00000103381	CPPED1-202	CPPED1	protein_coding	chr16	12663062	12663360	AluSx_dup1035	23	+	255	664.5	669	645	560.5	724	640.5	610	713.5	917	735	908	867.5	527	443.5	685	739.5	696	491.5	814	528	428	697	595	453	739	403	674	726	192.5	633.5	602.5	212.5	451.5	367.5	327.5	553.5	262	263
AluSz6	ENSG00000008516	MMP25-202	MMP25	protein_coding	chr16	3048806	3049106	AluSz6_dup81	29	-	264.4	1093.5	397	464	270	423.5	416	361	612.5	418.5	454	502.5	384	323.5	248.5	359.5	305	322.5	239	338.5	235	206.5	495	312.5	382.5	323	252.5	393	463	347.5	557	753	269	649.5	390.5	213.5	574.5	653	426
AluSx1	ENSG00000134086	VHL-201	VHL	protein_coding	chr3	10150883	10151180	AluSx1_dup296	25	+	296.1	704	812.5	631.5	626.5	669	428.5	517	615.5	614	623	741.5	602	476	507	637.5	465.5	534.5	492	431	507	473.5	432.5	516.5	408.5	430	507	347	452.5	445.5	804	423.5	511.5	585.5	650	605.5	710	616.5	610.5
AluSx	ENSG00000135956	TMEM127-201	TMEM127	protein_coding	chr2	96251236	96251546	AluSx_dup3428	18	+	249	890	657	484	520.5	487	474	430	498.5	839.5	570	746	456.5	428	380.5	520.5	527	419.5	486.5	524	379	428.5	490	627	414.5	365	355.5	578	772.5	393	1247	826	584.5	678	861	667	938.5	666.5	503
AluSz	ENSG00000156675	RAB11FIP1-201	RAB11FIP1	protein_coding	chr8	37861623	37861888	AluSz_dup1430	22	+	295.2	585	711	753.5	792	839	856	772	854	1264	758.5	1176	928.5	715.5	543.5	743	863.5	769.5	558	1038.5	696	746.5	941	910.5	750	945.5	676	1054.5	655.5	197	841.5	470	260.5	689	316	358	531.5	345	249.5
AluSx1	ENSG00000174574	AKIRIN1-202	AKIRIN1	protein_coding	chr1	39005024	39005323	AluSx1_dup2884	19	-	275.4	467.5	528.5	652.5	613	593	528	542.5	550.5	581.5	608	641	568	496	440.5	533	414	469	434	431.5	401.5	429	486	530	486	498.5	497	436	459.5	488.5	525.5	415	329	395.5	366.5	400	561	620.5	838.5
AluJb	ENSG00000178927	CYBC1-215	CYBC1	protein_coding	chr17	82450000	82450295	AluJb_dup6087	7	+	287.4	441.5	314	340.5	313	350.5	218.5	400.5	300	232	286	294	334.5	283	196	328.5	234.5	271.5	223.5	206.5	249	302	318.5	306	318	268	298.5	257.5	218	361.5	431	415	253	492	409	157	309.5	459	476
AluYa5	ENSG00000178927	CYBC1-215	CYBC1	protein_coding	chr17	82447072	82447371	AluYa5_dup100	19	-	292.5	580.5	439.5	311.5	272	353	187	246	177.5	210	241	267.5	260	181.5	166.5	337.5	245.5	254	187	174.5	177.5	177	187.5	207	242.5	175	192.5	165	230	369.5	458.5	419	399.5	493	534.5	309	502.5	430	645.5
AluSc5	ENSG00000104972	LILRB1-204	LILRB1	protein_coding	chr19	54637246	54637555	AluSc5_dup252	13	-	263.6	224.5	453.5	331	306	207	173	346	235	338	273.5	396.5	253	215.5	262	300.5	268.5	296	377	156	363.5	249	258	381	252.5	238.5	247	164	275.5	205	1063.5	601.5	250.5	261	667	142.5	201.5	604.5	405
AluSc	ENSG00000135218	CD36-214	CD36	protein_coding	chr7	80678579	80678854	AluSc_dup1045	18	-	268.5	101.5	140	221	185.5	94	104.5	210	233.5	153	174.5	178.5	208.5	94	131.5	162.5	238.5	180	226.5	75.5	76.5	147.5	114	236.5	145.5	107.5	89.5	115.5	207	269	642	194.5	296	228	341.5	62	363.5	126	569.5
AluSz6	ENSG00000280064	TEC	havana	havana	chr8	37860340	37860646	AluSz6_dup596	22	-	250.7	675.5	724.5	756.5	790	745	830	736.5	737.5	1252.5	688	1175.5	1007	672	550	703.5	800	672.5	588.5	1091.5	577.5	673	886	834.5	587	819	549.5	1027.5	646.5	244.5	1020.5	534	425	690	450.5	454.5	721	356	271.5
AluSx3	ENSG00000005020	SKAP2-201	SKAP2	protein_coding	chr7	26668663	26668873	AluSx3_dup311	24	+	261.8	420.5	411	431.5	433.5	361.5	232	307.5	181.5	289.5	588	493	405	206	190.5	299.5	281.5	312	244	276	282	224	263	273	197.5	365.5	252	287	507	717.5	502	558.5	242	412	251	240	445.5	1111.5	947.5
AluSx3	ENSG00000204592	HLA-E-201	HLA-E	protein_coding	chr6	30491805	30492100	AluSx3_dup410	22	+	241.5	680	615	647.5	631	532.5	373	474.5	404.5	466.5	519	452.5	528	398.5	336.5	579	427.5	438	391.5	368.5	381.5	349	465	393	409	372.5	408	368	512	319	911.5	451.5	581.5	768	684.5	366.5	649.5	346.5	444
AluSp	ENSG00000100100	PIK3IP1-205	PIK3IP1	protein_coding	chr22	31283911	31284203	AluSp_dup474	23	+	269.1	941.5	396.5	388.5	344.5	348.5	282	382	307	388	298.5	373	353.5	216	197	283.5	352	260	265	302	213	238.5	353.5	426	307	264.5	219.5	213.5	454	445	1471	751.5	681.5	689.5	987	855.5	949.5	591.5	601
AluSx1	ENSG00000142512	SIGLEC10-201	SIGLEC10	protein_coding	chr19	51410657	51410949	AluSx1_dup6133	5	-	275.2	3416	954.5	944	846	701	734.5	1016	545	2070.5	666	1379.5	884	662.5	632.5	1041.5	1479	1019.5	698.5	1512.5	579.5	684	874.5	859.5	519	800.5	555	468	949	528.5	8175.5	1604.5	1498	750	4188	1347	2065.5	963.5	547.5
AluSq2	ENSG00000101109	STK4-202	STK4	protein_coding	chr20	45077398	45077686	AluSq2_dup1067	22	+	281	584	838	784	700.5	851	628	762.5	802	951.5	807	960.5	766	775.5	597.5	781	658	829	637.5	693.5	665.5	759	871.5	836	602.5	736	667	738.5	615	279.5	498	562	321.5	640.5	262.5	327.5	650	679.5	417
AluSx	ENSG00000146828	SLC12A9-207	SLC12A9	protein_coding	chr7	100857624	100857942	AluSx_dup4725	15	-	284	662.5	419	405	332	476	325.5	349	285.5	272	351	366.5	382.5	214	252	416	222.5	230.5	204	209.5	192	215	253	262.5	272.5	226.5	189.5	226	251.5	570	403	592	376.5	469.5	407.5	227	496	657.5	697
AluJr	ENSG00000064012	CASP8-205	CASP8	protein_coding	chr2	201287236	201287405	AluJr_dup4635	4	-	189.5	601.5	632	581.5	823.5	502	593	605	530.5	821	466.5	729.5	730.5	471.5	473.5	625.5	646.5	601.5	459.5	549.5	493	425.5	634.5	723	425	554	577.5	541	535.5	531.5	1018	436.5	353	531	474	646	842.5	428	447.5
AluSc	ENSG00000260032	NORAD-201	NORAD	lncRNA	chr20	36047011	36047299	AluSc_dup388	23	-	287.7	455.5	755	859	900.5	630.5	517.5	764.5	613.5	740.5	795.5	868.5	889	718	638	696	503	639.5	588.5	472.5	508	634.5	637	738	600.5	635	736	620.5	548	870.5	517.5	395	464.5	556.5	366.5	604	610	1008.5	1158.5
AluSx3	ENSG00000269145	MAST3-AS1-201	MAST3-AS1	lncRNA	chr19	18149976	18150285	AluSx3_dup656	21	+	270.8	511.5	584.5	518.5	494	613.5	376.5	397.5	420.5	644.5	488	745.5	526.5	451	362.5	483.5	453	484.5	392.5	515.5	381.5	440	515.5	561	372.5	481	384	498	512.5	189.5	458.5	507	267	506.5	320.5	240	509	358	289.5
AluY	ENSG00000101336	HCK-203	HCK	protein_coding	chr20	32054527	32054826	AluY_dup885	24	+	279.9	694	246	310.5	243.5	292.5	240	241.5	154.5	310	282.5	378	209	160	143.5	267.5	408.5	217.5	161.5	225	174	176	209	161	199	216	156.5	227.5	411	676	723	580	480	537.5	981.5	498.5	563.5	669.5	687.5
AluY	ENSG00000115762	PLEKHB2-204	PLEKHB2	protein_coding	chr2	131147517	131147813	AluY_dup4511	11	+	299.6	353.5	577	517	446.5	522	378.5	414.5	392.5	480.5	545	584.5	459	490.5	435	457	403.5	434	372	376.5	399.5	451	393	521	368.5	377.5	385.5	379	524	302	406.5	413.5	204	353	213.5	139	323	607	536.5
AluSc8	ENSG00000085265	FCN1-201	FCN1	protein_coding	chr9	134911343	134911650	AluSc8_dup906	14	-	280.7	418	493.5	401.5	288.5	322	288	342	384	344.5	504.5	284.5	424.5	255.5	256.5	396	306.5	267.5	361.5	196	273	217	293	312.5	368.5	258	277.5	303	377	75	531.5	485	334.5	337	268.5	69	354.5	162	198.5
AluY	ENSG00000003402	CFLAR-201	CFLAR	protein_coding	chr2	201167962	201168243	AluY_dup6476	2	+	292	653.5	407.5	379.5	425	467	353	366	305.5	469	368	465.5	470.5	240.5	226	291.5	293.5	303.5	249.5	368	262.5	240	417.5	395	387	305	282.5	225	439.5	267	1068.5	380	433	553	599	520	620	434	355
AluSc8	ENSG00000142687	KIAA0319L-202	KIAA0319L	protein_coding	chr1	35434080	35434386	AluSc8_dup461	22	-	267.2	951	452.5	359	360.5	494	297	301.5	270	449.5	401.5	516	347	287.5	248	346.5	329	313.5	251.5	304.5	273	233	405	278.5	307.5	292.5	262	349	445	479.5	574	440	467	421	601.5	905	542	346	571
AluSc	ENSG00000125505	MBOAT7-212	MBOAT7	protein_coding	chr19	54175717	54176022	AluSc_dup1217	15	-	274.5	544	320.5	393	439.5	433	432.5	380	285	424.5	522	479	375	272.5	290	432	343	321.5	233.5	347.5	227	261.5	369.5	307.5	318.5	282.5	209	396.5	474	147	505	321.5	263	610.5	339.5	166.5	384.5	298.5	276.5
AluSp	ENSG00000185432	METTL7A-203	METTL7A	protein_coding	chr12	50930583	50930881	AluSp_dup922	21	+	266.2	148	579.5	409	245.5	361.5	278.5	298	347	447.5	345	412.5	368.5	199	311.5	378.5	394.5	363	511	316	274	325	340	449	289.5	321	294.5	272.5	474	229.5	302.5	263.5	191	342.5	282.5	123	236.5	202.5	249.5
AluSx	ENSG00000186431	FCAR-203	FCAR	protein_coding	chr19	54889965	54890253	AluSx_dup5971	6	+	273.5	1510	270	268	245.5	270	170	295	152.5	251.5	312.5	293	295.5	68.5	138	177.5	171.5	177.5	165	307	141	99	301	301	248.5	168.5	136.5	396.5	476.5	1944	1419.5	2408	1033.5	627.5	795	1269.5	1103.5	3330.5	3661.5
AluSx1	ENSG00000135677	GNS-202	GNS	protein_coding	chr12	64713850	64714138	AluSx1_dup2449	21	+	280.6	697	509.5	369.5	330.5	378	295	347	463	629	344	618	406.5	350.5	368	348	526	438.5	447	359	343.5	439	373.5	623.5	348.5	366.5	343.5	442.5	485.5	1152	2151	1197	1072	777.5	2207.5	1723.5	735.5	936.5	828
AluJo	ENSG00000144802	NFKBIZ-202	NFKBIZ	protein_coding	chr3	101860181	101860475	AluJo_dup2222	18	-	231.6	799	370	464	436	297	320	431.5	298	380.5	396	407	386.5	284.5	271.5	384	326	382	323	269.5	313	298.5	354.5	379.5	451	367.5	324	336	442	464.5	1440	514	720	505	611.5	608	743	574	650
AluSq2	ENSG00000125347	IRF1-201	IRF1	protein_coding	chr5	132482518	132482653	AluSq2_dup1929	17	-	263	237	231.5	196	180.5	205	180	200.5	158	229.5	223.5	307.5	231.5	190	97.5	205.5	158.5	154	120	147.5	193.5	165.5	193	224	203.5	190.5	164.5	116	178.5	66	352.5	180.5	202.5	206	308	151.5	169	82.5	119
AluSq2	ENSG00000005893	LAMP2-204	LAMP2	protein_coding	chrX	120437874	120438156	AluSq2_dup2087	16	-	284.2	999	595	647.5	621.5	628.5	501.5	529	444.5	670	684.5	561	583	497.5	393.5	494.5	454	484.5	444	474	397.5	400	551.5	612.5	507.5	469	434	616	737	662	1216.5	798.5	635	867.5	527	515	986.5	868	1060
AluSc	ENSG00000175220	ARHGAP1-201	ARHGAP1	protein_coding	chr11	46677670	46677959	AluSc_dup438	23	+	272.1	519	723	405.5	484.5	534.5	426	402	545.5	687.5	462	745	511.5	485.5	480.5	487	476.5	436.5	540	435	438.5	453	459	602.5	432.5	414	425	457	394.5	319	587.5	628	385	466	452.5	396	518.5	713.5	433
AluY	ENSG00000069974	RAB27A-202	RAB27A	protein_coding	chr15	55203413	55203721	AluY_dup1926	22	-	298.3	963.5	530.5	409.5	453.5	452	276	365	362.5	506	497	523.5	506.5	353	344	353	329	310.5	237.5	327.5	262	259.5	399.5	449	361	307	336	379.5	511.5	1096	835	935	547.5	511.5	594	716	915	1532	1703.5
AluYm1	ENSG00000198858	R3HDM4-201	R3HDM4	protein_coding	chr19	898105	898426	AluYm1_dup2	54	-	277.7	547	386	311.5	282.5	536.5	348	266.5	298	274	214	354.5	414.5	237.5	218.5	374.5	245	238	170	298	164	214	260.5	247.5	222	204.5	217	197.5	323.5	231	425.5	273.5	279	472.5	194.5	204	575.5	449.5	390.5
AluJr	ENSG00000124831	LRRFIP1-203	LRRFIP1	protein_coding	chr2	237765306	237765460	AluJr_dup5619	3	-	173.3	564	677.5	564	577	643.5	401	443.5	508.5	696.5	639.5	706.5	639.5	490	398.5	496	402.5	385.5	410	457	398	405	470.5	541	369	546	451	547	517.5	597	783	660	401.5	462.5	512	669.5	739.5	675	846.5
AluSz6	ENSG00000223799	IL10RB-DT-201	IL10RB-DT	lncRNA	chr21	33264707	33264996	AluSz6_dup315	23	+	257.4	447.5	394	373	492.5	423	353.5	353.5	428.5	462	389	456.5	544.5	324.5	338.5	360.5	369	371	321.5	293	293	317.5	374	421	364	355.5	349.5	361.5	462.5	298.5	543.5	448	337.5	545	425	389.5	461.5	380.5	444
AluJo	ENSG00000258344	lncRNA	havana	havana	chr12	54289777	54290021	AluJo_dup1530	22	-	226.1	182	67	321.5	59.5	308	73	116	224.5	121.5	83.5	337.5	98.5	67.5	47	70.5	88	60	47.5	62	45	55.5	102.5	79.5	84.5	66	45.5	86.5	150	161	134.5	148	344.5	221	353.5	117.5	131	163.5	203.5
AluJr4	ENSG00000180448	ARHGAP45-214	ARHGAP45	protein_coding	chr19	1076848	1077027	AluJr4_dup10	44	-	205.4	550.5	553	547	510.5	603	440.5	481.5	456	659	509.5	593.5	619	400	449	684	426.5	398.5	395	389	390.5	465.5	642.5	519	498	417.5	366.5	507	452	257	613	375.5	282	584.5	376	182	514.5	244	381
AluSq	ENSG00000008516	MMP25-202	MMP25	protein_coding	chr16	3051843	3052129	AluSq_dup40	29	-	290.2	787.5	407	564	324	473	377.5	448.5	302.5	368	425.5	410.5	517	294	255.5	411.5	279.5	338.5	211.5	271.5	215.5	269	489	264.5	430.5	343.5	252.5	313.5	432	272.5	476	549	296	662	241.5	159	300.5	485.5	235
AluSq2	ENSG00000134698	AGO4-201	AGO4	protein_coding	chr1	35856549	35856830	AluSq2_dup1386	20	+	279.3	657	528	460	475.5	550	453.5	432	381.5	603	542.5	667.5	515.5	329.5	271.5	410.5	332.5	353.5	317.5	341.5	293	279.5	408.5	392.5	317.5	379.5	259.5	366.5	648.5	385.5	452.5	705	352.5	518	257	520	470.5	766.5	675.5
AluSx1	ENSG00000254470	AP5B1-201	AP5B1	protein_coding	chr11	65775889	65776190	AluSx1_dup2253	22	+	285.4	712	311	264.5	266.5	319.5	264.5	347.5	249.5	410.5	274	380	352	196	181.5	276	293	237.5	205.5	329	206.5	209	386.5	319.5	340.5	260.5	170.5	325	372.5	249	840	551	448	568	599.5	442.5	559	344.5	283
AluJb	ENSG00000244509	APOBEC3C-201	APOBEC3C	protein_coding	chr22	39018698	39018999	AluJb_dup1710	22	-	282.7	282	1076	450	659.5	560	437	363	524.5	562.5	503	833.5	506.5	615.5	777.5	604	511.5	581.5	606.5	488.5	659.5	537	489	824.5	443	515	633.5	309	278	126	616.5	313.5	219.5	265.5	337	100.5	288	350.5	195.5
AluSx1	ENSG00000258344	lncRNA	havana	havana	chr12	54290293	54290578	AluSx1_dup2011	22	-	274	191.5	86.5	298	66.5	313	75.5	101	203.5	103	92.5	259	73	53.5	36	60.5	49.5	67.5	57	75.5	59	55	105.5	76.5	88.5	55.5	46	68.5	178.5	146	124.5	162	261.5	201.5	322.5	99	156	164.5	174
AluSx	ENSG00000187446	CHP1-201	CHP1	protein_coding	chr15	41280866	41281158	AluSx_dup899	24	+	232.2	429	360	298.5	318.5	231.5	247	284.5	269	480.5	279.5	442	287	241.5	279.5	338	343.5	322.5	314.5	329.5	274	321	343	439.5	210	263	270	316	515.5	704	661.5	522	405	403	533	624	419.5	767	707
AluSx1	ENSG00000130589	HELZ2-202	HELZ2	protein_coding	chr20	63558536	63558835	AluSx1_dup2966	19	+	290.2	394.5	431.5	297.5	350.5	363.5	289.5	297.5	335	543	381	465	386	358.5	250	307.5	336	339.5	281.5	409.5	278	269.5	340.5	296.5	275	276.5	255	329.5	332.5	230	850	316	443.5	327	449	495.5	510.5	315	369.5
AluSx1	ENSG00000072818	ACAP1-207	ACAP1	protein_coding	chr17	7342618	7342932	AluSx1_dup928	24	-	286.4	747	645.5	579.5	466	534.5	361.5	404.5	409	324.5	476.5	479.5	307.5	328.5	324	524	264	317	279.5	306.5	356	348.5	395	311.5	304	322.5	348.5	228.5	290.5	460	377.5	511	572.5	372.5	492.5	217	570.5	659.5	839.5
AluYg6	ENSG00000162654	GBP4-202	GBP4	protein_coding	chr1	89182482	89182759	AluYg6_dup30	13	+	200.5	79	244	266.5	249	223	187.5	241.5	180.5	262	187	339	232	228	184	257	209.5	331	230.5	184	377	263	322.5	283	291	217.5	304	158	51	17	849.5	30.5	171.5	74	346	37.5	59.5	82.5	11
AluSp	ENSG00000158769	F11R-202	F11R	protein_coding	chr1	160998005	160998172	AluSp_dup3256	2	+	229	451	496	347	397.5	440.5	428.5	378.5	353	500	411	597	354	263	255	342.5	368	272	278	310.5	247.5	248.5	397.5	331.5	291	360.5	208.5	396	341.5	134	456.5	423.5	153.5	482.5	267	302.5	369.5	252.5	224.5
AluJb	ENSG00000225963	lncRNA	havana	havana	chr2	230167096	230167411	AluJb_dup8481	2	-	307	403.5	378	410	314.5	404	274.5	285.5	249	375	306	342.5	336	247.5	208	316.5	279	335	284	309.5	274.5	292.5	398	328.5	374.5	304	274.5	273	213.5	141.5	387	273	196.5	370	190	227.5	342	291.5	246.5
AluJr	ENSG00000134086	VHL-201	VHL	protein_coding	chr3	10151788	10152082	AluJr_dup271	25	-	233.1	541	631.5	578.5	499.5	521.5	378.5	463	565	621.5	526.5	651	528.5	454	513	468.5	465.5	433	456.5	433	439	414.5	374.5	473	318	384	449.5	381	385	447	738	355.5	398	494.5	456.5	446	603.5	456	485
AluSg	ENSG00000236540	lncRNA	havana	havana	chr22	20065340	20065639	AluSg_dup112	24	+	293	506.5	414.5	374.5	358.5	354	292	310.5	312.5	386	293	399.5	290.5	330	281	340.5	387	297	306	352.5	274	261	329	383	246	271.5	293.5	296.5	386	430	676	394.5	338.5	479	487	385	391.5	463	427.5
AluY	ENSG00000117242	PINK1-AS-201	PINK1-AS	lncRNA	chr1	20651802	20652124	AluY_dup1142	23	+	292.8	268	558	450	487	381	323	431.5	515	508.5	407.5	557.5	441.5	455.5	442	482	374	349	436.5	350	392	418.5	323	528	352	368.5	457	319.5	381	390	561.5	397	414.5	361	388.5	407	342.5	523	468
AluSz6	ENSG00000122218	COPA-212	COPA	protein_coding	chr1	160289589	160289890	AluSz6_dup2854	3	+	260	522.5	605	324.5	459	348	360.5	350	475	588.5	415.5	598.5	437.5	487	406	432.5	439.5	400.5	542	439	404	458.5	399	559	338	402	393	321	461	592.5	847.5	692.5	500.5	400.5	725	652	504	759.5	758
AluJb	ENSG00000197324	LRP10-201	LRP10	protein_coding	chr14	22880428	22880569	AluJb_dup210	33	+	229.3	584	389.5	442	426.5	483	408.5	345.5	379	495	440	585	437.5	361.5	287.5	368	399	289	257.5	408.5	236.5	231	491	359.5	299.5	317.5	199.5	392	248.5	235	582	361	331.5	720	323	172	691.5	344.5	250
AluSc8	ENSG00000051523	CYBA-201	CYBA	protein_coding	chr16	88648929	88649235	AluSc8_dup896	14	-	303.3	776	612	445	509	523	352	388	342	451.5	370.5	464.5	337	286	379	451.5	350.5	323	309.5	267	306	211.5	331	307.5	260.5	249	303.5	208.5	496.5	322.5	832.5	558.5	334.5	367	595.5	298	540	754.5	687.5
decay	ENSG00000273734	nonsense_mediated_decay	havana	havana	chr19	2293771	2294063	AluJr_dup165	28	-	244.3	1236.5	528	549	608.5	560.5	519	533.5	416.5	810	526	589.5	473.5	448	486	577.5	445.5	423	380	433	363	356	527	437.5	376.5	416.5	343.5	437	580.5	833.5	862	654.5	570.5	995	711.5	1439.5	735	666.5	653.5
AluSx1	ENSG00000160991	ORAI2-201	ORAI2	protein_coding	chr7	102448426	102448732	AluSx1_dup5240	11	+	294.5	1248.5	645.5	563	396	574.5	526.5	304.5	373.5	823	480	500.5	505.5	447	423.5	512	463	363	375	568	341	354.5	445	534	434.5	425.5	327	392.5	647.5	438	958	1266.5	580	624	457.5	893	970	1230	872.5
AluSc8	ENSG00000127483	HP1BP3-213	HP1BP3	protein_coding	chr1	20743382	20743690	AluSc8_dup244	24	-	273.4	335.5	697.5	621.5	702	649	475	504	584	677	617	809	628.5	596.5	602.5	615	591	672	527	545.5	620	539.5	693.5	666.5	558.5	630	617.5	447.5	449.5	209	448.5	224.5	359	419.5	277	189.5	376.5	342	364.5
AluSx3	ENSG00000258344	lncRNA	havana	havana	chr12	54288900	54289094	AluSx3_dup628	22	-	245.7	171	130	222.5	80.5	281	57.5	96	190	119.5	99.5	273.5	64	64	41.5	86	68	56	51.5	63.5	42	63.5	91	58	68	61.5	55.5	63	118.5	139	166.5	164.5	287.5	199.5	281	134.5	154	138	212
AluSc	ENSG00000100342	APOL1-201	APOL1	protein_coding	chr22	36266096	36266380	AluSc_dup427	23	+	271.2	124.5	150	179.5	170.5	128	137.5	148.5	145	224.5	134.5	206	126.5	136.5	89	138	164.5	165.5	146.5	130.5	190.5	141	148.5	141	203.5	124	123	97	79	64	563	120.5	278.5	208	376.5	151.5	112.5	63.5	57.5
AluSq2	ENSG00000236438	FAM157A-203	FAM157A	transcribed_unprocessed_pseudogene	chr3	198189933	198190270	AluSq2_dup3370	4	+	306.2	519.5	143	328	213	213	339	311	100.5	213	305.5	359	261	125.5	151	185	152	180.5	103	126	75.5	158	164.5	33	219.5	182	128.5	247	186.5	203.5	204.5	369.5	126	94	191	84	247	307	284.5
AluSz	ENSG00000131724	IL13RA1-204	IL13RA1	protein_coding	chrX	118792364	118792644	AluSz_dup3317	17	+	297.5	385	486.5	462	435.5	432	402	454	427	474.5	473.5	671.5	519.5	314.5	354	486	411	451.5	470	428	368.5	379.5	402.5	424	429	405	264.5	466	630.5	173	460.5	453	245.5	595	293.5	229.5	553.5	298	370.5
AluJo	ENSG00000160712	IL6R-202	IL6R	protein_coding	chr1	154467619	154467736	AluJo_dup4456	4	-	250	585	519.5	487.5	536.5	531.5	551	475	557.5	843.5	508.5	704.5	599.5	523	411.5	455	554	462.5	412	588.5	331.5	411.5	680.5	589.5	492	522	326	803	482.5	215	612.5	490	288	635	331.5	411.5	532	358.5	297
AluSz	ENSG00000259138	lncRNA	havana	havana	chr14	75132106	75132408	AluSz_dup1999	22	-	276.3	337	689	678	757.5	620.5	506	569	632	646.5	580	726	637	585	548	555.5	523.5	524	592	544.5	540.5	555	483.5	655	485.5	583.5	655	413.5	380.5	366.5	678	270.5	419	431.5	423.5	313.5	507	446	505.5
AluSx3	ENSG00000258344	lncRNA	havana	havana	chr12	54288509	54288641	AluSx3_dup626	22	-	239.5	153	92	196.5	75	243.5	71.5	77	183.5	108	87	232	86	48.5	50.5	75	61.5	52	52	75	46	63	95.5	80.5	86	59	58	85	124	110.5	156	183	314.5	159.5	289.5	108	138	140	197.5
AluSc8	ENSG00000051523	CYBA-201	CYBA	protein_coding	chr16	88644543	88644857	AluSc8_dup895	14	-	256.9	746	720.5	481.5	486.5	559	394.5	357	354	458.5	446	435.5	469	289	412	522	385	368.5	391	356	305.5	298	394.5	378	370.5	334	355	267.5	486	298	759.5	650	387	393.5	451.5	223.5	681.5	774.5	694.5
AluSz	ENSG00000157350	ST3GAL2-201	ST3GAL2	protein_coding	chr16	70379633	70379937	AluSz_dup3738	16	+	278.7	739.5	411	313	298.5	344	262	288.5	321	438.5	285.5	412.5	301	246.5	257	327	285	266	240.5	348.5	244	201.5	261	325.5	328	262.5	226	356.5	278.5	414	1187.5	798	574.5	418.5	739.5	748	792	536.5	393.5
AluSx1	ENSG00000158109	TPRG1L-202	TPRG1L	protein_coding	chr1	3629450	3629725	AluSx1_dup201	33	-	270.6	449	469	474.5	516.5	493.5	463	429	544.5	752.5	405	635.5	599.5	549.5	435	473.5	427.5	433.5	418.5	511.5	354	376	407	523.5	387	414	402.5	521.5	495	488.5	551	388	453	653	475.5	671.5	550.5	473	480.5
AluSx	ENSG00000130175	PRKCSH-209	PRKCSH	protein_coding	chr19	11449542	11449834	AluSx_dup1691	22	-	273.5	243	454	363	401.5	334	277.5	381	461.5	395.5	338.5	542	397	309.5	288	388.5	297	355	323.5	273.5	351	342	336.5	424	277.5	304	309.5	292	251	160.5	316	151.5	270.5	307	263	177	215.5	215.5	215.5
AluSx	ENSG00000138867	GUCD1-206	GUCD1	protein_coding	chr22	24541380	24541645	AluSx_dup633	24	+	266.1	497.5	542.5	409.5	406.5	414.5	377	368.5	348.5	539	430	470.5	390	440.5	420	474.5	459	409	406	413.5	365.5	394	412.5	489.5	321	374.5	359.5	328.5	411.5	511.5	638.5	449.5	343.5	443.5	516	260.5	437	593.5	444
AluSc	ENSG00000139178	C1RL-201	C1RL	protein_coding	chr12	7095121	7095413	AluSc_dup109	24	-	268.7	806.5	306.5	246.5	299.5	250.5	263	213	251.5	322	304.5	367.5	318	228.5	255	239.5	291.5	244	230	300.5	169.5	204.5	337.5	323	268	226.5	209	329	388.5	336.5	800	809.5	400.5	480.5	581.5	796	514.5	614	508.5
AluSq2	ENSG00000158517	NCF1-208	NCF1	protein_coding	chr7	74787157	74787439	AluSq2_dup1761	18	-	297.8	559	236	212	283	288	264	291.5	255	447	267	250.5	397	173	200	324.5	360	225	210.5	227	179	145	375.5	167	271	222.5	159.5	478.5	477.5	52.5	538	287.5	244.5	284	457.5	189.5	320.5	131	134
AluJb	ENSG00000103313	MEFV-201	MEFV	protein_coding	chr16	3245005	3245318	AluJb_dup282	27	-	246.4	484	354	357	263	339.5	293.5	324	276.5	353	318.5	348.5	380.5	225	241.5	368.5	253.5	301	241.5	248.5	279.5	262.5	346	251.5	279.5	285	267.5	317.5	315	146.5	341	292.5	245	344.5	211	148	293	212.5	277
AluSp	ENSG00000261879	ZNF594-DT-203	ZNF594-DT	lncRNA	chr17	5209124	5209395	AluSp_dup227	24	-	285.7	117.5	454	251	204	226	219	258.5	327	303.5	283.5	323.5	263.5	282	239.5	291	287.5	255	355.5	206	279	293	212	326	252	220	208.5	158.5	301	163.5	328.5	286	121.5	204.5	256	99.5	149.5	238.5	149.5
AluSx1	ENSG00000180448	ARHGAP45-214	ARHGAP45	protein_coding	chr19	1076484	1076795	AluSx1_dup157	37	-	288.5	582.5	771.5	847	460	782.5	424.5	531	498.5	608.5	568	660.5	576.5	411.5	414	791.5	396.5	472.5	348.5	381	404.5	447.5	598	439.5	441	461	416	347	396	217.5	451	423	278	420	294	104.5	523.5	313	264
AluSx1	ENSG00000152229	PSTPIP2-204	PSTPIP2	protein_coding	chr18	45983865	45984163	AluSx1_dup1315	23	-	273.6	440	209	184.5	191	158	106	168.5	116.5	206	145.5	210.5	170.5	169	133	191.5	185	184.5	146	219.5	116	161	191.5	182	166	122	179	122.5	259	1241	961.5	380.5	651.5	328.5	761.5	570	464	889	1570
decay	ENSG00000273734	nonsense_mediated_decay	havana	havana	chr19	2293062	2293363	AluY_dup276	26	+	290.3	1327	627	544	469.5	504	364.5	437	352	606.5	493.5	532.5	390.5	344	372	513	421.5	334.5	248.5	398.5	248.5	282.5	370	388	273.5	306	302.5	266	538.5	816	856.5	770	581.5	971.5	673	1428.5	951.5	711.5	742
AluJo	ENSG00000197766	CFD-201	CFD	protein_coding	chr19	863349	863624	AluJo_dup38	43	-	223.1	87	217.5	218	121	127	164.5	145.5	486	272.5	137.5	162	189	164	589	191	232.5	215	176.5	174	582.5	607	192.5	242.5	520	146	135.5	491.5	666	198.5	225.5	93.5	128.5	622	93	133.5	72.5	86	57.5
AluSx1	ENSG00000136536	MARCHF7-201	MARCHF7	protein_coding	chr2	159769361	159769643	AluSx1_dup5290	11	+	296.7	672	499.5	525.5	456.5	353.5	418	588.5	508	593	599.5	612	573	365.5	349	438	501	449	423	381.5	415	409.5	497.5	598.5	449.5	404	354	574	791.5	635	998.5	716.5	465.5	687.5	627.5	329	838	417	615
AluSg	ENSG00000258344	lncRNA	havana	havana	chr12	54291684	54291981	AluSg_dup707	22	+	294.9	225	140	286.5	100.5	296	72.5	110.5	188.5	84	97.5	286	91.5	43.5	54	88.5	69	85.5	56	111	57	56	105	91	97	70	61.5	61	153.5	132.5	144	186.5	294	313.5	332	145	182.5	177	213
AluY	ENSG00000129450	SIGLEC9-202	SIGLEC9	protein_coding	chr19	51131306	51131590	AluY_dup3849	15	+	285.7	820	361	323.5	383.5	433.5	301	342.5	308	549.5	316.5	488.5	336	203.5	194.5	277.5	339.5	331.5	261	352.5	244.5	194.5	336	353.5	371.5	270	215.5	365.5	426	697	1049	1054	596.5	661	580	916.5	795.5	1056.5	949
AluSx	ENSG00000142347	MYO1F-202	MYO1F	protein_coding	chr19	8550871	8551031	AluSx_dup1283	23	+	271.3	434.5	597	509.5	361.5	451	463	336.5	261.5	444	403.5	433.5	454	358.5	240	445	356.5	365.5	258	373.5	285	286.5	456.5	331	336	315	302	355.5	389.5	126.5	359	403.5	317	445.5	409.5	119.5	269.5	245	190
AluY	ENSG00000124256	ZBP1-202	ZBP1	protein_coding	chr20	57603856	57604170	AluY_dup2028	22	+	287.1	180.5	359.5	245	372.5	279.5	185.5	186	205	333	273.5	358.5	302.5	222.5	204	253	162.5	225	145.5	200.5	214.5	174	256.5	198	202.5	226	209.5	202.5	257	33.5	496	108	227.5	247.5	391.5	188.5	160.5	106	37
AluSq2	ENSG00000196405	EVL-217	EVL	protein_coding	chr14	100140330	100140627	AluSq2_dup1748	18	+	303.7	270	908	992	833	1007.5	640.5	765.5	855	612.5	642	880.5	928.5	806.5	842	1005	544.5	688	532.5	553	758	801	639	657	671	676	867.5	447.5	121.5	40	241.5	63	242	176	183.5	43.5	273	244	26.5
AluSq2	ENSG00000158604	TMED4-203	TMED4	protein_coding	chr7	44578626	44578891	AluSq2_dup846	22	-	286.7	416	582.5	489	462.5	510.5	328	408	407	460	458	487.5	432	436	395.5	476	364.5	377.5	364	337	374	368	392	437	319.5	364.5	410	288.5	313	331	492	455.5	295	346.5	379.5	268	383	427.5	361
AluSp	ENSG00000101336	HCK-203	HCK	protein_coding	chr20	32054339	32054524	AluSp_dup465	23	-	284.9	561.5	207.5	259.5	179	263	143	174.5	148	219.5	226	279	157.5	154	102	221.5	322.5	189.5	142.5	205.5	137	140	191.5	137.5	184	191	156	206	277.5	411.5	526	470.5	409	467	771	373	406.5	589	560.5
AluSx	ENSG00000142347	MYO1F-222	MYO1F	protein_coding	chr19	8574767	8575055	AluSx_dup1287	23	+	288.9	566	301.5	306.5	452.5	307.5	258.5	168.5	244	377.5	286.5	437	295	206.5	243	363.5	288	273.5	209.5	162.5	152	198.5	271.5	262	189	228	225	288	265.5	233.5	822	551.5	436.5	501	602	513.5	499.5	250	370.5
AluSp	ENSG00000084623	EIF3I-233	EIF3I	protein_coding	chr1	32231212	32231509	AluSp_dup1142	20	-	298.4	252	434.5	555.5	452.5	365.5	257.5	338.5	363.5	377.5	343	453.5	411	419.5	311.5	401	333	304	338.5	269.5	327	353.5	328.5	408	314	333	406.5	212.5	261	360.5	527	238	370	335	406.5	246	376	441.5	382.5
AluSz	ENSG00000163840	DTX3L-201	DTX3L	protein_coding	chr3	122572593	122572874	AluSz_dup3477	16	+	274.9	146	254	302.5	294	289.5	236	222	223.5	244	220.5	330	287.5	222.5	153	251.5	241	315.5	245	246	311.5	280.5	310	300.5	323	264.5	258	224.5	124	80	348.5	150.5	207	239.5	184	98	173	187.5	142
AluSq2	ENSG00000244509	APOBEC3C-201	APOBEC3C	protein_coding	chr22	39019797	39020094	AluSq2_dup875	22	+	266.4	255.5	947	420	695.5	534.5	345	378.5	517	572.5	431	772.5	483.5	589	659	513	536.5	515	532	497	589.5	483	442	729	394.5	477.5	576	301	230	162.5	691	326	292.5	258	424	278.5	340.5	305	230
AluSx1	ENSG00000087253	LPCAT2-201	LPCAT2	protein_coding	chr16	55583678	55583982	AluSx1_dup3604	17	+	273.2	515.5	205	252.5	231.5	291	209.5	224.5	213	287	211	295.5	258.5	227.5	154	192	227	267.5	197	273	182	188.5	331.5	279.5	277.5	255.5	185.5	304	249.5	406	638.5	571	279	337	238.5	269	342	606.5	865.5
AluSx1	ENSG00000171051	FPR1-203	FPR1	protein_coding	chr19	51745156	51745455	AluSx1_dup6158	5	+	279	1418.5	203.5	283.5	419.5	492.5	380	385	281.5	445	301	281.5	405.5	216	228	250	229	285	184	317.5	156	145	263.5	242.5	295.5	221.5	136.5	293	458.5	632	1242	880.5	294.5	655	652.5	758	584	781.5	649.5
AluSq	ENSG00000139433	GLTP-201	GLTP	protein_coding	chr12	109851595	109851848	AluSq_dup603	17	-	297.3	461	342.5	295.5	350	278.5	218.5	273	215	276.5	260.5	386.5	296.5	249	274.5	275.5	225.5	239.5	230.5	178	196	215	247.5	309	223.5	215.5	257	205.5	354	467	564.5	611.5	343.5	295.5	403.5	469	480.5	522.5	536.5
AluSx1	ENSG00000051523	CYBA-201	CYBA	protein_coding	chr16	88648621	88648918	AluSx1_dup5544	8	+	294.6	710	521.5	343	431	451.5	293.5	310	291	306.5	343	381	269.5	263	331.5	394	321	264	256	232	254	171.5	276.5	224.5	217.5	187	245.5	187	399.5	289.5	736.5	506	294	317.5	495	279	503	637.5	629.5
AluSg4	ENSG00000142405	NLRP12-201	NLRP12	protein_coding	chr19	53793584	53793884	AluSg4_dup349	7	+	294.7	893.5	350.5	294	292	264.5	271	274.5	283.5	459	330	362	305.5	234.5	152.5	277.5	313	198	237.5	296	154	201	325	292	219.5	202.5	157.5	371.5	458.5	420	572.5	872.5	291.5	502.5	448	782	486	736	636
AluJb	ENSG00000104886	PLEKHJ1-205	PLEKHJ1	protein_coding	chr19	2233591	2233758	AluJb_dup196	36	+	236.5	426.5	518.5	419.5	429	350.5	269.5	399.5	317	413	431	455.5	477.5	329.5	341	450	311	322	305	263.5	364	345	352.5	357	309.5	323	386.5	324	278.5	378	629	352	416	425.5	500.5	271.5	582	402	438
AluSx	ENSG00000125735	TNFSF14-201	TNFSF14	protein_coding	chr19	6664529	6664839	AluSx_dup980	23	-	286.2	1029	517	524.5	346.5	564	496	487	467	518.5	537.5	594	573.5	396.5	302.5	377	360.5	355	231.5	488	317.5	294.5	466.5	281	374.5	426	279	357	385	209.5	537.5	701	273.5	538	305	225	699.5	447	235.5
AluSx	ENSG00000180448	ARHGAP45-214	ARHGAP45	protein_coding	chr19	1075234	1075540	AluSx_dup118	43	-	273.7	546	636	667.5	510.5	650.5	400	523.5	509	494.5	584.5	629	593	429	334.5	623	376.5	418.5	345.5	430.5	462	451	596.5	386	434.5	473	444.5	379.5	366	174.5	340	377.5	268	411.5	193	109	386.5	342.5	238
AluJb	ENSG00000133313	CNDP2-209	CNDP2	protein_coding	chr18	74520671	74520835	AluJb_dup2425	22	+	227.5	110.5	355	224	266.5	230.5	186.5	241.5	317	325.5	232	340	282	262	333	284	281.5	254	334	202.5	302.5	260.5	247.5	373	219.5	267.5	257.5	205.5	177	145.5	454	172.5	211	151.5	348.5	108.5	121.5	200	128.5
AluSc8	ENSG00000134086	VHL-201	VHL	protein_coding	chr3	10152482	10152789	AluSc8_dup64	25	-	280.2	472.5	569	488.5	496	465	297.5	328.5	391	425.5	378	421.5	362.5	236.5	274	349.5	327.5	326.5	355	320.5	289.5	330.5	305.5	313.5	282	299.5	367.5	163	369	413.5	651	295	374.5	471.5	489	511.5	495	436.5	406
AluJb	ENSG00000198625	MDM4-203	MDM4	protein_coding	chr1	204556416	204556698	AluJb_dup9996	1	+	282	468.5	511	450.5	541.5	504	357	507	502.5	546.5	432.5	480.5	517.5	362.5	474	458	388.5	369	377	359	357.5	320.5	359	385.5	251.5	284	391	271	373	557	531	308	256	403.5	274.5	331.5	449	407.5	612.5
AluSx	ENSG00000127483	HP1BP3-213	HP1BP3	protein_coding	chr1	20743786	20744071	AluSx_dup1590	22	-	271.5	279.5	648	596	592	572	503.5	481.5	547.5	567	551.5	699	597.5	555	497.5	584	497.5	620.5	481	489.5	554.5	518.5	636.5	594.5	560.5	559.5	557	421.5	390.5	157.5	345	200.5	282	301.5	168.5	180	297	298.5	310
AluJb	ENSG00000146192	FGD2-201	FGD2	protein_coding	chr6	37028614	37028907	AluJb_dup1892	22	-	246	183.5	393	277	193	173	109	225	161	215.5	229	293	213	212	186.5	254.5	160	158	290	192.5	200.5	260.5	159.5	206.5	192.5	187.5	189	124.5	230.5	216.5	393	195.5	152	148	297.5	87.5	162.5	209	257
AluY	ENSG00000125505	MBOAT7-212	MBOAT7	protein_coding	chr19	54174976	54175275	AluY_dup4058	14	-	296.6	558	410	368.5	426	479	392.5	359	296	413	475	469.5	352.5	302	216.5	434	342	336	207	295.5	209	226	335.5	269	279	285	209	310	467.5	209	489	370	280	514	301.5	182.5	456.5	340	340.5
AluSx	ENSG00000221963	APOL6-201	APOL6	protein_coding	chr22	35666274	35666573	AluSx_dup1360	23	-	249	75.5	210.5	214.5	235	212	141.5	165.5	145.5	192	162	243.5	165.5	165	158.5	200	146.5	297.5	214	176.5	255	235.5	224	265	245	218	283	146	111	60	546	61	284	173	336.5	94.5	117	95	68
AluSq2	ENSG00000198113	TOR4A-201	TOR4A	protein_coding	chr9	137282188	137282500	AluSq2_dup2637	13	+	287.3	374	241.5	245	143	179.5	120.5	169.5	237	261.5	212	222.5	206	172	163	215	235	176	175.5	191.5	142	161.5	153	190	145.5	136.5	169.5	151	288	556.5	589.5	493.5	429	260.5	485	672.5	386.5	702.5	652
AluSx	ENSG00000134086	VHL-201	VHL	protein_coding	chr3	10152086	10152384	AluSx_dup308	25	-	275.1	616	734	542	590	600	419	463.5	657	682.5	547	713.5	605	435.5	499	569	434.5	379	461	455	408	395	383.5	446.5	319	414	417	355	389	476	708	345.5	435	474.5	494.5	460.5	625.5	516	509
AluJo	ENSG00000105612	DNASE2-201	DNASE2	protein_coding	chr19	12875709	12875982	AluJo_dup1479	22	-	204.7	187.5	247	212.5	182.5	253.5	212	247.5	320.5	238	128	317.5	249.5	299	250.5	314	180	240.5	230	236	231	303.5	207.5	314	288.5	263	223	237.5	247	82.5	726	297.5	380	359	602.5	301.5	374	186	76
AluSx	ENSG00000248323	LUCAT1-209	LUCAT1	lncRNA	chr5	91310612	91310923	AluSx_dup2513	21	-	271.6	564	374.5	442	453	504.5	472.5	452.5	343.5	460.5	569.5	447	454.5	314.5	226.5	438	339	333.5	176	361	285.5	229.5	572.5	270.5	375	312	233	508.5	275.5	35	286	284.5	111	525.5	100.5	135.5	363.5	107	99
AluSg	ENSG00000206344	HCG27-201	HCG27	lncRNA	chr6	31200792	31201068	AluSg_dup477	22	+	290	305	151.5	343	297	304	231	329	241	252.5	265.5	230	251.5	191.5	166.5	307.5	225.5	349	162.5	243.5	213.5	219.5	364	223	306	270.5	164	290	236	105.5	212.5	124.5	101	351.5	165.5	61.5	166	132.5	137.5
AluSx1	ENSG00000258344	lncRNA	havana	havana	chr12	54287615	54287879	AluSx1_dup2009	22	+	268.5	99	41	163.5	28	171.5	43.5	45.5	105	40.5	49.5	168.5	42.5	31.5	9	40.5	45.5	40.5	30.5	31	15	39.5	62	33	52	24.5	27.5	63.5	63.5	86	66.5	70.5	216.5	138.5	192.5	41.5	73	52	71
AluSz	ENSG00000116698	SMG7-209	SMG7	protein_coding	chr1	183568169	183568465	AluSz_dup6721	2	-	297.5	578.5	256.5	352	258	311	308	303.5	298	282	396	317.5	404.5	202.5	189	305	267	249	180.5	275	183	161.5	334	204	296	260.5	184	266	477	161	520	417.5	320.5	488	310	182	461	344.5	325
AluSx1	ENSG00000160991	ORAI2-201	ORAI2	protein_coding	chr7	102449423	102449729	AluSx1_dup5241	11	+	273.2	866.5	520.5	437.5	389	475	457.5	286.5	386	769.5	385.5	399	432.5	434	384	410.5	378	323	316.5	531.5	338.5	341.5	444.5	480	346.5	363	287	415	565	461.5	808.5	798	547.5	649	453.5	977	699	947	613
AluJr	ENSG00000006007	GDE1-201	GDE1	protein_coding	chr16	19502375	19502658	AluJr_dup1263	22	-	213.6	461	273.5	278.5	279.5	258.5	227.5	266	263.5	292.5	284.5	388.5	303.5	176.5	171.5	258.5	241.5	277.5	172.5	265	172	201.5	222.5	280.5	191.5	225.5	197	234.5	255	304.5	493.5	369	278	476	373	314.5	593	282	432.5
AluSg	ENSG00000183688	RFLNB-201	RFLNB	protein_coding	chr17	440803	441061	AluSg_dup12	62	+	271.4	1485	775	621.5	686.5	704.5	535.5	580	645.5	1510.5	908.5	1015	738	677	625	621.5	712.5	508.5	450	854.5	347	435.5	964.5	500	544.5	540	597.5	1280.5	1415.5	717	826	1166	934	1199.5	653.5	888	1355.5	1613	900.5
AluSp	ENSG00000260861	protein_coding	havana	havana	chr20	1563212	1563519	AluSp_dup41	45	+	270.8	644.5	426.5	329	295	330.5	299	314	280.5	468	403	440.5	316	210	263	255	308	317.5	225.5	405	204	253	344	366	334	257	202.5	371	392.5	213	535.5	578	371.5	506	280.5	255	671.5	370.5	374.5
AluJo	ENSG00000248477	NAIPP3-201	NAIPP3	transcribed_unprocessed_pseudogene	chr5	69623860	69624167	AluJo_dup966	22	-	200.3	275.5	93	46.5	84.5	99.5	47	78	65.5	45	81.5	69	68	58	40.5	69.5	46.5	58.5	57	57	45	36	72	79	90.5	68.5	65.5	84.5	68.5	527.5	367.5	417	259	115	195.5	333	108	504.5	645
AluY	ENSG00000113532	ST8SIA4-201	ST8SIA4	protein_coding	chr5	100810896	100811184	AluY_dup2823	19	+	291.4	386.5	402	487.5	491	492	371	451	337.5	469	440	547	391	292.5	297	343.5	401.5	382	333	396	321.5	354.5	483	384	336	372.5	346	454	348	220	619.5	419	211	322.5	246	350.5	592.5	280.5	429
AluSz6	ENSG00000124098	FAM210B-201	FAM210B	protein_coding	chr20	56367357	56367648	AluSz6_dup1186	19	-	277.4	172.5	227.5	393.5	416	185.5	318	281	258.5	161.5	196	395.5	209.5	408	118.5	502	670.5	385	380	642.5	240.5	200	228	794.5	221	208.5	264.5	272	207.5	508.5	217.5	137	111.5	478	199	115.5	136.5	637.5	837
AluSq2	ENSG00000111252	SH2B3-201	SH2B3	protein_coding	chr12	111449927	111450222	AluSq2_dup2235	16	-	283.9	304	552.5	448	355.5	407.5	403.5	392.5	443	533	494	563	491	449	433.5	482.5	412	467.5	435.5	414	466.5	404.5	453.5	474.5	409.5	416.5	333.5	381.5	400	82.5	406	299	185	234.5	248.5	79	258	208	177.5
AluSq	ENSG00000109743	BST1-201	BST1	protein_coding	chr4	15732324	15732617	AluSq_dup82	24	-	277.1	570.5	119	148	220	215	147.5	156.5	134	223.5	228	160.5	195.5	154	103	153.5	149.5	110.5	148	192.5	135	100	230	176	147	109.5	101	237	270	635.5	503.5	266.5	477	453.5	464	511.5	423.5	575.5	905
AluY	ENSG00000163563	MNDA-201	MNDA	protein_coding	chr1	158845254	158845539	AluY_dup5903	3	-	298.7	548	223	343	363.5	458.5	287	274.5	230.5	253	417.5	341.5	316.5	239	152	310	250.5	286	188	206.5	183	182	334.5	212.5	314	283	174.5	341	311	93.5	283	250	313.5	291	150.5	147	355.5	241.5	217
AluSq	ENSG00000102858	MGRN1-201	MGRN1	protein_coding	chr16	4689758	4690063	AluSq_dup74	24	+	292.5	875	581	537.5	465	535.5	317	361	487	848.5	455	807.5	501	357.5	480.5	560.5	409.5	419	385.5	395	356.5	370.5	441.5	418	390.5	367	262.5	590.5	544.5	343.5	471	619.5	402	613	336	548	847.5	531.5	327.5
AluSg7	ENSG00000110395	CBL-202	CBL	protein_coding	chr11	119304631	119304924	AluSg7_dup295	17	-	284.4	568	366	366	297.5	388	351.5	384.5	334.5	434.5	353.5	483.5	440	277.5	267.5	365	346	367.5	304	369.5	297.5	340	377	365.5	310.5	323	278	353	365.5	203.5	419	448	222	409.5	170.5	189	417.5	459.5	349.5
AluSq2	ENSG00000124201	ZNFX1-203	ZNFX1	protein_coding	chr20	49246873	49247166	AluSq2_dup1208	22	-	278	299.5	493	347	452.5	322	322	308.5	398.5	464	356.5	472	449.5	396.5	262.5	340.5	427.5	385	350	436.5	366.5	383	390	401	337	392	334	343	305	170	551	273	346.5	374	354	300	394	224	188
AluSq2	ENSG00000143337	TOR1AIP1-208	TOR1AIP1	protein_coding	chr1	179919025	179919277	AluSq2_dup3876	2	-	278.5	557	438.5	414.5	488.5	381.5	356	366	304.5	514.5	423.5	466.5	362.5	348.5	317.5	401	395	386.5	336.5	435.5	342.5	305.5	433.5	444	364.5	336	341.5	364	466.5	625	787.5	490.5	419.5	489	349	555	537	653	814
AluJb	ENSG00000116698	SMG7-209	SMG7	protein_coding	chr1	183556554	183556828	AluJb_dup9219	1	-	274	469.5	235.5	285.5	280.5	286	322.5	269.5	213.5	325.5	275.5	280.5	299	223	238	287.5	248.5	232.5	181.5	277	183	179.5	310	242.5	296	216	146.5	286.5	328.5	136	477.5	290.5	305	418.5	223	195	279	274.5	224.5
AluSc	ENSG00000120802	TMPO-212	TMPO	protein_coding	chr12	98548839	98549143	AluSc_dup1088	18	-	268.7	158.5	432.5	422.5	385	397	273.5	398	373.5	405.5	407.5	432	354.5	309	317.5	389	285	340	344	226	326.5	350.5	268.5	379	295	332.5	373.5	173	178	161	392.5	142	300	333.5	311.5	98.5	264.5	200.5	325.5
AluYm1	ENSG00000170542	SERPINB9-201	SERPINB9	protein_coding	chr6	2889415	2889723	AluYm1_dup5	39	+	287.5	109	341	267.5	295.5	213.5	189	224	239.5	244.5	196.5	307	226.5	277.5	212	277	180.5	300	223.5	213.5	316	248.5	183	287.5	261	262.5	351.5	148	193.5	74	350	161.5	102	111.5	110.5	89	155	203.5	119.5
AluSz	ENSG00000133246	PRAM1-201	PRAM1	protein_coding	chr19	8493794	8494097	AluSz_dup886	23	-	292	711	330	242	258.5	237	250.5	246.5	257.5	376	291	195.5	284	143.5	211.5	316	215	225.5	183	108.5	147.5	148	240.5	147.5	218	191.5	111	288	416	162	505	490	346	485.5	456.5	222.5	348.5	358	185
AluSg	ENSG00000135899	SP110-201	SP110	protein_coding	chr2	230165896	230166190	AluSg_dup2394	2	-	292.5	352.5	255.5	363.5	375.5	331.5	231	285.5	216	348.5	275	306	310	241.5	192.5	334	254	349	259	307.5	267.5	270.5	310	252	282	235	215	264.5	242.5	134.5	440.5	200.5	197	301	204.5	298	310	256	246
AluY	ENSG00000132824	SERINC3-203	SERINC3	protein_coding	chr20	44498293	44498606	AluY_dup1462	22	+	284.8	505.5	584.5	350	438	468	353.5	425.5	401	571.5	411.5	667	478.5	363.5	329.5	264	316	333	297	396.5	281	335.5	326.5	442	287	356	327	390	349.5	289	516.5	355	425	383	330.5	291	694	548.5	490.5
AluJb	ENSG00000115523	GNLY-208	GNLY	protein_coding	chr2	85696539	85696836	AluJb_dup3584	18	-	235.1	61	879.5	600.5	887	1610.5	677	503.5	498	516	460	582	972.5	650.5	1016.5	605	584	754.5	776	367	777	539	365.5	614.5	798.5	838	1387.5	499	68.5	18.5	78.5	40.5	25.5	86.5	85.5	5	28	512	15
AluSz6	ENSG00000169180	XPO6-213	XPO6	protein_coding	chr16	28099995	28100289	AluSz6_dup957	21	-	263.1	430	259	342.5	332.5	312	257.5	295	225.5	303	316.5	318	318.5	232.5	184	299	204.5	238	211.5	243	164.5	162.5	259	227	272	231	160	284.5	272.5	304.5	420.5	339	287	504	314.5	103	335	413	359.5
AluSx1	ENSG00000133246	PRAM1-201	PRAM1	protein_coding	chr19	8491223	8491531	AluSx1_dup1524	22	+	280.4	858.5	409	272.5	302.5	299.5	281	299.5	268.5	531	342	286	382.5	225.5	360.5	419	270.5	220.5	226.5	101	160	187.5	330.5	191	245	190.5	144.5	433	561.5	211.5	929	616.5	598	527	693	447	492.5	368.5	268.5
AluJo	ENSG00000166888	STAT6-216	STAT6	protein_coding	chr12	57102944	57103162	AluJo_dup1648	20	+	224	398.5	641	426	585.5	566.5	387	410	484.5	494.5	492.5	681.5	478	449.5	476	493	456	493	459	427	481	529.5	447.5	536	408.5	432	453.5	419.5	304	155	356.5	292	389.5	535	355.5	107	342.5	198.5	259.5
AluSx	ENSG00000180776	ZDHHC20-203	ZDHHC20	protein_coding	chr13	21374239	21374533	AluSx_dup217	34	+	272.2	379.5	314.5	390.5	341.5	288	232.5	314.5	278	236.5	278	259.5	271.5	210.5	208.5	304.5	258	266.5	284.5	181.5	282	254	259	251.5	282	280.5	377	188	417.5	1030.5	551	469	361	327.5	410.5	508.5	446	1098	1308
AluSx3	ENSG00000129003	VPS13C-207	VPS13C	protein_coding	chr15	61853754	61854072	AluSx3_dup492	22	-	228.1	169	436.5	455.5	383	568	254.5	304	335	251.5	310	343.5	332	293.5	333	376	274.5	326.5	295	259	327.5	284.5	273	340	331.5	298	398	189	170	142.5	229	160.5	122.5	126	108	91	210.5	247.5	242
AluY	ENSG00000125505	MBOAT7-212	MBOAT7	protein_coding	chr19	54177284	54177594	AluY_dup4059	14	+	273.9	545.5	357	271.5	367	454.5	341	334.5	233	324	502.5	377	303	235	209	385	292.5	239	170	288.5	218.5	207.5	298	232	259	257.5	174	289.5	421.5	156.5	293.5	297	181.5	455	184.5	96	282.5	277	222.5
AluSx	ENSG00000006534	ALDH3B1-204	ALDH3B1	protein_coding	chr11	68028395	68028696	AluSx_dup2517	21	-	252.6	625	453.5	288	221.5	208.5	200.5	288.5	270	396.5	279.5	373	176.5	283	238	318.5	360.5	275	274.5	287	202.5	234	250.5	352.5	211.5	194.5	199	169	624	442	781	943	396	461.5	570.5	769	507	894	536
AluSc8	ENSG00000007237	GAS7-203	GAS7	protein_coding	chr17	9914238	9914525	AluSc8_dup210	24	-	263.2	330.5	232.5	157.5	157	192.5	164.5	210.5	249	202	185	220.5	203.5	145.5	164.5	153.5	182	196.5	269	218.5	156	176	193.5	244.5	202	266	148	150.5	381	409	540.5	472.5	268.5	187	458	324.5	247.5	629	423
AluSx	ENSG00000143753	DEGS1-201	DEGS1	protein_coding	chr1	224192773	224193089	AluSx_dup8979	1	+	316	445	351	462.5	434.5	259.5	318.5	356.5	366.5	468	427	471.5	330.5	331.5	461.5	396	323	273	342	356.5	281	345	469	444.5	325.5	389	291	329	253	784	681	398.5	574.5	565.5	422	481	536.5	692	919.5
AluSz	ENSG00000101782	RIOK3-204	RIOK3	protein_coding	chr18	23482228	23482528	AluSz_dup742	24	-	280.3	448.5	351	384	414.5	296.5	270	322	310.5	435.5	348.5	409	353.5	353.5	263	375	336.5	336	303.5	297.5	250.5	266.5	304.5	417.5	257.5	252	291	265.5	367	791	674.5	390	391	514	464.5	366	575.5	674.5	1477.5
AluSx1	ENSG00000267519	MIR23AHG-201	MIR23AHG	lncRNA	chr19	13834887	13835207	AluSx1_dup2312	21	+	284	455.5	519	655.5	676	424	441	379	428	573	461.5	595	562	275	294.5	536.5	296	307	278.5	399	333	415	430.5	427	244.5	425.5	317.5	454	409.5	351.5	981.5	414	412.5	518.5	413.5	309	484	391.5	470
AluSc	ENSG00000008130	NADK-207	NADK	protein_coding	chr1	1754824	1755118	AluSc_dup28	37	+	270.1	386.5	322	368	318.5	351	302.5	282	238.5	342.5	337	318.5	398	246	189.5	310	268.5	304.5	174	323	205.5	171	388.5	242	352	252	186	272.5	314	96	352	253	263.5	535.5	237.5	175.5	348.5	180	176.5
AluSq2	ENSG00000130775	THEMIS2-206	THEMIS2	protein_coding	chr1	27881546	27881866	AluSq2_dup1062	22	-	299	395	397	276.5	254	315	296	269	244.5	285	284	359	249.5	188.5	193	322.5	180.5	255	155	232.5	184	176.5	206	173	230	186.5	252	213	248.5	228	326.5	352.5	150	271.5	291	143	231	396.5	291
AluSx3	ENSG00000018280	SLC11A1-205	SLC11A1	protein_coding	chr2	218388512	218388823	AluSx3_dup2148	2	+	318.5	1078	351.5	250.5	225.5	275	241	233	320	303	350.5	200.5	308	186	158	227.5	183	187	192	187	130.5	165	239	184.5	174.5	200.5	130.5	225	714.5	946	473	834	570.5	248	1096	904.5	585	681.5	675.5
AluJb	ENSG00000162654	GBP4-202	GBP4	protein_coding	chr1	89183598	89183901	AluJb_dup5850	9	+	268.4	32.5	192	236.5	209.5	222.5	192	191.5	122.5	149.5	145	243.5	173	226	170	227	148	256	204	136	338.5	214	284.5	205	263	198.5	274.5	162	36.5	5	472	16	88	57.5	141.5	21.5	43.5	45.5	4
AluSq2	ENSG00000225733	FGD5-AS1-202	FGD5-AS1	lncRNA	chr3	14944680	14944972	AluSq2_dup207	24	-	281.8	256.5	445	483.5	467.5	424.5	297.5	410.5	292.5	351	499.5	501	443.5	303.5	376	410.5	334	367	356	403.5	450	346	435.5	362	314.5	391.5	379.5	305	338	232.5	268.5	206	121	368.5	173	283.5	309.5	489	317.5
AluSz	ENSG00000184922	FMNL1-203	FMNL1	protein_coding	chr17	45234383	45234692	AluSz_dup2537	19	+	243.9	506.5	491	394.5	338.5	441.5	345	302	269.5	276	374	423	428	265	228.5	424.5	273.5	305	253.5	283.5	278.5	263	345	276	275	289	270.5	338	322.5	135	343	437.5	263	465	250	165.5	277.5	307.5	218
AluSx1	ENSG00000104951	IL4I1-208	IL4I1	protein_coding	chr19	49907534	49907831	AluSx1_dup5940	6	+	307	167	504.5	282.5	299.5	301	192.5	277.5	352.5	315	244.5	418.5	259.5	257.5	277	337.5	251.5	244	273	199	266	320	210	320.5	188.5	221.5	269	194.5	157.5	90.5	311	208	206	130	150	79.5	188.5	168	153.5
AluSx	ENSG00000160255	ITGB2-209	ITGB2	protein_coding	chr21	44892339	44892627	AluSx_dup1329	23	+	275.7	436.5	430	201.5	289	302	209	228.5	210	263.5	259.5	267.5	259.5	177	212	293.5	249.5	243	199	178.5	185.5	178.5	223.5	211.5	246	139	201.5	187.5	247	110	471.5	373	196.5	247	174.5	156	270.5	278	270
AluSx	ENSG00000170006	TMEM154-201	TMEM154	protein_coding	chr4	152622837	152623127	AluSx_dup3895	16	+	261.4	668	494.5	452	611	477.5	517	401.5	487.5	1032.5	537	632.5	640.5	475.5	452.5	510.5	624	550	450.5	673	397.5	430.5	644.5	606.5	451	544	364	587.5	594	353.5	1211.5	404.5	377	819	484	476	826.5	284.5	288
AluSx1	ENSG00000092871	RFFL-202	RFFL	protein_coding	chr17	35010473	35010761	AluSx1_dup2347	21	+	298.3	313.5	456.5	412.5	367	460.5	314.5	364	327.5	485.5	463	548	375.5	337	321.5	408	342	348	293	345	309.5	326.5	439	321	301	338	309.5	428.5	465.5	126	330.5	273	193.5	337.5	197.5	162.5	484	279	210.5
AluSz	ENSG00000085265	FCN1-201	FCN1	protein_coding	chr9	134904497	134904798	AluSz_dup4054	16	+	250.2	195	347.5	326.5	268.5	146	138.5	252.5	372.5	244.5	222	310.5	236	162	210	302.5	284	137	237	147.5	111.5	165.5	213	238.5	405.5	195	209.5	162.5	231.5	54.5	612	371.5	151	257.5	217	140.5	144	106	247
AluSx	ENSG00000102317	RBM3-204	RBM3	protein_coding	chrX	48577883	48578092	AluSx_dup2091	22	+	268.4	418.5	799.5	759.5	822.5	509	442.5	647	544.5	484	722.5	637.5	656.5	622	587	602.5	510.5	464.5	588	346	463	425	464	515	424.5	390.5	568.5	393	605	629.5	978	556	395.5	682	448.5	387.5	882.5	745.5	980
AluSx1	ENSG00000198858	R3HDM4-201	R3HDM4	protein_coding	chr19	898427	898633	AluSx1_dup128	41	-	271.1	401	284.5	283.5	283	401	222	271.5	233.5	268.5	193	333.5	352.5	184	182	322.5	153	163	147	227.5	152	161	229.5	212.5	191	161	185	165	244	153.5	290	242.5	155.5	272.5	127.5	131	464.5	302.5	306
AluJb	ENSG00000008516	MMP25-202	MMP25	protein_coding	chr16	3050780	3051090	AluJb_dup257	30	-	269.7	773.5	324.5	385.5	181	475	323	370	238.5	279.5	363	277	431	230.5	209	293.5	188.5	220.5	157	203.5	139.5	186.5	404	157.5	338.5	263	125	266.5	339.5	248	252.5	581	238.5	519.5	168.5	240.5	286	484.5	269
AluSz6	ENSG00000163421	PROK2-201	PROK2	protein_coding	chr3	71776336	71776677	AluSz6_dup1221	19	-	249.2	394	166	347.5	199.5	208	138	290	143	119.5	180.5	157	188.5	136.5	93.5	174.5	106	92	102.5	142.5	90.5	70.5	226.5	160	247.5	166.5	103	261.5	106	229.5	361	486.5	124	556.5	152.5	253.5	196	584.5	437.5
AluJr4	ENSG00000180353	HCLS1-203	HCLS1	protein_coding	chr3	121638081	121638362	AluJr4_dup764	14	+	223.8	483.5	347	370	313.5	374	318.5	301	292	350	322.5	386.5	354.5	283.5	264.5	366.5	329	336.5	232	364	263.5	254.5	429.5	273	307.5	260	242	408	258	291	350	346.5	278	496.5	331	255	314	478	304.5
AluJb	ENSG00000206344	HCG27-201	HCG27	lncRNA	chr6	31198768	31199071	AluJb_dup1371	22	+	236	337	150.5	333	356.5	391.5	284	447.5	273	252	306.5	332	380	218.5	150.5	367.5	198.5	267.5	128	227.5	253.5	165	341	165.5	312.5	280.5	150.5	277	271.5	119.5	212.5	184	104	398.5	157	86.5	165	172.5	166
AluSx3	ENSG00000187446	CHP1-201	CHP1	protein_coding	chr15	41280506	41280810	AluSx3_dup226	24	+	243.1	425	410	255.5	248.5	227	210	238	258	369.5	281.5	409.5	279.5	191.5	224.5	306	265.5	269.5	272.5	206.5	235	245.5	244	331	163	206.5	207	243.5	393.5	486.5	463	591.5	281	294.5	343	453	396	714.5	677.5
AluY	ENSG00000166888	STAT6-223	STAT6	protein_coding	chr12	57103163	57103462	AluY_dup2344	21	-	280.5	362	366	350.5	400	399	295	311	283.5	302.5	375	368	357	269	281	354.5	325.5	303	226.5	267.5	220.5	280.5	283	272.5	233	227	257	308	289	134.5	333	245.5	272.5	364	247	99	289	178.5	231.5
AluSx1	ENSG00000198736	MSRB1-201	MSRB1	protein_coding	chr16	1939672	1939976	AluSx1_dup173	36	-	290	564.5	220	216.5	176.5	216	147	191.5	103	186.5	173	208	210	101.5	100	179.5	146.5	129.5	83.5	143.5	99.5	76	179	113.5	143.5	137.5	100.5	149.5	294.5	332.5	427.5	482	395.5	441	303.5	202.5	409	275.5	413
AluSq2	ENSG00000062716	VMP1-203	VMP1	protein_coding	chr17	59729674	59729983	AluSq2_dup2159	16	-	279.4	394	258.5	451	317	430.5	410.5	434	200	550.5	497	546	440	228	240	245	394.5	391	224	483.5	302.5	268.5	559.5	397.5	314	348.5	189.5	344.5	430	27	169	129.5	51.5	510	100	182	433.5	65.5	35.5
AluYc	ENSG00000253645	lncRNA	havana	havana	chr8	38971675	38971956	AluYc_dup60	23	-	218.8	360	520	429.5	382	411	367	429	396	550	431	529.5	432.5	379.5	424.5	379.5	370	378	410	380	419	333	420.5	437	305	346.5	340	324	305	271.5	342	299.5	184	319.5	190	273.5	278	330.5	311.5
AluJb	ENSG00000130119	GNL3L-202	GNL3L	protein_coding	chrX	54563502	54563813	AluJb_dup2682	20	+	263.8	391.5	480	361.5	345	370	331	327	360	408.5	353.5	497	367	321.5	308	360	351.5	352	348.5	286	303	332.5	375	358.5	313	290.5	336	285	298.5	173.5	335	297	223	295	329	172	342.5	348	288.5
AluSq	ENSG00000159023	EPB41-231	EPB41	protein_coding	chr1	29118111	29118404	AluSq_dup400	21	+	298.1	377.5	813.5	665	587	777	613.5	485.5	570.5	743	642.5	924.5	673	706.5	510.5	664	577	690.5	555.5	701	514.5	664	707	692.5	509.5	651.5	595.5	597.5	376	111.5	263	166	222.5	401	153	116.5	451	290.5	283
AluJb	ENSG00000112297	CRYBG1-203	CRYBG1	protein_coding	chr6	106569244	106569522	AluJb_dup3895	18	-	264.2	417	370.5	303.5	377.5	342	255	289.5	346.5	329.5	281.5	368	373.5	265.5	303.5	319	294.5	295	340	220.5	282	347.5	339	351.5	266	285.5	225	345.5	292.5	311.5	592.5	422.5	388.5	305.5	473.5	267.5	379	413	482
AluSx1	ENSG00000128989	ARPP19-201	ARPP19	protein_coding	chr15	52548205	52548513	AluSx1_dup1379	22	+	296.4	462.5	520	368	398.5	400.5	279.5	278.5	311.5	423.5	383.5	477.5	357.5	354	308.5	334.5	262	370.5	318.5	284.5	278.5	294.5	349	382.5	264.5	335.5	296.5	271	297	316	397.5	326	245.5	278	223.5	185	382.5	370	460
AluJb	ENSG00000187775	DNAH17-207	DNAH17	protein_coding	chr17	78431890	78432179	AluJb_dup5760	9	-	254.6	448.5	178	121.5	129	169	85	155.5	111.5	111	103	132	106.5	75.5	43	87.5	78.5	85	90	72.5	64	64	111	128.5	107	63.5	71.5	79	176.5	200.5	511.5	431.5	295.5	395.5	420.5	350.5	336.5	280	274
AluSc	ENSG00000142166	IFNAR1-201	IFNAR1	protein_coding	chr21	33355738	33356022	AluSc_dup291	24	+	262	380.5	327.5	316	323.5	257.5	198	299	236.5	281.5	285	409	268	193	145	195	252.5	242.5	241	257	208	219.5	216	293.5	261	266	256	215	361.5	435.5	622.5	451	257	388	346.5	311.5	461	514.5	434
AluY	ENSG00000249437	NAIP-208	NAIP	protein_coding	chr5	70996505	70996813	AluY_dup1971	22	+	283.4	415.5	105	101	96	201.5	63	122.5	40.5	43.5	65.5	132.5	107.5	40	45.5	40	83	94.5	65.5	43	40.5	40.5	38	34	173.5	33.5	64.5	16.5	92	389	450	365	120	226	339	393.5	160	615.5	465
AluJb	ENSG00000184216	IRAK1-202	IRAK1	protein_coding	chrX	154011092	154011389	AluJb_dup5171	16	-	250.8	347	556.5	398.5	467	375	355.5	449.5	405.5	509	434.5	525.5	421	380.5	484	437	386.5	388.5	464	317	429	339	388	422	325.5	367	374	392.5	401.5	328.5	530	336	402	379.5	515	298	394.5	358	350
AluSx3	ENSG00000166926	MS4A6E-203	MS4A6E	protein_coding	chr11	60394519	60394832	AluSx3_dup507	22	-	255.1	205.5	318	299	144.5	178	178.5	339.5	174.5	255	283.5	284.5	244.5	219	180	408	248.5	297.5	264.5	128	319	246.5	218.5	288.5	208.5	210	290	203	175.5	137.5	661.5	265.5	111	144	268	57.5	75	224	271.5
AluSz6	ENSG00000204516	MICB-202	MICB	protein_coding	chr6	31510565	31510845	AluSz6_dup550	22	+	252.5	241	276.5	206.5	219.5	282	160	207	194.5	211	222.5	254.5	222	128.5	164	250	174	204	192	190.5	213	201	166.5	218	178.5	171	186	249	170.5	102	365.5	211	221.5	218	152.5	233.5	246.5	158	113.5
AluSx3	ENSG00000166801	FAM111A-207	FAM111A	protein_coding	chr11	59153704	59154011	AluSx3_dup489	22	-	262.3	165	336	308	295.5	329.5	207.5	234	236	212.5	281	328.5	321.5	248.5	201	366	196	246	213	173.5	238	228	297	242.5	226	257	263	211	143	92	316	91	267.5	211	174.5	62.5	180.5	97.5	171
AluSx3	ENSG00000125505	MBOAT7-212	MBOAT7	protein_coding	chr19	54177901	54178208	AluSx3_dup1497	10	-	238.9	442.5	289	270.5	297	432.5	323.5	318.5	245	275.5	417	291	267	190	161	313.5	223.5	259	138.5	256.5	168	169	282	197	215.5	178	150.5	220.5	320.5	116	275.5	281	142.5	413.5	192.5	100	283.5	263.5	233.5
AluSx1	ENSG00000206344	HCG27-201	HCG27	lncRNA	chr6	31198426	31198735	AluSx1_dup1345	23	-	287	375	226	374.5	368	428.5	301	406.5	284	259.5	315	295	373	201.5	167.5	364	216.5	393.5	150	224.5	288	185	372.5	225.5	375.5	322	185	267.5	265	98.5	204.5	158.5	98	369.5	146.5	89.5	178.5	197	180
AluJb	ENSG00000123338	NCKAP1L-201	NCKAP1L	protein_coding	chr12	54546078	54546382	AluJb_dup2556	21	-	219.1	501	453	326.5	300.5	343	241	279.5	353.5	376	267	397	367.5	244.5	278	331	266.5	311	298	274	248	267	277.5	371.5	234.5	225	291.5	188.5	330	318	565.5	444.5	281	201	335	251.5	387.5	437	426
AluJb	ENSG00000147526	TACC1-205	TACC1	protein_coding	chr8	38850510	38850800	AluJb_dup1731	22	-	256.8	265	461.5	405	405	442	396	376	411	399.5	413	512.5	400.5	367.5	362.5	391	347.5	384.5	320.5	275	349.5	338.5	415	377.5	357	391	347	344	287	146	264	260.5	158	256.5	131.5	115	280	409.5	248.5
AluSz	ENSG00000196684	HSH2D-208	HSH2D	protein_coding	chr19	16158252	16158562	AluSz_dup1826	22	-	254.7	324	634.5	658.5	868.5	628	654	647.5	541.5	1075.5	591.5	837.5	725.5	474.5	450	694.5	664.5	638.5	441.5	827.5	479.5	486.5	651.5	551	482	565.5	595.5	643.5	314	45.5	544	120	195.5	432	281	311	294.5	165	57
AluSc	ENSG00000068831	RASGRP2-218	RASGRP2	protein_coding	chr11	64737390	64737708	AluSc_dup634	22	+	277.5	389.5	635.5	493.5	460	440	353	376	387	409.5	371.5	404	389.5	355	430	460.5	332	360.5	369.5	327.5	421	356.5	330	416	325	305	412	239	289.5	280.5	406.5	315	256	337	357.5	230.5	289.5	428	353
AluSx	ENSG00000180353	HCLS1-203	HCLS1	protein_coding	chr3	121637655	121637948	AluSx_dup3572	18	+	265.4	552.5	384.5	403	338.5	439	302.5	317.5	337.5	316	371.5	385.5	392.5	302	300.5	427	328	320	220	290.5	268	277	406	277.5	314	289	247	236	267.5	258	344	410.5	295.5	502.5	397	232.5	359.5	485.5	348.5
AluSp	ENSG00000003402	CFLAR-214	CFLAR	protein_coding	chr2	201117751	201118054	AluSp_dup2757	5	-	290.4	554.5	255	292	215.5	211.5	182	245.5	163	294.5	273	320	257	173.5	173	191.5	180.5	253	154	201.5	183	136	240	195	216	147	160	171.5	389	368.5	389.5	356	272	403	258	442	411	435	510.5
AluJr	ENSG00000127663	KDM4B-201	KDM4B	protein_coding	chr19	5152835	5153060	AluJr_dup480	24	+	235.3	545.5	486	375.5	480	462.5	435.5	357.5	373.5	740	436.5	660	431	386.5	368.5	412.5	373.5	327.5	412	426.5	271.5	293.5	445	455	318	372	260	471.5	515	339.5	649	423.5	341	522.5	438.5	417.5	620	406	356.5
AluSq2	ENSG00000133246	PRAM1-201	PRAM1	protein_coding	chr19	8491931	8492234	AluSq2_dup457	24	+	287.1	983	395	251	281	277.5	267.5	267.5	262.5	412.5	346.5	258	324	144	309	371	253.5	256.5	243	159	171.5	217	308	174	247.5	198.5	154.5	375	478.5	208.5	747	588.5	467.5	442	591.5	261.5	452	410.5	230.5
AluSx1	ENSG00000120889	TNFRSF10B-208	TNFRSF10B	protein_coding	chr8	23020415	23020716	AluSx1_dup908	24	-	283.2	193	408.5	397	362	373.5	358	458.5	392	432.5	353.5	505.5	465.5	355.5	218.5	465.5	289.5	279.5	334.5	250.5	386	238.5	367	289	386.5	379	338	291.5	193.5	72	630.5	215.5	318.5	381	371	150.5	342	162	142.5
AluSz	ENSG00000126749	EMG1-203	EMG1	protein_coding	chr12	6976443	6976731	AluSz_dup263	26	-	283.3	432.5	331.5	255.5	273.5	274.5	186.5	235.5	241	341.5	246	328	278	242	212.5	227	246	254.5	251	250	215	218	206	313	230.5	205	217	256	205.5	362.5	590	584.5	350	427.5	437.5	355	484.5	475.5	399
AluSp	ENSG00000142002	DPP9-203	DPP9	protein_coding	chr19	4675761	4676072	AluSp_dup208	24	-	275.1	251	419	293	342	294	262.5	279.5	349	287.5	273	382.5	301.5	265	273.5	309	248.5	299	271	248.5	310	310.5	317	313	293.5	277	303.5	234.5	213.5	172	383.5	177.5	251.5	185.5	299.5	151.5	224.5	321.5	235.5
AluSz6	ENSG00000142347	MYO1F-220	MYO1F	protein_coding	chr19	8541426	8541728	AluSz6_dup301	24	-	265.6	272	314	215.5	212.5	167.5	290.5	204	421	265.5	273	280.5	261.5	200	129.5	232.5	226	234.5	231	171.5	178	210	243	226.5	195	195	155.5	351.5	240.5	172	265	254	451	172.5	406	339	338.5	183.5	176
AluJb	ENSG00000196405	EVL-202	EVL	protein_coding	chr14	100139979	100140254	AluJb_dup3748	18	+	243	218	704	708.5	630	728	432	559	652	417.5	477.5	635	679	610.5	565	716.5	397	513.5	372	399.5	558.5	602.5	455	424	531.5	516.5	653.5	345.5	81	34.5	146.5	50	158.5	136.5	98	31.5	198.5	164.5	24.5
AluSx1	ENSG00000119541	VPS4B-201	VPS4B	protein_coding	chr18	63390112	63390373	AluSx1_dup1931	22	+	283	384.5	393.5	465.5	465.5	393.5	399	387.5	313	452	420	442.5	442	352.5	346.5	346.5	294	332	314.5	332.5	325	304	409	386	306	385.5	359.5	387	323	278.5	594	299	271	340.5	351	365.5	415.5	384	453.5
AluSx	ENSG00000135269	TES-201	TES	protein_coding	chr7	116258210	116258411	AluSx_dup5443	10	-	260.8	351.5	390	487.5	406.5	513	294	324.5	410	393.5	351	512.5	411.5	479.5	400	432	337.5	339	351.5	327.5	369.5	359.5	351	432.5	320	344.5	468.5	275	279	450	635	476.5	360.5	240	423.5	501	313.5	497	696.5
AluJo	ENSG00000089159	PXN-222	PXN	protein_coding	chr12	120218043	120218341	AluJo_dup3497	10	-	266.7	440	397.5	364.5	262.5	414	237	257	269	181.5	314.5	256.5	282	235	183.5	347.5	165.5	210	144	192.5	208.5	182.5	289	214	273.5	197	234	202.5	204.5	125.5	236.5	445	132.5	263	185	51.5	259	432.5	231.5
AluJr	ENSG00000121060	TRIM25-201	TRIM25	protein_coding	chr17	56896823	56897120	AluJr_dup2452	18	+	204.4	264	192	272.5	137	259	192	246.5	171.5	125.5	181	172	262.5	119	87.5	211	163	156.5	105.5	188.5	173	141	223.5	139.5	243	194	180	194.5	191	82.5	177.5	241	120	322.5	94	71.5	103	337	198
AluJb	ENSG00000018280	SLC11A1-205	SLC11A1	protein_coding	chr2	218388831	218389102	AluJb_dup8044	2	+	279	931	295.5	229.5	196	224	229.5	218	224.5	314	311.5	176.5	254	170.5	180.5	220	177.5	198.5	179.5	172.5	125.5	139	230.5	174.5	194.5	191.5	110	203.5	616.5	557	382.5	698.5	487.5	273.5	864.5	666.5	472	530	528
AluSx	ENSG00000254788	CKLF-CMTM1-202	CKLF-CMTM1	protein_coding	chr16	66568605	66568898	AluSx_dup3656	17	-	281.2	599	221.5	298.5	346	325	217.5	253.5	159	325.5	264	286.5	288	196.5	142	246	186	223.5	156	228.5	149.5	187.5	310	203.5	326.5	224.5	188	303	354	286.5	537.5	414	298.5	487	357	384	457	449	571.5
AluSz	ENSG00000180776	ZDHHC20-203	ZDHHC20	protein_coding	chr13	21374852	21375149	AluSz_dup194	28	+	293.4	383.5	303.5	338	294.5	307.5	210.5	352	229	270.5	305	271.5	284.5	219.5	222	297.5	233	234.5	272	173.5	261	257.5	224	273	296	261	334	178.5	371.5	970	462.5	512	323	341.5	412.5	494	348.5	1010.5	1265.5
AluJo	ENSG00000197536	IRF1-AS1-203	IRF1-AS1	lncRNA	chr5	132474063	132474372	AluJo_dup2029	19	+	166.8	167	226	298	351	286	220.5	286	183.5	299	267.5	268.5	311.5	282	231	300	261	203	153.5	169.5	233.5	202.5	274	194	229.5	215.5	259	168.5	129	62	321.5	87.5	149	197	233	46	163.5	100	47
AluJb	ENSG00000163162	RNF149-202	RNF149	protein_coding	chr2	101278142	101278442	AluJb_dup4107	18	-	262.6	361.5	287	288	339.5	291.5	253.5	275.5	175.5	265.5	291	283	255.5	174	138	311.5	200	189	187.5	243.5	242.5	126	189	186.5	289.5	221	186.5	211.5	299.5	153	289	356	131	409	151.5	162.5	166.5	413	298
AluY	ENSG00000141480	ARRB2-205	ARRB2	protein_coding	chr17	4713351	4713640	AluY_dup427	24	-	299.2	377.5	322.5	275.5	268.5	298	270	283	268.5	250.5	297.5	264	249.5	193	140.5	292.5	207.5	263	146	172	167	185.5	236.5	215	219	194	175	220	302.5	134	360.5	286	237.5	298	239	112	230.5	360	265.5
AluSq2	ENSG00000158517	NCF1-208	NCF1	protein_coding	chr7	74785602	74785904	AluSq2_dup1760	18	+	282.8	375.5	180.5	171.5	216.5	212	189.5	206.5	144.5	317.5	199.5	150	259.5	108	91	224	252.5	193.5	136	197	139	116	309.5	139	237	151.5	121.5	280	282.5	28.5	316.5	207	149	205	196.5	89	178.5	75	74.5
AluSq2	ENSG00000139178	C1RL-201	C1RL	protein_coding	chr12	7098914	7099254	AluSq2_dup176	24	-	286.4	669.5	288.5	216.5	190	209	124.5	163	164.5	163	181	173.5	170	157.5	107.5	184	145.5	160.5	99.5	146	71	111	153.5	138	150.5	115.5	125.5	108	258.5	150	401.5	507.5	189	325	238	362.5	328	327	374.5
AluSg	ENSG00000186529	CYP4F3-201	CYP4F3	protein_coding	chr19	15661991	15662301	AluSg_dup609	22	+	296.1	850.5	1061.5	738.5	1200	803	830	810.5	761	1763.5	1265	1042.5	1058.5	578.5	582.5	691.5	772.5	572	441	991	368	355.5	1293	817.5	585.5	540	332	1525.5	653	289.5	656.5	446	756.5	1673.5	233	590	2202	329.5	657
AluSz6	ENSG00000136286	MYO1G-201	MYO1G	protein_coding	chr7	44968505	44968794	AluSz6_dup732	22	+	243.9	184	447.5	298.5	312.5	288.5	232	219	295.5	258	268.5	288	303	228.5	292	289.5	218.5	252	231	157	286.5	264.5	197.5	378	250.5	233	302.5	194	132.5	104	206.5	146.5	111	157	173	34	131	226.5	202.5
AluSx	ENSG00000204054	LINC00963-204	LINC00963	lncRNA	chr9	129504138	129504456	AluSx_dup4350	16	+	250.1	370	244	234	221	221	215	186.5	242	218	224	320	257	165.5	215.5	194.5	191	193.5	149.5	135	137.5	134	205.5	256.5	171	151.5	122	185.5	222.5	191.5	443.5	455	155.5	386	277.5	252.5	450	327	166
AluSg	ENSG00000135378	PRRG4-201	PRRG4	protein_coding	chr11	32853570	32853857	AluSg_dup311	24	+	297.5	249.5	134.5	209.5	214.5	196.5	148.5	187.5	219	222.5	203.5	218.5	245.5	86	87.5	177	212.5	237	109	100.5	180.5	134	198	191.5	122	128.5	121	149.5	135	88.5	244.5	173	138	314.5	179	130.5	274	154.5	131
AluSz6	ENSG00000100596	SPTLC2-201	SPTLC2	protein_coding	chr14	77507333	77507629	AluSz6_dup1024	20	-	250.7	334.5	304.5	210	205	221	162.5	213	244	226.5	197	359	268.5	204	186	224.5	254.5	211.5	260.5	189.5	168	248	206	292	167	216	212	245.5	281	536	390.5	429.5	395.5	271	470.5	528.5	354.5	561	545
AluSp	ENSG00000131051	RBM39-230	RBM39	protein_coding	chr20	35713318	35713623	AluSp_dup637	22	-	298.2	201	366.5	423	403.5	418	308	292.5	349	316	382	419.5	384.5	269	265	313.5	297.5	350	218	282	324.5	290	312.5	305	283.5	322	340.5	180	185.5	204	375	157.5	202.5	277.5	252.5	99	247.5	238.5	262.5
AluSz6	ENSG00000141480	ARRB2-206	ARRB2	protein_coding	chr17	4716836	4717132	AluSz6_dup144	24	+	246.5	360	219	295.5	239.5	220.5	219.5	285.5	219	272.5	251	248	281	171	146.5	245.5	238.5	232	173	202	170	235.5	250	250.5	253	193.5	182	306.5	292.5	170.5	458.5	349.5	538	471	644.5	139	356.5	272.5	351.5
AluYm1	ENSG00000123405	NFE2-201	NFE2	protein_coding	chr12	54293986	54294257	AluYm1_dup90	21	-	287.1	476	237	160.5	165	147.5	166	160.5	117	151	210.5	145.5	185	106	102	183.5	111.5	117.5	99.5	122	85	132	135.5	134.5	149	137	116.5	170.5	256.5	512	508	542	338	524.5	300	253	460	576.5	766
AluSz6	ENSG00000146828	SLC12A9-208	SLC12A9	protein_coding	chr7	100854882	100855163	AluSz6_dup1787	16	-	294.2	505	246	328.5	219.5	306.5	223	217	205.5	199.5	235	242.5	246.5	164	151	260	199.5	204.5	168.5	233.5	159	165.5	217.5	226.5	241.5	175	142	167	249	231.5	321.5	417	220	380	245	153.5	345.5	347.5	317.5
AluSc	ENSG00000018280	SLC11A1-207	SLC11A1	protein_coding	chr2	218388088	218388396	AluSc_dup2317	2	+	302	888	440.5	278	211.5	339	262.5	263.5	302	302	339	254.5	336.5	227	245.5	246.5	217.5	223.5	262	215	189	194	213	208	190.5	195.5	147.5	221	517.5	445.5	373	589	361	285.5	771.5	504	477	506.5	494.5
AluSx	ENSG00000102096	PIM2-201	PIM2	protein_coding	chrX	48916874	48917167	AluSx_dup2133	22	+	234.5	239.5	276.5	323	308.5	418.5	245	275.5	245.5	257.5	263	304	293	257.5	232.5	321	206.5	233	161.5	200.5	224	226.5	283	200.5	292	234	229	166.5	157.5	70	240	123.5	139.5	251	96	43.5	238	194.5	93
AluSp	ENSG00000182831	C16orf72-201	C16orf72	protein_coding	chr16	9110768	9111055	AluSp_dup295	24	-	285	255	378	320	401.5	302	295.5	311.5	280.5	344	286.5	349	300.5	272.5	247.5	345.5	313	288.5	243.5	222.5	219.5	211	316	301.5	289	285.5	228.5	243	266.5	174.5	304.5	243.5	155	315	182.5	241.5	329	340	269
AluJb	ENSG00000121060	TRIM25-201	TRIM25	protein_coding	chr17	56896370	56896683	AluJb_dup4011	18	-	266.2	277.5	222.5	208.5	127.5	282.5	150	222	101	102	195.5	157	186.5	139	76	164.5	123	143.5	84.5	141.5	134	127.5	205	113	213.5	156	138	128.5	175	93	136.5	291.5	97	286	109	73	109.5	294	208
AluJo	ENSG00000134830	C5AR2-201	C5AR2	protein_coding	chr19	47343524	47343863	AluJo_dup3788	8	-	247.9	516	309	337.5	385	303	339	367	220.5	501.5	366.5	426.5	385.5	265.5	273.5	344	349.5	343	266	404.5	233	197.5	463	334.5	242.5	239.5	163	494.5	466	382.5	493	352.5	175.5	627.5	275	412	342.5	305.5	350
AluSq	ENSG00000163162	RNF149-202	RNF149	protein_coding	chr2	101284910	101285197	AluSq_dup601	17	+	300.5	288	225.5	252	245.5	311.5	211	232	162	233	234	261	264.5	179.5	151	232.5	185	208	144.5	199	193	107.5	261.5	197.5	253	215.5	143	217	219	110	263.5	172	156	318.5	173	118.5	190	323.5	231.5
AluY	ENSG00000143119	CD53-205	CD53	protein_coding	chr1	110898096	110898399	AluY_dup4661	11	+	270.9	501	445	366	323.5	435.5	265	293	238	265	328	370	319.5	252	238	389	253.5	280.5	186.5	239.5	246	221	244	247	268	274	323	199.5	268.5	271	384	351	241	267.5	241.5	205.5	285	565	494
AluJb	ENSG00000261487	lncRNA	havana	havana	chr16	30954229	30954488	AluJb_dup2680	20	+	251.2	273	296.5	185	232.5	228.5	206.5	209.5	195	316	241.5	314	214.5	183.5	173.5	232.5	223.5	190.5	211	229.5	157.5	185	243	214.5	175.5	183	169.5	268.5	334.5	139.5	417.5	231.5	228	366	270	215.5	273.5	196	133.5
AluSq2	ENSG00000011600	TYROBP-202	TYROBP	protein_coding	chr19	35906707	35907016	AluSq2_dup1636	18	-	276	432.5	283	207.5	225.5	281	227	262.5	229	267.5	269.5	266.5	280.5	176.5	212	272.5	241	248.5	155	216	164.5	166	240	207.5	212.5	182	182	280.5	342.5	142	363	341	267	333.5	275	165	243.5	244.5	273
AluSg	ENSG00000126391	FRMD8-202	FRMD8	protein_coding	chr11	65412986	65413285	AluSg_dup713	22	+	282.6	296	479.5	318	293	353	276.5	232	276.5	413	315	453.5	308.5	287.5	194	270.5	233.5	224.5	248	279	246.5	240	227.5	309.5	198	264.5	206	236	250	191.5	346.5	269	250.5	292	258.5	331.5	362	277	260.5
AluJb	ENSG00000130755	GMFG-210	GMFG	protein_coding	chr19	39334356	39334566	AluJb_dup3364	18	+	273.3	505	253.5	282.5	302.5	318	229	286.5	247	330.5	267.5	310	296	212	192	300.5	254	250.5	176	250.5	214.5	180	260.5	220	193.5	198.5	209	236	356	335	497	352.5	360	525.5	438	333.5	369.5	308.5	365
AluSz	ENSG00000100242	SUN2-216	SUN2	protein_coding	chr22	38741859	38742172	AluSz_dup1363	22	+	288.8	546	258	245	202	226.5	164.5	212	172.5	215.5	202	244	196.5	165	113	175	135	169.5	117	206.5	138.5	113.5	189.5	155	177.5	142	123	164.5	297.5	385.5	500.5	297.5	447	362	513.5	302.5	370	442	464.5
AluSx1	ENSG00000136758	YME1L1-203	YME1L1	protein_coding	chr10	27111039	27111356	AluSx1_dup1414	22	+	286.2	378	425	447	407	377	317.5	319	334	343.5	373.5	464	395	337	277	338.5	305.5	325.5	354	282	276.5	335	325	356	280	328.5	336.5	242	260	388	632	303.5	317.5	323	371	284.5	442	475.5	493.5
AluSg	ENSG00000197471	SPN-206	SPN	protein_coding	chr16	29670212	29670519	AluSg_dup651	22	-	287.1	134.5	916.5	600	960.5	703	533	550.5	736	663.5	626	918	672	628.5	671.5	658	685	874	672	446	735	798.5	538	925.5	610.5	623.5	800.5	439	166	52	247.5	106.5	237.5	365	129	81	250.5	212	57.5
AluSq2	ENSG00000176390	CRLF3-206	CRLF3	protein_coding	chr17	30783343	30783633	AluSq2_dup1095	22	+	299.3	376	419.5	532.5	480.5	452.5	406.5	467	429.5	554.5	499	615.5	471.5	379.5	402	450	408	456	378.5	404	398	396.5	486	411	371	421	445.5	379.5	335.5	245.5	429.5	277.5	257.5	369.5	248	327.5	483.5	353	372
AluSx1	ENSG00000146828	SLC12A9-207	SLC12A9	protein_coding	chr7	100858130	100858439	AluSx1_dup4951	12	+	286.6	431.5	251.5	244.5	182.5	276.5	200.5	187	157.5	170.5	178	199.5	202.5	130.5	104.5	212	155	172	135	118.5	128	145.5	165.5	172	193.5	135.5	154	114	157.5	329	269	350	231	295	230.5	143.5	275.5	362	405
AluSq	ENSG00000163162	RNF149-202	RNF149	protein_coding	chr2	101287040	101287339	AluSq_dup602	17	-	287.8	364	196	191.5	198.5	181	131.5	155.5	141.5	132	189.5	170.5	205	127.5	99	185.5	161	170.5	106	147	125	111.5	187.5	150	188.5	152	108	153	249.5	125.5	307.5	304	80.5	226.5	168.5	135	116	459.5	259.5
AluJo	ENSG00000018280	SLC11A1-205	SLC11A1	protein_coding	chr2	218389290	218389568	AluJo_dup4740	3	+	176.3	772	268	232	168	217.5	231.5	210.5	246	335	317	179.5	312.5	172.5	198	176	189.5	207.5	165.5	223	155	149.5	235.5	196.5	200	177.5	115.5	280	571.5	402	354.5	595.5	398	313.5	732.5	333.5	400.5	515.5	358
AluJo	ENSG00000068028	RASSF1-201	RASSF1	protein_coding	chr3	50332505	50332810	AluJo_dup1336	22	+	232.2	316	711	361	508	542	285.5	410.5	372	488	432.5	529.5	457	447	461.5	585	367.5	421.5	351	314	392	383	392.5	462	440	399.5	544.5	227.5	204.5	75	268.5	192.5	164.5	239	157.5	70.5	217	221	98.5
AluJo	ENSG00000135604	STX11-201	STX11	protein_coding	chr6	144189038	144189321	AluJo_dup3024	15	+	217.7	252	204	141.5	130.5	113.5	131	155	109.5	276	173.5	214	196	131	107	125.5	182	172.5	162	150.5	153.5	162.5	201.5	156.5	162	155	113	177.5	237	250	444	257	113	127	288.5	246	183.5	274.5	259
AluJr4	ENSG00000253645	lncRNA	havana	havana	chr8	38972177	38972484	AluJr4_dup283	22	-	226	273	369	420.5	353	369.5	310	337	341.5	578.5	417.5	433.5	357.5	373.5	473	370.5	458.5	417.5	396.5	406.5	414	321	439	438.5	305	355.5	357.5	365.5	288.5	254	367	280	197	297.5	205	227.5	278.5	280.5	236.5
AluSx	ENSG00000187239	FNBP1-204	FNBP1	protein_coding	chr9	129889288	129889599	AluSx_dup4416	16	-	267.6	262.5	556	380.5	391	440.5	258	328	453	465	377	530.5	383.5	436	333	382	350	371	402	401.5	418	427	406.5	440	334.5	395.5	400	308.5	293	113.5	255.5	259.5	184.5	186.5	171	130.5	274	297.5	175.5
AluSg	ENSG00000143515	ATP8B2-202	ATP8B2	protein_coding	chr1	154350061	154350367	AluSg_dup2095	4	+	293.2	224	723.5	604	560.5	689	414	386	583	371.5	409.5	681.5	514.5	509	461.5	601	339	410	332	340.5	353	431	398	452	312.5	365.5	466	275	97.5	17.5	107.5	43.5	125	140.5	81	56	325	100	24.5
AluJb	ENSG00000170144	HNRNPA3-218	HNRNPA3	protein_coding	chr2	177222526	177222789	AluJb_dup6651	5	-	297.4	214	452	523.5	474.5	410	315.5	396	422.5	373.5	347.5	432.5	469.5	372	408	438.5	404	382	366	278	334.5	411	350.5	354.5	362	346	378	286	186	155.5	316	99	253.5	271.5	218	136.5	260.5	214	182
AluJr	ENSG00000166900	STX3-204	STX3	protein_coding	chr11	59798893	59799189	AluJr_dup1326	22	+	201.1	355.5	213.5	263.5	295	270.5	271	248.5	183	290.5	241	247	259	161	171	266	209.5	210.5	176.5	234.5	184	156	328	223.5	289	229	176.5	254	247.5	123	307	217	121.5	416	121.5	128	186	228	154.5
AluJb	ENSG00000173559	NABP1-204	NABP1	protein_coding	chr2	191692419	191692704	AluJb_dup7016	3	-	285	426	139.5	242.5	241.5	177	130	212	128	132	181	117.5	163	146.5	98	167	137	177.5	99	158.5	175.5	142.5	238.5	175	269.5	183	104.5	213	167.5	190.5	476	314.5	101.5	378	143	223.5	219	306	182
AluSx	ENSG00000133246	PRAM1-201	PRAM1	protein_coding	chr19	8495107	8495399	AluSx_dup1270	23	+	279.6	588	295.5	181	216	279	209	238	204.5	262.5	257.5	168	271	156	204.5	258.5	207.5	184.5	168.5	104	147	140.5	229.5	145.5	186	147	104.5	177.5	379	141	456	352.5	317	349.5	376.5	190	325.5	254.5	149.5
decay	ENSG00000258830	nonsense_mediated_decay	havana	havana	chr12	57254220	57254529	AluSq2_dup1310	21	+	273.6	353.5	529.5	370	370	405.5	256.5	309	373.5	366	364.5	526.5	334.5	295	277	336.5	260	359.5	276	297	306.5	294.5	334	331	297.5	338.5	262	295.5	261	166.5	312	301	181	251.5	214	165.5	380.5	334	242.5
AluSq2	ENSG00000197471	SPN-202	SPN	protein_coding	chr16	29665058	29665355	AluSq2_dup1130	22	-	280.4	177.5	1074.5	571	783	669	416.5	558.5	756.5	718.5	561	911	585.5	572	556.5	588.5	553.5	793	617.5	381	744	659.5	569.5	835	570	548.5	786.5	385	176	31	177.5	150	245.5	368.5	136.5	65	201	179.5	72.5
AluSx1	ENSG00000101336	HCK-203	HCK	protein_coding	chr20	32098065	32098330	AluSx1_dup1092	23	+	278.9	366.5	240.5	242	219	236	171	223	189.5	244	208	276.5	267.5	136.5	248.5	239	175.5	171.5	197	187.5	154	175	172	181.5	199.5	159.5	151.5	163.5	224.5	170.5	358.5	305	217	234.5	321.5	193.5	285.5	294	295
AluY	ENSG00000108219	TSPAN14-207	TSPAN14	protein_coding	chr10	80521723	80521930	AluY_dup2835	19	-	295.1	379	383	265.5	241.5	234	206	224.5	284.5	265.5	228.5	360	265.5	267.5	267.5	250.5	192	233	182.5	160	223	190	186	271	197.5	205	213	150.5	264	281	475.5	464	276	254.5	487.5	435.5	326	464	390
AluSz	ENSG00000100036	SLC35E4-202	SLC35E4	protein_coding	chr22	30660842	30661140	AluSz_dup829	23	+	277.4	304	251	208	243	204.5	174.5	233.5	180	183	285.5	221.5	184	171.5	135.5	217	199.5	200.5	165.5	165.5	164	180.5	187.5	192.5	204.5	175	144.5	206	220	166.5	277.5	293.5	210.5	278.5	289	183	258.5	258	270.5
AluSz	ENSG00000130741	EIF2S3-203	EIF2S3	protein_coding	chrX	24076252	24076561	AluSz_dup1017	23	+	269	374.5	399	459.5	420	435.5	303.5	392.5	344.5	349.5	312	449.5	420	340.5	282.5	444.5	321.5	333	220.5	247	242	258	253.5	252.5	347	407	339.5	284.5	219	160.5	513.5	221	277	346	324	180.5	268	346	235.5
AluSx1	ENSG00000123684	LPGAT1-202	LPGAT1	protein_coding	chr1	211748403	211748705	AluSx1_dup8004	2	-	305.5	430.5	233.5	282.5	206	336.5	255	257.5	245	296.5	348	342.5	329	185	167	263.5	197	284.5	229	245	213	208.5	367	253	310.5	274.5	208	353.5	318.5	299.5	370.5	335	235	317	202.5	251.5	346.5	487	437
AluSx	ENSG00000141480	ARRB2-205	ARRB2	protein_coding	chr17	4713075	4713289	AluSx_dup590	24	+	278.2	278	260	265.5	223	230	216	244.5	230.5	228.5	259.5	238.5	245.5	179	117.5	272.5	200.5	244	150.5	148.5	188.5	195	265.5	241.5	198	160.5	149	225	270	113.5	327	252	249.5	314.5	240	99	155	330.5	211.5
AluSz	ENSG00000116698	SMG7-209	SMG7	protein_coding	chr1	183557882	183558173	AluSz_dup6719	2	+	290	433	241.5	283.5	242	308.5	302	278	234	300	282.5	321.5	293	189.5	168.5	273.5	251.5	202	158	238.5	165	120.5	311	198	221.5	217	127.5	195	332	112.5	328	298.5	167	329.5	179.5	89	259	264	228.5
AluJb	ENSG00000197324	LRP10-201	LRP10	protein_coding	chr14	22881264	22881358	AluJb_dup211	33	+	219	349	235.5	274	318	314	261	279	256.5	420	276	331.5	206	224	203	280.5	265	245	196	307.5	176.5	207.5	319.5	269	228	213	191	301.5	191.5	211.5	519.5	231	286	574.5	285	200.5	485	211.5	207
AluJo	ENSG00000137393	RNF144B-201	RNF144B	protein_coding	chr6	18467642	18467939	AluJo_dup534	24	-	211.4	634	281	295	234	212	240.5	287	236.5	362	304	331	260.5	199.5	157.5	274.5	288.5	210	177	240.5	151	178.5	218	239	183	179	164.5	249	505	551	1194.5	654	469	391	830.5	561.5	672.5	620	739.5
AluSx4	ENSG00000166888	STAT6-223	STAT6	protein_coding	chr12	57103568	57103864	AluSx4_dup224	22	+	281.5	363	393	365	428	386	305	361	287.5	319	384	393	377	261.5	318	455	353	335.5	307.5	309	230	307	304	337.5	240	257	276.5	325	343	162	329.5	264.5	357	378	298	123.5	294	247	200
AluSg	ENSG00000227775	processed_transcript	havana	havana	chr1	1729390	1729678	AluSg_dup38	39	-	284.4	225	194.5	269	219.5	468.5	261.5	150.5	421.5	148	166.5	429	174.5	154.5	151	243	103	146.5	137.5	146	125.5	166.5	368.5	191.5	225.5	164	378.5	256.5	184.5	134	129.5	77.5	173.5	83	130	115	135	83	63
AluSx1	ENSG00000254928	lncRNA	havana	havana	chr11	74456041	74456155	AluSx1_dup2900	19	-	281.2	351.5	191	214	248	185.5	128	234	98.5	194.5	239	261.5	150	145	168	270	133	184	116	141	105.5	117	233	164	164.5	123.5	147	112.5	275.5	157.5	369.5	186	128.5	190	204.5	260	217.5	205	243
AluJb	ENSG00000127507	ADGRE2-201	ADGRE2	protein_coding	chr19	14734232	14734528	AluJb_dup1673	22	-	243.6	843.5	347.5	316	236.5	240	282	281	252.5	331.5	230.5	354	258	145.5	190	266.5	207.5	201.5	195	557	181	190	282.5	306.5	286.5	211.5	220	257.5	193	282	1171	667.5	317.5	650	845	356	778.5	352.5	251
AluSg	ENSG00000188735	TMEM120B-203	TMEM120B	protein_coding	chr12	121778171	121778471	AluSg_dup1592	11	-	297.7	270.5	787	481	622	574.5	322	437.5	565.5	558.5	416	699.5	512	515	613	566.5	377.5	426.5	433.5	342.5	478.5	492.5	432.5	534.5	395	397.5	494.5	267	188.5	172.5	343.5	205.5	175.5	213	209.5	76	325	290.5	148
AluSp	ENSG00000089159	PXN-222	PXN	protein_coding	chr12	120218362	120218675	AluSp_dup2195	11	+	275.3	333.5	294	328	210.5	375.5	198	256.5	201.5	159.5	278	204.5	231.5	243.5	143.5	278.5	173.5	225.5	140	185.5	213.5	177.5	272	168	277.5	190	234	196.5	172.5	124	221	311.5	113	237	133.5	40	181.5	336.5	151.5
AluSx	ENSG00000147140	NONO-214	NONO	protein_coding	chrX	71300435	71300519	AluSx_dup2745	19	-	275.9	256.5	464.5	468.5	390.5	421.5	286	330	390.5	360.5	353	495	426.5	417.5	358	376	327.5	372.5	391	284.5	304	339	274	367.5	295	328	330	249	276	204	419	276.5	285.5	231	285	203	345.5	358	256.5
AluSq	ENSG00000026751	SLAMF7-208	SLAMF7	protein_coding	chr1	160754170	160754467	AluSq_dup1105	3	-	300	211	580.5	300	600.5	390	163	268	324	397.5	300.5	446.5	364	370	350.5	373.5	237	371.5	262.5	231.5	540	288	258	494.5	374.5	339.5	563	189.5	39.5	45	4492	329.5	527.5	176	1330	226.5	180	112.5	48
AluSx1	ENSG00000130741	EIF2S3-201	EIF2S3	protein_coding	chrX	24078027	24078324	AluSx1_dup1258	23	-	282.7	290	522	431	508	404	218.5	433	402	391.5	312.5	529	477	411	283.5	380	359.5	306.5	319	272.5	292.5	400.5	304.5	365.5	278	335	361.5	269	290.5	201.5	499	341	311.5	305.5	306	193	340	460.5	236
AluJo	ENSG00000220008	LINGO3-201	LINGO3	protein_coding	chr19	2291911	2292210	AluJo_dup158	27	-	221	1113	497.5	408.5	381	429	297.5	350.5	298	637	415.5	398.5	359.5	265.5	318.5	436.5	371.5	320	248	365	240.5	259.5	369.5	333	251.5	253	228	310.5	440.5	711.5	587.5	554	402.5	768	481.5	1173.5	661.5	586.5	615
AluSz	ENSG00000152213	ARL11-201	ARL11	protein_coding	chr13	49631603	49631853	AluSz_dup1156	22	+	274.6	436	235.5	251.5	238	219.5	166.5	246	196.5	243.5	263.5	236.5	216.5	184.5	143.5	210	163.5	184	153.5	198	149.5	145.5	217	187.5	183.5	174	150.5	164	281.5	491	500	469.5	268	319.5	361	376.5	330.5	427.5	599
AluSc	ENSG00000142347	MYO1F-222	MYO1F	protein_coding	chr19	8575068	8575374	AluSc_dup228	24	-	268.1	383.5	214	202.5	397.5	247	211	141.5	191	262.5	227	339.5	281.5	138.5	152	277	254	231.5	170	125.5	140.5	158	230.5	191	180	185.5	215	216	216.5	205.5	684	377.5	328.5	363.5	415.5	327	338.5	164	251
AluJr	ENSG00000151726	ACSL1-209	ACSL1	protein_coding	chr4	184758289	184758573	AluJr_dup3685	12	-	215.4	239.5	146	166.5	139	121	97.5	119.5	81	89.5	151.5	165.5	136	88	90	113	122.5	113.5	94.5	103.5	94	77	191	170.5	160	103.5	76.5	192.5	134.5	276	242.5	222.5	107	284.5	116.5	127.5	172.5	410.5	389
AluSx1	ENSG00000180370	PAK2-201	PAK2	protein_coding	chr3	196830884	196831187	AluSx1_dup6195	5	+	287.2	307	424.5	313	345	352.5	313	255	322	427	311.5	448	381	350	265	312.5	336	384	343.5	423	278.5	310	437	418.5	315	383.5	307	380	319	152	340	290	170	267.5	198	167.5	338.5	285.5	357.5
AluSz	ENSG00000156711	MAPK13-201	MAPK13	protein_coding	chr6	36141392	36141691	AluSz_dup1364	22	-	275.4	464.5	359.5	331	332.5	384.5	239.5	343	257.5	417	349	313.5	315.5	287	263.5	314.5	218	230	184.5	220	234.5	210	324.5	265	264	231	284.5	288.5	217.5	85	293.5	303	200.5	521.5	166	205	437.5	197.5	179
AluSz	ENSG00000116698	SMG7-209	SMG7	protein_coding	chr1	183569599	183569889	AluSz_dup6722	2	+	291	523.5	204.5	372	298.5	315	289.5	302	250	313	366	296.5	392	190.5	162.5	311.5	241.5	267.5	199.5	272	167.5	199	386	230	372.5	274.5	212	307	413.5	160.5	486.5	356.5	251.5	510	281	134	339.5	287	248
AluJo	ENSG00000170909	OSCAR-207	OSCAR	protein_coding	chr19	54097585	54097900	AluJo_dup4288	4	+	264.2	497	189.5	113.5	127.5	135	136.5	135.5	152	173.5	196	121.5	149	92	108	142.5	147.5	113	96	118.5	77	104	128	86.5	89.5	84	86.5	131.5	386.5	237	315	452	216.5	207.5	313.5	228	271	701	530
AluSx3	ENSG00000167995	BEST1-201	BEST1	protein_coding	chr11	61963770	61964006	AluSx3_dup527	22	-	262.4	321	182	223.5	215.5	200	219	166	165	247	266.5	207	197	148	179	173	150.5	201.5	129	188.5	175	100	250.5	175	172	166	132.5	199	265.5	202.5	312	312	98.5	299	186.5	163	197.5	340	302
AluSx1	ENSG00000123405	NFE2-201	NFE2	protein_coding	chr12	54293569	54293866	AluSx1_dup2012	22	+	275	502	219	178.5	143.5	145	164	207.5	111.5	211	199.5	158	204.5	118.5	124.5	172.5	159	155	128.5	149	96.5	116	201.5	144	170	153.5	109	182	347.5	608.5	640.5	550.5	383	653.5	361	350.5	440	644.5	839.5
AluSq2	ENSG00000182885	ADGRG3-207	ADGRG3	protein_coding	chr16	57681439	57681756	AluSq2_dup1607	18	+	269.4	694	299.5	231	158	222.5	169.5	164.5	115	187.5	206.5	224.5	193	109	124	152.5	110.5	150.5	86	187.5	78.5	80	210.5	130.5	153.5	147.5	96	157.5	297	380	364	552	205.5	372.5	388	155.5	453	842	681.5
AluSx	ENSG00000127507	ADGRE2-201	ADGRE2	protein_coding	chr19	14734593	14734726	AluSx_dup2135	22	-	250.8	631	405	337.5	292.5	287.5	289.5	320	232	368.5	256	383	307	235.5	211	330.5	236.5	263	245	372	195	240	313	282	284	221	217.5	241	241	211.5	728.5	485	303	479	508	263	543	319	252
AluSc	ENSG00000129450	SIGLEC9-202	SIGLEC9	protein_coding	chr19	51134130	51134456	AluSc_dup1127	16	-	260.1	933	301	249.5	286.5	313.5	124	221.5	197	281.5	191	285	227.5	117.5	122	160.5	205	149	161	232	124	125	177	202.5	209	136.5	134	149	291.5	718	1648.5	1189.5	929	711.5	1220.5	1370.5	1249.5	602	821
AluSx1	ENSG00000101079	NDRG3-204	NDRG3	protein_coding	chr20	36652131	36652423	AluSx1_dup1571	22	+	284.4	278.5	375.5	340	389	339.5	237	281.5	347	406.5	293.5	394.5	302.5	285	302.5	278	299	251	281.5	251	270.5	257.5	277	323	245	263	271	269	222.5	210	371.5	198.5	265	228.5	322.5	335.5	273.5	254	234.5
AluSc	ENSG00000130764	LRRC47-201	LRRC47	protein_coding	chr1	3780706	3780997	AluSc_dup45	36	-	281.6	186.5	447.5	372.5	315	359.5	279	352.5	295.5	280	313.5	419.5	358	336.5	254	386	296.5	280.5	324	262	296.5	293	265	347	309.5	265.5	328.5	253	179	126	236.5	171	190	193	187.5	124.5	188.5	233.5	146
AluSq2	ENSG00000177981	ASB8-201	ASB8	protein_coding	chr12	48148659	48148963	AluSq2_dup887	22	+	282.3	362	383.5	366.5	300.5	366	270	323	253.5	364.5	310	380.5	316	263.5	291	372.5	267.5	276	275	306.5	284.5	249.5	301.5	297	261.5	237	281.5	233.5	284.5	249.5	364.5	352.5	232	280.5	248.5	322.5	340.5	373.5	368.5
AluY	ENSG00000101336	HCK-203	HCK	protein_coding	chr20	32097298	32097584	AluY_dup890	24	-	292.7	355	190	189.5	166.5	200	134	207	124.5	148	175	193	180.5	132.5	111.5	187	152.5	159.5	119	126	98	86.5	149.5	138	167.5	101	108	98	224	117	392	332	185	207.5	185.5	149.5	246.5	341.5	294
AluSp	ENSG00000182831	C16orf72-201	C16orf72	protein_coding	chr16	9104107	9104402	AluSp_dup294	24	-	290.7	333	348	284	356.5	337	265.5	291.5	191	329	301.5	350.5	253.5	203	207.5	267.5	210	260.5	206	214	192.5	165	252.5	260	233.5	222	238.5	207.5	283	192.5	304.5	338	121	356	98	343.5	391	494.5	420
AluSz	ENSG00000275023	MLLT6-211	MLLT6	protein_coding	chr17	38727521	38727815	AluSz_dup1940	22	-	297	193.5	732	567.5	663	538	390	459	593.5	473	425.5	610.5	542.5	628	630	502.5	457.5	560.5	547	465.5	636	591.5	505	605	492.5	497.5	653	317	173.5	40.5	409	203	215	115	269.5	52	311.5	180.5	39.5
AluY	ENSG00000163840	DTX3L-201	DTX3L	protein_coding	chr3	122571918	122572212	AluY_dup3784	16	-	293.2	115	244	229	180	194	219.5	208	185	223	195.5	293	263.5	237.5	162	217	230	264.5	203.5	201	316.5	227.5	250.5	227	254.5	229.5	229.5	163.5	80	75.5	241	114	127	172	108	77.5	146.5	121.5	98.5
AluSz	ENSG00000248323	LUCAT1-207	LUCAT1	lncRNA	chr5	91308274	91308569	AluSz_dup2256	20	-	289.9	396.5	326	365.5	458	381.5	416.5	400.5	320.5	418.5	460.5	364.5	406	260	212	359.5	324.5	337	225.5	312.5	226	232.5	537.5	308	349	295.5	229	508	250.5	34.5	375.5	215.5	137.5	505.5	169.5	137.5	302	89.5	54.5
AluSg	ENSG00000089159	PXN-222	PXN	protein_coding	chr12	120217585	120217896	AluSg_dup1529	11	-	301.3	493	393.5	339.5	263.5	443	232	287.5	235.5	201.5	290	284.5	303.5	227	183	338.5	192	232	195.5	241	232.5	200	254	223	277	251.5	226.5	188.5	221.5	117.5	252	485.5	153	271	170	50	284.5	396	254.5
AluSz	ENSG00000187775	DNAH17-208	DNAH17	protein_coding	chr17	78425757	78426061	AluSz_dup4749	11	-	262.3	374.5	104.5	92.5	60.5	94.5	64	131	47	39	54	71.5	71.5	44	56	53	50	46.5	43.5	54.5	41	34.5	65.5	89.5	83.5	41.5	36.5	33	170	146	304.5	375	178	320	243.5	110	180.5	223	223
AluSx	ENSG00000147140	NONO-214	NONO	protein_coding	chrX	71300520	71300614	AluSx_dup2746	19	-	279.7	279	411	382.5	357	357	265	300.5	350	377.5	359.5	482	381	341.5	307.5	399	303	281.5	307	287	298	264	250	327	263.5	268.5	294	203	227	141.5	330.5	247	229.5	237.5	194	165.5	323.5	262	219.5
AluSx1	ENSG00000142347	MYO1F-220	MYO1F	protein_coding	chr19	8540428	8540730	AluSx1_dup1536	22	+	275.7	187.5	270	161.5	154.5	138.5	184	142.5	307	234.5	194	240.5	209.5	120.5	93.5	169	138.5	187.5	161.5	177.5	102	156.5	138.5	149.5	134	142.5	150	215.5	185	103	180	196	342.5	175.5	260.5	285	314	121.5	135.5
AluSx	ENSG00000267519	MIR23AHG-201	MIR23AHG	lncRNA	chr19	13835345	13835653	AluSx_dup1961	22	+	246.3	341	414.5	538.5	440	362.5	295	255	336	401.5	373.5	387.5	389	214.5	231	364.5	255	204.5	185	283.5	229	262.5	313	296	183	332.5	215.5	352.5	252.5	251.5	524.5	268.5	249	289	238.5	208	374	322.5	332
AluSq2	ENSG00000187775	DNAH17-203	DNAH17	protein_coding	chr17	78427690	78427988	AluSq2_dup2886	7	+	292.7	438.5	120	105.5	92	95	60	132	78	46.5	63	86.5	103.5	51	40.5	66.5	61.5	39.5	71.5	74	43.5	42	64.5	81	102.5	52.5	26	64	199.5	207.5	358.5	427.5	237.5	458.5	330.5	220.5	277.5	289	294
AluSz	ENSG00000260853	lncRNA	havana	havana	chr16	28965773	28966067	AluSz_dup2255	20	+	276.9	253	456	393.5	391.5	418	272.5	375	353	383.5	281.5	414	377	294.5	343	425.5	322.5	275	271	241	306	275	370	307	297	278	329.5	222.5	186.5	103.5	229	135.5	116.5	211	125	81	199.5	242.5	169.5
AluSg	ENSG00000163162	RNF149-202	RNF149	protein_coding	chr2	101288231	101288518	AluSg_dup1128	18	-	293.2	344.5	185.5	173.5	231	181	174	154	171	158.5	185	195	204.5	145	75	180.5	135.5	149	100	134	142	100.5	209	187.5	196	151.5	139	157	239	152.5	280.5	294	108.5	235	128.5	164.5	117.5	402	300.5
AluSc	ENSG00000183696	UPP1-201	UPP1	protein_coding	chr7	48103938	48104246	AluSc_dup564	22	-	266.4	546.5	216	227	198.5	198	148	206	192.5	206.5	186.5	187	189	167.5	155	207	169	201	156.5	162	145	144.5	120	199.5	173.5	176.5	166.5	145	731.5	1129	534.5	530	425.5	245.5	498.5	547.5	343	1073.5	1233
AluSq	ENSG00000166900	STX3-201	STX3	protein_coding	chr11	59804916	59805205	AluSq_dup279	22	+	276.6	350	176.5	235	249.5	290.5	232	212.5	187	342	248	260.5	221.5	152	162	206	179	185.5	121.5	266	137	116.5	253	162	207	160.5	140	224	201	73.5	328.5	215.5	143.5	345	153	150.5	290	123	104.5
AluSx	ENSG00000103994	ZNF106-201	ZNF106	protein_coding	chr15	42415740	42416031	AluSx_dup1022	23	-	274.4	439.5	321	284	299	287.5	247.5	220.5	257.5	329	284	350	355.5	256.5	180	284.5	253	279.5	213	263	198.5	266.5	304	274.5	239	268.5	217	278.5	305	210.5	321.5	418.5	204	266.5	242.5	223	290.5	385.5	300
AluSx	ENSG00000072786	STK10-202	STK10	protein_coding	chr5	172043091	172043351	AluSx_dup4909	13	-	255.4	383.5	538.5	344.5	393.5	381.5	317.5	288	401	468.5	331.5	508	417.5	320.5	376	332.5	406.5	399.5	330	372	367.5	345.5	321.5	436	319	332	321	295	399	160	418.5	380.5	200	263.5	200.5	239	362	325	155.5
AluSp	ENSG00000166295	ANAPC16-201	ANAPC16	protein_coding	chr10	72220048	72220353	AluSp_dup1146	20	+	293.9	320.5	410.5	500.5	390.5	454.5	261.5	328	410.5	327	339.5	447.5	382	293	244.5	387.5	253.5	285.5	239.5	253.5	231.5	263.5	280	266.5	253.5	302	275	236.5	221	314	411.5	244	215.5	318	258	157	322.5	293	314
AluSq2	ENSG00000236540	lncRNA	havana	havana	chr22	20062850	20063185	AluSq2_dup169	24	+	278.5	365	249	197	208.5	276.5	200	193	180.5	255	197	291.5	197	175.5	157.5	273	210.5	169	158	136	156.5	143.5	228	142.5	149.5	143	138	135	203	152.5	349.5	251.5	179	222	281.5	140	209.5	181.5	216
AluSz	ENSG00000188921	HACD4-202	HACD4	protein_coding	chr9	21004015	21004306	AluSz_dup536	24	-	278	227	207	192.5	243	208	220	247	187	287.5	234.5	294.5	234.5	176.5	208.5	236	246.5	217	221.5	227	204.5	174	244	211.5	173.5	182	202	279	211	296	310.5	164.5	146.5	297.5	206.5	190.5	233	248	351.5
AluSq2	ENSG00000133246	PRAM1-201	PRAM1	protein_coding	chr19	8492244	8492554	AluSq2_dup458	24	+	251.5	685	313.5	215	196	259	208.5	211.5	197	307.5	232	185.5	242.5	149.5	258.5	277.5	210.5	196.5	184.5	124	120	173	239.5	131	176.5	141.5	106.5	246	374.5	137.5	578.5	435.5	360.5	392	366	208.5	369	268	169
AluJr	ENSG00000101336	HCK-203	HCK	protein_coding	chr20	32096998	32097294	AluJr_dup830	23	+	239.1	311.5	196	180	170.5	176.5	151.5	242	116.5	164	157	166.5	190	134.5	114	174	183	150.5	110.5	153.5	113	110.5	142.5	158	171	142.5	97.5	122.5	246	150.5	411	294.5	164.5	308	231	201	213	330	232
AluSx1	ENSG00000149792	MRPL49-205	MRPL49	protein_coding	chr11	65126138	65126433	AluSx1_dup2169	22	-	299.1	215.5	347.5	348.5	324.5	327.5	229.5	251	344	305.5	278.5	366.5	310.5	285	252.5	342.5	257.5	257	269.5	227	256	256.5	277.5	272	253.5	265.5	253.5	238	192.5	139.5	246	157.5	143	220.5	186.5	111.5	202.5	235	128
AluJo	ENSG00000152213	ARL11-201	ARL11	protein_coding	chr13	49631132	49631406	AluJo_dup871	22	-	223.2	324.5	139.5	154.5	177.5	163.5	157.5	202.5	117	197	206.5	180.5	169.5	129	156	159.5	146	145.5	144	162.5	143	117	183	171.5	179.5	146	112.5	169	258	463	417	339.5	206	274	311	331.5	221.5	357.5	417.5
AluSx1	ENSG00000142405	NLRP12-201	NLRP12	protein_coding	chr19	53799484	53799782	AluSx1_dup6388	4	+	304.8	698	192	202	208.5	195	175	187.5	146.5	234.5	217.5	212.5	213	133	70	146.5	150	113.5	136	156	92	114	201	169	142	141	87.5	191.5	308	268.5	349	613	162.5	406	239	496	349.5	420.5	554
AluSg	ENSG00000111261	MANSC1-202	MANSC1	protein_coding	chr12	12329604	12329903	AluSg_dup192	24	+	299.3	1049	292.5	219.5	181.5	308.5	337	256.5	267.5	520	388.5	410.5	249.5	191.5	195.5	220	289	193	163	313	148.5	159	320.5	283.5	248	245	134.5	360	529	737	553	1036.5	553	752	569	1492	926	807	891
AluJb	ENSG00000141510	TP53-208	TP53	protein_coding	chr17	7668549	7668856	AluJb_dup660	24	+	235.7	149.5	440	360.5	296.5	319	229.5	270.5	329	304.5	272.5	415	327.5	259	307	357	265.5	281.5	297.5	208	263	279	245.5	330	247	220	239.5	195.5	135	60	182.5	150	158	151	152.5	65	199.5	145.5	82.5
AluSp	ENSG00000077238	IL4R-203	IL4R	protein_coding	chr16	27360013	27360313	AluSp_dup749	22	-	291.5	438.5	287	408.5	239.5	303	237	260	255	184	262.5	266.5	266	257	232	229.5	222	217.5	220.5	245	219	261	197.5	218.5	299.5	239	248	165.5	121.5	240.5	244	327	124.5	269.5	177	107.5	282	368.5	322
AluSq2	ENSG00000160991	ORAI2-201	ORAI2	protein_coding	chr7	102448733	102448896	AluSq2_dup2427	16	-	281.4	780.5	403	278	294.5	367	320.5	217	221	489.5	306	307	357.5	273.5	292	336.5	287	263	189.5	340	179	218.5	291.5	328	256.5	230.5	159	264	395	312.5	592	845	393	416.5	267.5	585	631.5	762.5	599.5
AluJb	ENSG00000015285	WAS-201	WAS	protein_coding	chrX	48690136	48690447	AluJb_dup2260	22	-	253.5	278.5	282.5	227	284	238	280.5	256.5	286	356.5	265.5	362	240	194	218.5	246	301.5	280	203	245.5	253	222	407	349	238.5	255	170	319	302	138	443.5	246.5	206.5	241.5	302.5	130.5	255	225	148
AluSc	ENSG00000100226	GTPBP1-201	GTPBP1	protein_coding	chr22	38732689	38732993	AluSc_dup486	22	+	289.5	399	292.5	250.5	189	217.5	190	197.5	235	308	228	290.5	206.5	246.5	187	231	247	234	224.5	219	215.5	202.5	241	269	186.5	213	222.5	212	244.5	317	361.5	269.5	326.5	276.5	406	298	318.5	422	371
AluJr4	ENSG00000146828	SLC12A9-208	SLC12A9	protein_coding	chr7	100855164	100855421	AluJr4_dup705	15	+	246.7	401.5	204.5	252.5	166	203.5	166.5	202.5	131.5	143	201	210.5	222	114	107.5	200	185.5	166.5	179	169.5	102.5	129.5	177	182.5	201.5	152.5	136.5	153	165.5	228.5	252	359.5	188	335	256	145.5	289	280.5	264.5
AluY	ENSG00000167613	LAIR1-203	LAIR1	protein_coding	chr19	54353728	54354032	AluY_dup4078	14	-	301.1	341.5	221	181.5	158.5	215	143	155	226.5	173.5	187	218.5	230	187	196	186	204.5	133	176	114.5	209.5	163.5	148.5	218	100	147.5	199.5	105.5	334.5	831	1440	533	558.5	265.5	1163	1323	406.5	785.5	717
AluSp	ENSG00000104687	GSR-201	GSR	protein_coding	chr8	30678873	30679168	AluSp_dup407	23	+	283.1	514.5	317.5	293	331	250	159.5	279.5	249.5	320	287	322.5	291	245.5	229	245	250	236.5	245	238	210	201	270.5	296	194.5	223.5	221	267.5	440	526	516	542.5	393.5	363.5	422.5	725	458.5	744.5	721.5
AluY	ENSG00000276136	lncRNA	havana	havana	chr12	32000133	32000427	AluY_dup1341	23	+	294	396	411.5	363	340	384	243.5	237.5	300	399	345.5	335	283.5	253	252.5	273.5	267	237.5	185.5	230	173	201.5	271	227.5	249.5	234	215	209	311	94.5	301	190	180.5	417	205.5	153	389.5	104.5	99.5
AluSz6	ENSG00000135766	EGLN1-206	EGLN1	protein_coding	chr1	231365440	231365660	AluSz6_dup3985	1	+	220	303.5	255	343	408.5	393	389	450	286.5	517.5	384	478	450.5	245	191.5	348.5	309.5	318.5	265.5	420.5	319	257.5	442	424.5	337	329.5	239	486	351.5	176.5	345.5	220	185.5	301	190	181	418.5	195.5	255.5
AluSq	ENSG00000139178	C1RL-201	C1RL	protein_coding	chr12	7097284	7097581	AluSq_dup50	24	+	294	437.5	195.5	179.5	202	185	144	155	135.5	223.5	199.5	186.5	173.5	120	119	137	142.5	129	138.5	135	68	108.5	147.5	150	152.5	99	125	111	204.5	129.5	284	327.5	148	241.5	183.5	211	180.5	235.5	211
AluSx1	ENSG00000100100	PIK3IP1-205	PIK3IP1	protein_coding	chr22	31285891	31286172	AluSx1_dup1062	23	+	291.5	407.5	231	212	200.5	219.5	159	221	189	190.5	150.5	197.5	185.5	134	103.5	159	190.5	175	127.5	170	116	126	193.5	192	150	131.5	121.5	106	147	95.5	886.5	309.5	322	305.5	485	265.5	547	194.5	90
AluSz	ENSG00000248323	LUCAT1-207	LUCAT1	lncRNA	chr5	91308788	91309086	AluSz_dup2257	20	+	299.2	405.5	319.5	377.5	365.5	349	330	323.5	253.5	404	445.5	332	377	215.5	199.5	318.5	272	259	185.5	270.5	216	187.5	450	264	335.5	253	190.5	438.5	198.5	20.5	291.5	203	99.5	451.5	169.5	99	296	83	36.5
AluJo	ENSG00000227492	lncRNA	havana	havana	chr10	100232863	100233180	AluJo_dup3214	13	+	234.5	367	354	295.5	281	264.5	206	302	313.5	345	256.5	339	245.5	274.5	205	286	224	217.5	242	169.5	220	201	184.5	318.5	207	224	281	203.5	290.5	492	601.5	418.5	314.5	265.5	458	456	384	497.5	700
AluJb	ENSG00000196199	MPHOSPH8-201	MPHOSPH8	protein_coding	chr13	19672819	19673068	AluJb_dup81	41	+	237.5	294	399.5	411	404	343	288	316.5	385.5	404.5	327.5	429.5	387.5	318.5	321	382.5	269.5	344.5	269.5	290.5	285.5	298	319.5	291.5	301	326.5	344.5	277.5	201	165.5	381	189.5	269.5	273	368	175	299.5	291	235.5
AluSg7	ENSG00000244754	N4BP2L2-201	N4BP2L2	protein_coding	chr13	32523405	32523702	AluSg7_dup62	24	-	278	251	396	366.5	342	350	205.5	312.5	222	221	341.5	274	246	237	178.5	305	196	253.5	186	185	194	205.5	263.5	218	239	221.5	274.5	146	209	110	236	183	105.5	209	108.5	127.5	154.5	279	224
AluY	ENSG00000169756	LIMS1-203	LIMS1	protein_coding	chr2	108686490	108686790	AluY_dup3696	17	+	288.2	273	364.5	345	273.5	228.5	240	235.5	220.5	301.5	224.5	428.5	230.5	323.5	177.5	315.5	225.5	231	239.5	226.5	195.5	299.5	232	290.5	201.5	224.5	224	261.5	264.5	621	480	350	284	264.5	305.5	333	499	769.5	1317
AluJb	ENSG00000240065	PSMB9-210	PSMB9	protein_coding	chr6	32858754	32859074	AluJb_dup1457	22	-	238.7	119.5	220.5	187	206.5	217	118.5	217	112	169.5	167	177	187.5	150	135	184.5	133	181	123	87.5	231.5	176	175.5	150	197.5	185.5	143	93	86.5	18.5	235.5	90	148.5	145	211	27	98	59.5	46
AluSx	ENSG00000100567	PSMA3-205	PSMA3	protein_coding	chr14	58266999	58267301	AluSx_dup1413	22	-	249	281	311	475.5	415.5	497.5	376.5	472.5	290	303	395	367	413.5	278.5	256	370.5	261	294	241	243.5	341	270.5	401	248	380.5	343.5	442.5	297	242	164	262.5	186.5	96	323.5	149	154.5	223	310.5	215.5
AluSq2	ENSG00000120280	TASL-201	TASL	protein_coding	chrX	30558809	30559107	AluSq2_dup657	23	-	289.5	258	182.5	230.5	229.5	220	149.5	187	110	149	229.5	198	185.5	131.5	96.5	155	101.5	158	122.5	116	108	100.5	154	156.5	132	128.5	138	136.5	182.5	105	443	125.5	178	198	230	130	249	133	164
AluSx3	ENSG00000226330	lncRNA	havana	havana	chr1	204404228	204404509	AluSx3_dup2353	2	+	280	250.5	275	310.5	276.5	243.5	207.5	265.5	225.5	265	320	343.5	312	228	192.5	234.5	198.5	216	199.5	194	162	164.5	258.5	213	225	237.5	224	247.5	273.5	212	392.5	245.5	158	266.5	222	122.5	306.5	318.5	328
AluSx	ENSG00000169871	TRIM56-201	TRIM56	protein_coding	chr7	101095923	101096214	AluSx_dup4752	15	-	264.1	316	439	389	416	369.5	265.5	324	300.5	335.5	333.5	392.5	420	262	307.5	440.5	274.5	283.5	242.5	214.5	285.5	260.5	297.5	255.5	291.5	317	318.5	198.5	153.5	78.5	452	104	238	234	243.5	96	265	170	116.5
AluSz6	ENSG00000170006	TMEM154-201	TMEM154	protein_coding	chr4	152623598	152623901	AluSz6_dup1806	16	-	283.7	706.5	571.5	486.5	617.5	559	537.5	430	513	849	657.5	688	622	379	372	514.5	570	475	404	620	352.5	363	610.5	590.5	406.5	497.5	340.5	566.5	555.5	279.5	758.5	442.5	240.5	661.5	236	386.5	758	298	306.5
AluSx	ENSG00000198736	MSRB1-201	MSRB1	protein_coding	chr16	1939990	1940287	AluSx_dup149	38	+	258.3	563	200.5	192	136.5	189.5	138	130	87.5	177	173	189	163.5	84	102.5	165	108.5	114	66	96	66	57.5	120.5	91	104	94.5	74	164	261	289	341.5	432.5	313	366	269.5	135.5	394	236.5	409
AluJb	ENSG00000131051	RBM39-230	RBM39	protein_coding	chr20	35713624	35713886	AluJb_dup1655	22	-	242.2	171.5	251	298	391.5	350.5	269.5	263	246.5	283	296	307.5	313	230	218	280	251.5	273.5	168	281.5	274	180.5	259.5	216.5	229	256	261	224.5	141.5	179	280.5	111.5	163.5	235	199	68.5	202	135	193
AluSg7	ENSG00000142166	IFNAR1-201	IFNAR1	protein_coding	chr21	33357531	33357827	AluSg7_dup70	24	+	270.1	326	354.5	431	383	390	212.5	324.5	278	346	298	399.5	328.5	279	194.5	277.5	301	261	214.5	266	231	285.5	205.5	225	293	303	264.5	231	283	251	375	312	176	298.5	188.5	160.5	342.5	435.5	302.5
AluSz	ENSG00000103313	MEFV-201	MEFV	protein_coding	chr16	3245360	3245643	AluSz_dup167	32	+	289.9	402	247.5	211	155	216.5	182	214.5	163	212	233	195.5	198	121.5	123	243.5	155.5	209.5	106.5	153	159.5	112.5	195.5	139.5	160.5	158	141.5	185	188.5	100.5	222	227	147	255	146	76.5	192	142	168.5
AluSp	ENSG00000067066	SP100-202	SP100	protein_coding	chr2	230544494	230544778	AluSp_dup3270	2	-	299	489.5	385	364	259.5	301	213.5	244	331	284.5	255	386.5	341.5	270	251	289	260.5	268	224.5	269.5	271.5	264	289	416	297	254.5	257	211.5	231.5	379.5	664	397	378.5	276.5	434	388	397	473.5	351.5
AluSx3	ENSG00000095139	ARCN1-201	ARCN1	protein_coding	chr11	118601077	118601360	AluSx3_dup1121	16	+	229.6	229.5	396.5	342.5	288.5	360	272	276	375	394.5	347.5	408	306.5	294	327.5	304.5	346.5	378.5	338.5	312	354.5	377.5	387	435	326.5	358	355	313	263	146	312.5	264.5	234	233	165	92.5	253	365	237
AluSx	ENSG00000166900	STX3-204	STX3	protein_coding	chr11	59798211	59798494	AluSx_dup1787	22	-	284.1	373.5	210	319.5	286.5	288.5	175.5	230	154.5	257	236	218.5	263.5	171.5	125	271	198	178	108.5	209.5	159.5	130	248	170	201	159.5	181	217	220.5	125.5	304.5	220	100	332	132	143.5	219	187.5	138.5
AluSx	ENSG00000140678	ITGAX-201	ITGAX	protein_coding	chr16	31369965	31370255	AluSx_dup2810	19	-	252.3	429	299	313.5	278.5	255	258	309.5	145	363	213	199	271.5	147	140.5	191.5	205	208.5	135	225	137.5	149.5	230	188	256	216	177.5	188.5	322	89.5	527.5	285	246	344	245	85	283	284.5	135
AluSg4	ENSG00000186529	CYP4F3-208	CYP4F3	protein_coding	chr19	15651367	15651646	AluSg4_dup116	22	-	290.7	211	711	549	702.5	396	322.5	594	316.5	737.5	775.5	431.5	394	306.5	297.5	211	263.5	368	192.5	495	304	251.5	482.5	327.5	359	331	278.5	560.5	415	142	262	364.5	319	212.5	151.5	114	288.5	249	405
AluSc5	ENSG00000249141	protein_coding	havana	havana	chr6	166943840	166944132	AluSc5_dup367	7	+	291.7	763	288	529	496	453	396.5	416.5	429	288	387.5	640	658	258	266.5	523	237	451.5	249	207	257	184.5	389.5	227	226.5	325.5	264.5	169	360	74.5	488	437.5	246	312.5	256.5	175.5	347.5	343.5	256
AluSq2	ENSG00000103994	ZNF106-201	ZNF106	protein_coding	chr15	42415123	42415421	AluSq2_dup502	23	-	294.4	353.5	292	265	278	272	268	284	284	319	305.5	345	304	272.5	217	266.5	227	269.5	227.5	194.5	178.5	259	328	300.5	254	240	198.5	265	332.5	194	297	359	226.5	237.5	191	215.5	294	390.5	329.5
AluSx	ENSG00000187775	DNAH17-207	DNAH17	protein_coding	chr17	78430578	78430881	AluSx_dup5913	6	+	304.3	366.5	78	104	74	107.5	67.5	113.5	53	57	48	89.5	90	47	35.5	61.5	63	59.5	80	62	46.5	40	54.5	99.5	106	54.5	38	67.5	179	211.5	419.5	353	251.5	387.5	344.5	285	259.5	236	216.5
AluY	ENSG00000258757	lncRNA	havana	havana	chr14	52641320	52641634	AluY_dup1180	23	-	289.3	358.5	365	232	176	297.5	169	228	243	265	268.5	400.5	174.5	242	163.5	219	230.5	197	157.5	140	176.5	241.5	180.5	191	155	155.5	159.5	250	200.5	257.5	321.5	329	316	212	340.5	87.5	385	422.5	328
AluSz	ENSG00000130755	GMFG-210	GMFG	protein_coding	chr19	39332654	39332958	AluSz_dup3433	16	+	286.6	381	217	190.5	222	215.5	192.5	198	163.5	167	220.5	178.5	178	151	116	213	160	149.5	118	127	118	113.5	155.5	150.5	161.5	155	111	130.5	252	218.5	283	303.5	239.5	346.5	283.5	310	280.5	224	242
AluSq2	ENSG00000163162	RNF149-202	RNF149	protein_coding	chr2	101277399	101277687	AluSq2_dup1981	16	-	270.2	300	215	221	278.5	226	201.5	226	155.5	200.5	214.5	239	207	143.5	101	191.5	196	158.5	163	175.5	193.5	137.5	160.5	176	247	178	189.5	194.5	253.5	121	314.5	273	105.5	378.5	197	241	127.5	334.5	268.5
AluJo	ENSG00000101336	HCK-203	HCK	protein_coding	chr20	32094398	32094716	AluJo_dup739	23	-	211.1	288	182.5	200.5	148	162.5	151	205	120.5	171	158.5	187	190	114.5	95.5	186.5	126	163.5	122	149.5	119	106.5	138.5	143	163	100.5	108.5	153.5	241	135.5	433.5	332.5	196.5	253	283.5	330.5	228.5	254.5	293.5
AluSz	ENSG00000143376	SNX27-203	SNX27	protein_coding	chr1	151696642	151696949	AluSz_dup5537	4	+	305.2	362.5	214	215	202.5	224	148.5	202	229.5	331.5	237.5	274	238.5	174	168	198	178	193.5	175.5	194.5	132.5	183	250	219.5	166	172.5	140.5	272.5	247	187.5	295.5	285	202	262	258.5	149.5	247	259	243
decay	ENSG00000273734	nonsense_mediated_decay	havana	havana	chr19	2274692	2274961	AluYh3a3_dup2	22	+	243	418.5	190	134	143.5	147.5	152	132.5	118.5	208	194.5	267	142	160	134	165.5	150.5	117	79.5	174.5	106.5	115	142	139.5	122.5	102.5	84	188.5	183.5	197.5	299.5	525	212	290.5	373.5	568.5	304.5	553.5	318.5
AluJo	ENSG00000124731	TREM1-204	TREM1	protein_coding	chr6	41270703	41271005	AluJo_dup1261	22	+	256.7	462.5	347	346	317	322.5	284	420.5	298.5	410.5	330.5	273	362	277	215	404.5	236.5	207.5	200	199	235.5	179.5	341	223	309	265	200	239	337	166.5	268	342	160.5	318.5	226	175.5	211.5	347	273
AluSq2	ENSG00000183762	KREMEN1-206	KREMEN1	protein_coding	chr22	29142869	29143180	AluSq2_dup459	24	+	279.8	423	143	142.5	121.5	108	72	194	158.5	147	80.5	137	159.5	129	62.5	106.5	158	65.5	118	178.5	69.5	106.5	141	135.5	241	129	79	115.5	58.5	104	510	578.5	352.5	259	541	136.5	366.5	205.5	122.5
AluSg7	ENSG00000068028	RASSF1-201	RASSF1	protein_coding	chr3	50334958	50335247	AluSg7_dup145	22	+	282.6	326	656.5	468	489	525	310	436.5	353	441	407.5	531	479	408.5	350	498	345	354	337.5	286	413.5	356	350.5	419	392	366	464.5	231.5	233.5	174	377	206	245.5	256	239	155	270	257.5	201
AluSq2	ENSG00000066336	SPI1-202	SPI1	protein_coding	chr11	47357572	47357864	AluSq2_dup768	22	-	288.6	422.5	209.5	220.5	187.5	195	163.5	149.5	142	236.5	208	177	212.5	107	114.5	186.5	122.5	153	94	102	99.5	106.5	165.5	128	134	113.5	91.5	120.5	220	114	317	277	239.5	253.5	198.5	121.5	294	262.5	206.5
AluSc8	ENSG00000105483	CARD8-206	CARD8	protein_coding	chr19	48208696	48209008	AluSc8_dup777	16	-	262.4	429	246.5	226.5	245	199	171.5	204.5	173	297.5	246.5	218.5	216	187.5	199	199	145.5	187	94	132	173.5	145	148.5	165	172.5	151	148	129	196.5	315.5	356	291.5	217.5	248.5	327.5	288.5	322.5	370	426
AluSg	ENSG00000018280	SLC11A1-205	SLC11A1	protein_coding	chr2	218391923	218392055	AluSg_dup2276	2	-	219.5	796	287.5	261.5	161.5	223.5	181	120.5	145.5	214.5	222.5	177	278	138	128	138.5	129	139.5	81.5	172	103	85.5	195.5	124.5	158	98	113	198.5	394	135	262.5	520	183	223	240.5	227.5	327	324	223
AluSq2	ENSG00000182487	NCF1B-201	NCF1B	transcribed_unprocessed_pseudogene	chr7	73232231	73232532	AluSq2_dup1644	18	-	296.3	502.5	195.5	246.5	265.5	328.5	285.5	284	192	493	299.5	240.5	428	193	167	373.5	309.5	273.5	252.5	279	204.5	213	395	247	354	226	168	457.5	491	67.5	412	275.5	263.5	324	430.5	196	243	99.5	91
AluJb	ENSG00000112078	KCTD20-202	KCTD20	protein_coding	chr6	36490566	36490836	AluJb_dup1846	22	-	242.3	327.5	350.5	328	334.5	276.5	233.5	289	257	403	317.5	415.5	301	297.5	255	268	276	228.5	253	239.5	188.5	245.5	298	290.5	180.5	259	238	278.5	304.5	333.5	419	315.5	240	307	288.5	247	445.5	362	461.5
AluSx1	ENSG00000267121	FMNL1-DT-202	FMNL1-DT	lncRNA	chr17	45217581	45217862	AluSx1_dup3314	18	-	292.2	283.5	278	320.5	262	362.5	229.5	229	254.5	277.5	257.5	298.5	243.5	202.5	149	296	148	167	138	128.5	151	167	227	147	147.5	189	177	233.5	167.5	83.5	258	156.5	217.5	200.5	177	112	227	93.5	240
AluJb	ENSG00000134830	C5AR2-201	C5AR2	protein_coding	chr19	47344060	47344369	AluJb_dup4239	17	+	257.1	351	223.5	243	235.5	205	192	251.5	139.5	379	241	273.5	205.5	152.5	183	238	253	213	141	257.5	126	138.5	312.5	210	141	158	94	286	246.5	221.5	323	241	162	425.5	168.5	383.5	240.5	192.5	237.5
AluSz	ENSG00000129450	SIGLEC9-202	SIGLEC9	protein_coding	chr19	51131635	51131933	AluSz_dup4625	12	-	280.1	750	256.5	264	282.5	323.5	232	256.5	255.5	329	226.5	384	230	125.5	152	242.5	256.5	284.5	211	247	173	170.5	241.5	259	290	241	154.5	245.5	254.5	363	754.5	807.5	448.5	491.5	415.5	564.5	689.5	749	570.5
AluJo	ENSG00000147471	PLPBP-201	PLPBP	protein_coding	chr8	37778676	37778933	AluJo_dup1133	22	-	209.9	182	348.5	284	265	280	249	268.5	308.5	286.5	286	331.5	299.5	282	258	322.5	248.5	273.5	245.5	194.5	275	265	249	286	272.5	233.5	282.5	197.5	243.5	286	332	302.5	228	211	280.5	276	192	385	359.5
AluSx1	ENSG00000198001	IRAK4-214	IRAK4	protein_coding	chr12	43787774	43788075	AluSx1_dup1413	22	-	296.4	436	334.5	295	304.5	328.5	252.5	269	260.5	284.5	237	319	253	225.5	233.5	288	213	236.5	242.5	216.5	207.5	221	238.5	239	224	214	254	181	232.5	313.5	494.5	248.5	282	268	367.5	395	349	337.5	460.5
AluSx1	ENSG00000130175	PRKCSH-209	PRKCSH	protein_coding	chr19	11450191	11450504	AluSx1_dup1987	22	-	295.2	169.5	311.5	217	215	200.5	185.5	205	263.5	240	235	350	215	217.5	219	277	159	215	224	167	197	191.5	187.5	252.5	160	211	216.5	145.5	174.5	112.5	190.5	140	155.5	143	175	124	144.5	178.5	148.5
AluSx1	ENSG00000179583	CIITA-218	CIITA	protein_coding	chr16	10924237	10924532	AluSx1_dup981	24	+	292.5	80.5	340	229	178	192.5	143.5	260.5	237	200.5	230	217.5	184.5	191.5	241.5	261	213.5	192.5	367.5	157.5	287.5	247	236	246	185.5	174	206.5	144.5	362.5	24.5	105	46	45	90	77.5	11.5	48.5	55.5	30
AluSx1	ENSG00000179583	CIITA-207	CIITA	protein_coding	chr16	10931573	10931904	AluSx1_dup982	24	+	300	126	397.5	343.5	244	235.5	206.5	257	250	202	220.5	235.5	218	240	253	287	250	227	247	232	286.5	275.5	286	272	242.5	241	191.5	139	352.5	52	157	66.5	58.5	113.5	145.5	12	86.5	95.5	41.5
AluSx1	ENSG00000103510	KAT8-205	KAT8	protein_coding	chr16	31121117	31121420	AluSx1_dup3049	18	-	289.8	239.5	410	325.5	313	263.5	199.5	244	279	225.5	226.5	346	257	271	242	282	241.5	267.5	228.5	207	212	213	199.5	293	241.5	215	247	161	220	143	262	230	143	210	226	131	208.5	234.5	156.5
AluJr	ENSG00000115561	CHMP3-201	CHMP3	protein_coding	chr2	86504530	86504646	AluJr_dup2246	18	+	238.8	270	313.5	268.5	240.5	218	190.5	229	197.5	242	252.5	306	272.5	240.5	202	220.5	193.5	214	199.5	171	178	173.5	201	248	189	193.5	204.5	180.5	246.5	212.5	297	286	172.5	277	210.5	155	296.5	270.5	296.5
AluSx	ENSG00000107819	SFXN3-202	SFXN3	protein_coding	chr10	101040587	101040882	AluSx_dup4375	16	+	281.2	132	320.5	231	251.5	237.5	180	215	218.5	189	200	268	237.5	214.5	146	273.5	181.5	250	181	189.5	208.5	231	164.5	288.5	178	195	223	148	166	116.5	316.5	183.5	150	166.5	135.5	119	207.5	211	247
AluSx1	ENSG00000172250	SERHL-205	SERHL	transcribed_unitary_pseudogene	chr22	42511180	42511474	AluSx1_dup2099	22	+	281.7	99.5	274	270.5	252.5	236.5	173.5	236	200.5	162.5	151.5	215	142.5	163	136	183	129	141	134.5	112	214.5	155.5	195.5	211	168	239.5	167.5	83	70.5	36	208.5	90.5	62.5	103.5	73	61	135	122	104
AluY	ENSG00000173281	PPP1R3B-201	PPP1R3B	protein_coding	chr8	9139547	9139848	AluY_dup299	26	+	292.3	383	236.5	329	266	299.5	234	302	228.5	261.5	348.5	385	273.5	188	145	214	219.5	211	209	308	198.5	199	355	269	362	287	169.5	314.5	242.5	185	284.5	350	114	412.5	111	222	328	475.5	225
AluSz	ENSG00000141699	RETREG3-208	RETREG3	protein_coding	chr17	42580757	42581067	AluSz_dup2290	20	-	290.2	281	460.5	311.5	291	303	223	237.5	308	265.5	268.5	440	256.5	261.5	258.5	321	254	274.5	260	208.5	271	245	203.5	304.5	178	222.5	276.5	216	194	190	231.5	290.5	189	158	225.5	163.5	205.5	347.5	232.5
AluSx1	ENSG00000133246	PRAM1-201	PRAM1	protein_coding	chr19	8492715	8493016	AluSx1_dup1525	22	-	256.9	596	246.5	189	200	190.5	211	201.5	183	314	246	143.5	239	125.5	244.5	269	198.5	184	215	98.5	123	156	206	127.5	198.5	154.5	103.5	299.5	348.5	139	523.5	357	292.5	402	378.5	251.5	259.5	233.5	148
AluY	ENSG00000184787	UBE2G2-206	UBE2G2	protein_coding	chr21	44769379	44769677	AluY_dup1361	23	+	290	194.5	528	413.5	396.5	422	283.5	295	342.5	333.5	350.5	438	385	308.5	318	384.5	280	304	305.5	187	299	299.5	232	326	306.5	306.5	299.5	191	146.5	126	261	137	215.5	155	174.5	117.5	251.5	240	182
AluSx1	ENSG00000110315	RNF141-205	RNF141	protein_coding	chr11	10513678	10513974	AluSx1_dup461	24	-	288.8	192	249.5	257	246	232	252.5	244.5	161.5	269.5	282.5	254	311	226	245	247	184	194.5	190	195.5	181	140.5	223	195	203.5	200	181.5	225	395.5	279	225	301	81.5	217	135.5	133.5	253.5	589.5	503
AluJo	ENSG00000187775	DNAH17-207	DNAH17	protein_coding	chr17	78430894	78431177	AluJo_dup3513	10	+	210.3	341.5	82	72.5	77.5	107.5	58	94	35.5	83.5	43.5	85.5	75.5	39	32.5	72.5	76	56	72	60	48	41.5	49.5	104	105	48.5	41	54	184.5	218	436	322	292	415.5	381	338.5	248	253.5	253
AluSx	ENSG00000214456	PLIN5-201	PLIN5	protein_coding	chr19	4522920	4523224	AluSx_dup641	24	-	243.1	634	169	194.5	227.5	192	132.5	170	171	230.5	219	235.5	220	122.5	119.5	178.5	172.5	163.5	132	162	92	125.5	147	172.5	158	111.5	115	167.5	359	269.5	970	693	557.5	521	928.5	592	790	581.5	534
AluSz6	ENSG00000085265	FCN1-201	FCN1	protein_coding	chr9	134906789	134907087	AluSz6_dup1831	16	+	235	123	262	238	243	134	131.5	224.5	294.5	197.5	170	201.5	192	127	137.5	208	210	141.5	181.5	113.5	102.5	139	191	226	269.5	175.5	215	130	200	29.5	388	258	140.5	188	144	105	121.5	108	203.5
AluJr	ENSG00000129103	SUMF2-202	SUMF2	protein_coding	chr7	56080258	56080561	AluJr_dup1760	21	+	227.9	154.5	475	367.5	330	355	205.5	297.5	396	298	266	358	373	344	281	321.5	244	250.5	280	218.5	222	254.5	227	341	212	217.5	246.5	200	151.5	79.5	267.5	168	196.5	212	183	70.5	230.5	196	136.5
AluSx	ENSG00000182487	NCF1B-201	NCF1B	transcribed_unprocessed_pseudogene	chr7	73231047	73231346	AluSx_dup3297	18	-	273.9	676	247.5	285.5	323.5	242.5	253.5	265	193	499	310.5	214	470.5	156.5	128.5	285	245	263.5	171	271.5	134.5	138.5	374	174	230.5	209	158	410.5	393.5	53.5	457.5	283.5	360.5	297	431	217	239	99	80
AluJo	ENSG00000185432	METTL7A-203	METTL7A	protein_coding	chr12	50931749	50931864	AluJo_dup1346	22	+	200.7	197	310	191.5	196.5	219.5	158	187	188.5	300.5	215.5	279	235.5	159	223.5	244.5	212.5	171	235.5	231	165.5	159.5	212	233	133.5	165	177.5	178.5	281	120	294.5	184.5	179	247	227	163	201	143.5	181
AluJb	ENSG00000170006	TMEM154-201	TMEM154	protein_coding	chr4	152624328	152624623	AluJb_dup4661	16	+	242.6	642	494.5	519	426	503	436.5	386	451	795.5	617.5	549	598.5	371.5	386	464	529	463	368	561	378.5	340.5	651	506.5	387	429	307	506	497.5	177.5	546.5	349	177.5	548	175.5	268	534	227.5	233.5
AluJb	ENSG00000112343	TRIM38-201	TRIM38	protein_coding	chr6	25986246	25986532	AluJb_dup1088	23	+	264.8	216	351.5	254.5	224.5	243	202	279	250.5	200	197.5	251	241.5	137	194	241.5	207.5	183.5	217	193.5	184	203	220	196.5	197.5	172	192	145	184.5	63.5	255	155.5	136	189.5	179	132.5	164.5	172.5	120.5
AluSz6	ENSG00000132155	RAF1-201	RAF1	protein_coding	chr3	12586834	12587130	AluSz6_dup191	24	-	249.1	424.5	412.5	363.5	327.5	423.5	394	321.5	265.5	397.5	379.5	396	431.5	230.5	217	340.5	335	302	225.5	225	258.5	260	478.5	230.5	326	277	224	342.5	275	89	252.5	237	151.5	520	128	73.5	376.5	144	160.5
AluJr	ENSG00000198563	DDX39B-221	DDX39B	protein_coding	chr6	31532252	31532539	AluJr_dup979	22	-	233.1	213	349.5	341	321	335.5	272.5	274.5	315.5	286	288.5	282	288.5	243.5	292	369	233	247	244	171.5	280	250.5	275	282	173.5	206	278.5	203	198	177.5	279.5	174.5	141	177	198	163	187	206	202
AluJb	ENSG00000072818	ACAP1-207	ACAP1	protein_coding	chr17	7342933	7343108	AluJb_dup633	24	+	244.3	348	315.5	295.5	265.5	279	199	258.5	250.5	223.5	234.5	293	168	231.5	182	307.5	154	182	146.5	189.5	194	205.5	216	201	172	179	196.5	165.5	146	281	231	258	333	224.5	333.5	111.5	297	337	424
AluY	ENSG00000129566	TEP1-203	TEP1	protein_coding	chr14	20367613	20367908	AluY_dup69	48	-	295.1	210	318	255.5	282.5	257.5	191.5	253	283	242	268	267	257.5	214	243.5	334.5	227.5	259.5	232.5	153.5	290.5	189	213.5	267.5	233.5	191.5	223	200	139.5	156	327	154	134.5	175	206.5	129	173.5	165	225.5
AluJo	ENSG00000146828	SLC12A9-207	SLC12A9	protein_coding	chr7	100857970	100858129	AluJo_dup3710	9	+	205	316.5	225.5	222.5	140	225	140.5	174.5	112.5	112	154.5	197	161.5	80.5	105.5	162.5	95.5	105	96	79.5	85	96.5	122	111	131	105.5	87	90.5	113	265	183.5	321	182.5	226	167.5	97.5	207.5	303	363
AluJo	ENSG00000175727	MLXIP-201	MLXIP	protein_coding	chr12	122144300	122144599	AluJo_dup3702	9	-	190.8	259	314.5	223.5	150	218.5	175	184	240	201	204	251	224	215.5	232.5	207	166.5	133	209.5	167	184	191	141.5	166	166	177	192.5	158.5	203	273.5	246.5	299.5	212.5	142.5	270.5	259.5	169.5	391	240.5
AluSz	ENSG00000138594	TMOD3-201	TMOD3	protein_coding	chr15	51910293	51910597	AluSz_dup1202	22	-	278.9	252.5	281.5	270.5	260.5	211	243	237	201.5	272	315	328	243	235	195	219	230	286	207	228.5	237	244.5	248	300.5	202.5	289	225	217	290.5	337.5	384.5	316.5	249.5	201	235.5	291.5	271	488.5	572
AluJr	ENSG00000197471	SPN-206	SPN	protein_coding	chr16	29669943	29670208	AluJr_dup2254	18	-	245	98.5	699	528	781.5	578.5	418	477.5	601	583.5	430.5	711	519.5	501.5	543.5	487.5	508.5	576	497.5	355	539.5	574.5	399.5	660.5	444	449.5	601.5	357.5	140.5	55.5	210.5	67.5	183.5	280	92.5	69.5	200.5	157.5	35.5
AluSx	ENSG00000100504	PYGL-205	PYGL	protein_coding	chr14	50923272	50923587	AluSx_dup1136	23	+	281	827	194.5	281.5	176	220.5	190	264	178	216	247	200	211	124.5	108	169	160	137.5	124	218	98.5	104.5	222	154	198.5	185.5	127.5	221	328.5	405.5	602	553	432	426.5	482	757.5	575	525	744.5
AluSc	ENSG00000205423	CNEP1R1-206	CNEP1R1	protein_coding	chr16	50036134	50036438	AluSc_dup699	22	-	287.3	354	198.5	248.5	245	224	113	233	144.5	252	253	217.5	212.5	185	147	186	164	147.5	152.5	161.5	149.5	136.5	184.5	167.5	179	179	176.5	244.5	194.5	291.5	395	321	207.5	270.5	240.5	238.5	402.5	371.5	465.5
AluSq2	ENSG00000260528	FAM157C-201	FAM157C	lncRNA	chr16	90137782	90138120	AluSq2_dup2504	15	-	268.4	391	217.5	209.5	126.5	130.5	152	201	119	126.5	155.5	169.5	183	100.5	91	160	85	101.5	94	142	99.5	124	147	123.5	190	112	141	141	132.5	77	99.5	317.5	104.5	214.5	85.5	49	143.5	263	190
AluSx	ENSG00000103196	CRISPLD2-201	CRISPLD2	protein_coding	chr16	84908679	84908988	AluSx_dup5004	11	+	287.1	1266	330.5	272.5	334.5	363	347.5	308.5	178	812	341.5	745	294	215	159.5	233.5	395	360	174	307.5	128.5	146	624.5	210.5	331.5	261.5	151.5	639	759.5	202	1851.5	725.5	697.5	766	1380	1254.5	1454.5	274.5	151
AluJo	ENSG00000102096	PIM2-201	PIM2	protein_coding	chrX	48915654	48915923	AluJo_dup1503	22	+	220	196	237	323	252.5	330.5	225	284	223.5	200	245	243	291.5	221	230	313.5	197.5	225	196.5	158.5	207.5	247	252	220	300.5	235	243.5	186	137.5	59.5	206	90.5	126.5	210.5	96.5	28.5	186.5	121.5	60
AluSz6	ENSG00000198771	RCSD1-202	RCSD1	protein_coding	chr1	167707652	167707992	AluSz6_dup2952	2	-	286.5	331.5	281.5	247.5	188.5	251.5	210	186.5	243	426	213.5	384.5	267.5	197.5	211.5	227.5	250	227.5	215	269	192	267	264.5	261.5	174	186.5	213	207	321.5	196.5	339	205	226	175	224.5	203.5	301	158	161
AluSq	ENSG00000135709	KIAA0513-208	KIAA0513	protein_coding	chr16	85091939	85092240	AluSq_dup804	12	+	283.5	595.5	398.5	320.5	216.5	251.5	283.5	239	228.5	435.5	309	415	298	267.5	242	278	327.5	283.5	261.5	225.5	223	342	339.5	312.5	283	257	206.5	293.5	458.5	103.5	627.5	587.5	334.5	393.5	417.5	221	443	297.5	144.5
AluJb	ENSG00000130755	GMFG-210	GMFG	protein_coding	chr19	39330596	39330899	AluJb_dup3363	18	+	249	441	214	157.5	178.5	198	141.5	172	135.5	198	173.5	220	211.5	98.5	142.5	187.5	143	150	141	108	114	102.5	201	132.5	140	144	109	133	209.5	208.5	314.5	318	226	290.5	252.5	200	291	257	265.5
AluSg7	ENSG00000242539	lncRNA	havana	havana	chr3	179397744	179398028	AluSg7_dup428	8	-	268.4	158	170	193.5	149.5	141	159	201	138	250.5	245	208.5	193.5	147	102.5	162	136.5	157.5	152.5	134	135.5	148.5	179	174.5	142	156.5	133	140.5	157.5	250	410	117	164	163.5	184.5	89	158	248.5	241
AluSx1	ENSG00000112078	KCTD20-202	KCTD20	protein_coding	chr6	36490253	36490554	AluSx1_dup1736	22	+	291.9	368.5	358	370	337	328.5	259	321.5	257.5	408.5	344	435.5	320	279.5	220.5	287	269.5	248.5	278	238	202	211.5	304.5	305	200	258.5	244	258	316	320	432.5	352.5	255	280.5	241.5	225.5	456	384	474.5
AluJb	ENSG00000184060	ADAP2-211	ADAP2	protein_coding	chr17	30958612	30958901	AluJb_dup1904	22	-	255.1	62	136	102.5	77	74	54	128	84	108	149.5	162.5	109.5	83.5	116.5	121	89	103	103	41.5	99.5	93.5	86	140.5	79.5	78	89.5	63.5	136	126.5	273.5	178	130.5	131	199	116.5	89.5	122	225.5
AluSx1	ENSG00000186529	CYP4F3-205	CYP4F3	protein_coding	chr19	15660720	15660996	AluSx1_dup2586	21	-	291.8	559.5	756	481.5	796.5	609	561.5	670.5	498	1061.5	1011	726.5	738.5	471.5	394	490	457	387.5	342	686	332.5	279.5	1100	602.5	504	471.5	254	1252.5	509	166.5	339	300.5	336	1035.5	84.5	218.5	1171.5	248	441
AluY	ENSG00000169756	LIMS1-203	LIMS1	protein_coding	chr2	108686045	108686338	AluY_dup3695	17	+	287.8	213.5	283.5	275.5	258	190	241.5	255.5	242	354	224	321.5	289	316	222	276	266.5	239	262	269.5	235	298.5	232	324	223.5	228.5	257	239.5	258.5	587.5	439.5	253.5	280	251.5	247.5	225	311.5	561.5	832.5
AluY	ENSG00000179978	NAIPP2-201	NAIPP2	unprocessed_pseudogene	chr5	70121061	70121378	AluY_dup1929	22	+	295.9	53	78	42.5	43	43.5	27.5	22.5	43	23.5	40	24.5	35	44.5	22.5	38	16.5	30.5	29	77.5	21	31	51.5	63	46.5	25.5	33	23.5	51.5	153.5	144.5	96.5	85.5	35	32.5	112.5	51	247	215
AluJb	ENSG00000104687	GSR-201	GSR	protein_coding	chr8	30678360	30678661	AluJb_dup1306	23	+	238.5	443	297.5	293.5	320	262	196	274.5	309.5	402.5	272.5	312	274	239	216	280.5	259.5	236.5	290.5	252.5	240.5	248.5	275.5	333.5	216	228	240	231	497	642	777	488	622	470	740.5	1113	517.5	701.5	663
AluSc8	ENSG00000142347	MYO1F-220	MYO1F	protein_coding	chr19	8542590	8542902	AluSc8_dup156	24	+	271.6	218	263	164.5	137	154.5	218.5	117	588.5	167.5	187	169	174	170	89	163.5	152.5	166.5	123	83	121	196.5	132.5	106.5	95.5	142.5	106	140.5	167	42	103	146.5	533.5	141.5	356	117.5	383.5	137	80.5
AluSp	ENSG00000114573	ATP6V1A-201	ATP6V1A	protein_coding	chr3	113810030	113810341	AluSp_dup1550	18	+	301.7	309	347.5	313.5	326.5	307.5	264.5	320.5	322	406	353.5	438	323	251.5	277.5	367	288.5	329.5	277	335.5	224.5	281	381	324	247	298	221.5	362	271	182	256.5	362.5	157	314.5	159	151	369.5	379.5	339
AluSz6	ENSG00000142867	BCL10-202	BCL10	protein_coding	chr1	85266590	85266905	AluSz6_dup1960	15	-	235.2	245	237	267.5	251.5	229	193	219.5	268	262.5	210	263	266	178.5	142	216	188	186.5	139.5	156	191.5	156.5	200.5	236	206	173.5	166.5	190	198	299.5	424	217.5	187	243.5	244	261.5	312	215.5	305.5
AluSc	ENSG00000171490	RSL1D1-204	RSL1D1	protein_coding	chr16	11837358	11837647	AluSc_dup210	24	+	295.8	176.5	379	527.5	420.5	354.5	268	365.5	392	338.5	379	401	457.5	354	281.5	338.5	307.5	287.5	329.5	238	303	369	282	295.5	284	299.5	312.5	230	184.5	160.5	328	148	259	223	204.5	146.5	320	221	239.5
AluSz	ENSG00000120802	TMPO-212	TMPO	protein_coding	chr12	98549222	98549461	AluSz_dup3237	17	-	278.4	113.5	233.5	246	237	241.5	180	237.5	244.5	225.5	202.5	233.5	236	179.5	204	248.5	178.5	234	222.5	149	181	218.5	187.5	228	211	206.5	270	109	100	152.5	287	84.5	178	207	176.5	56.5	148.5	113	154
AluJr	ENSG00000008516	MMP25-202	MMP25	protein_coding	chr16	3050617	3050776	AluJr_dup140	29	-	238.7	417	265	270	169.5	313	199.5	263	214.5	225.5	235.5	208.5	290.5	164	138	234	198	197	138	163	140	157	302.5	143	223.5	201.5	127	173.5	248.5	134	182	343.5	171.5	341	149.5	160.5	188.5	286.5	151.5
AluSx3	ENSG00000250135	lncRNA	havana	havana	chr1	32175503	32175804	AluSx3_dup659	21	+	231.1	294.5	319.5	262.5	247.5	235.5	173.5	187.5	269.5	285.5	203.5	305.5	238.5	240	209	208.5	242	202	227	194	170	226.5	191	228.5	145	207.5	152.5	180	223.5	171.5	384	261.5	209.5	175.5	299.5	239	310.5	241.5	218.5
AluSz	ENSG00000174125	TLR1-205	TLR1	protein_coding	chr4	38824793	38825096	AluSz_dup997	23	+	283.9	385	263.5	285.5	293.5	282	262	281.5	185.5	274	400.5	457	260	182	172.5	232.5	220.5	251.5	168	243	174.5	173	331.5	270	242	303	228.5	270	320	215.5	567.5	237.5	203.5	427.5	191.5	172	363.5	253.5	200
AluJo	ENSG00000133246	PRAM1-201	PRAM1	protein_coding	chr19	8497174	8497449	AluJo_dup952	22	-	227	578	310.5	176	155	221.5	247	224.5	227	281.5	288	184	263.5	173	229	283.5	188	163.5	160	88	130.5	151	244.5	150	211	177	132	291	386.5	124	383.5	446.5	298	398	363.5	139.5	276.5	306.5	146
AluSq2	ENSG00000174007	CEP19-201	CEP19	protein_coding	chr3	196707030	196707329	AluSq2_dup3317	4	-	287.8	143	102	249.5	269	219.5	162.5	148	144	186.5	223.5	261.5	202	108.5	77.5	163.5	153.5	108.5	94	186	92.5	106.5	143.5	130	165	224	136.5	211.5	220.5	94.5	174.5	214.5	59.5	155	117	95.5	249.5	77.5	184
AluSx	ENSG00000162551	ALPL-204	ALPL	protein_coding	chr1	21573152	21573466	AluSx_dup1668	22	-	250.2	971.5	184.5	151.5	142.5	162	101.5	162.5	109	124.5	152	180.5	136	104	92.5	121	82	109	100	152.5	50	83.5	128.5	139.5	134	95	65.5	79	149.5	543	816.5	784	419.5	334	634.5	488	538.5	664	456.5
AluSq	ENSG00000183696	UPP1-212	UPP1	protein_coding	chr7	48106300	48106611	AluSq_dup295	22	-	287.1	564.5	164	216.5	143	166	88.5	146	129	120	107.5	160.5	155.5	102.5	87.5	131.5	125	114	106	99.5	89.5	70.5	90.5	108	128.5	115.5	136	70	792.5	1066.5	481.5	603	456.5	192.5	544	573.5	467	1096	1503
AluJr	ENSG00000182487	NCF1B-201	NCF1B	transcribed_unprocessed_pseudogene	chr7	73233051	73233320	AluJr_dup3098	16	+	200.4	436.5	170	244.5	256	247.5	220.5	234	215	576	262.5	244.5	432	184.5	194.5	306.5	293.5	271.5	202.5	271.5	190.5	148.5	377.5	189.5	288.5	220	171	467.5	332	42.5	410	229	223.5	301.5	248	131	234.5	127	78
AluSx1	ENSG00000173281	PPP1R3B-201	PPP1R3B	protein_coding	chr8	9138933	9139217	AluSx1_dup361	24	+	289	367	276.5	372	317	289.5	324.5	330.5	229.5	325.5	299	343.5	303	202	158.5	235.5	254.5	233	219	310.5	182.5	179	372	323	369	297.5	166	317	249.5	239	320.5	393.5	139.5	462.5	135	214.5	373	591	294.5
AluSp	ENSG00000130703	OSBPL2-220	OSBPL2	protein_coding	chr20	62294940	62295251	AluSp_dup1203	19	-	301.3	346.5	231	206	234	245	155	167.5	153.5	338.5	191	319	232	179.5	158	184	178	187	139.5	209	137	137.5	206	192.5	156.5	183.5	164.5	226	172.5	203	255	239.5	214.5	388.5	170.5	216	355	268.5	248.5
AluSq2	ENSG00000134086	VHL-201	VHL	protein_coding	chr3	10152861	10152995	AluSq2_dup119	29	-	291.9	290	339.5	263	262.5	241	158	173	165.5	181	202.5	199.5	165.5	170	131	158	179.5	158	185	167	143.5	181	195	190	146	144.5	233.5	94.5	257	283.5	444.5	170	247.5	257	252	296.5	296.5	247	279
AluSq2	ENSG00000169871	TRIM56-201	TRIM56	protein_coding	chr7	101091446	101091756	AluSq2_dup2342	16	+	296.6	169	318	325	268	304	195.5	292	275	276.5	294	284	296	212	145	263	241	273.5	178	210	247.5	234	270.5	226.5	259	243	244	200	145	54.5	236	116.5	146.5	208.5	145	88	145	149.5	98.5
AluJb	ENSG00000204054	LINC00963-204	LINC00963	lncRNA	chr9	129505935	129506197	AluJb_dup4613	16	-	230.6	234.5	178	143.5	164.5	139	135	138	140	154	125.5	201	147.5	110	158	152	102	116.5	120	111	97	109.5	111	182.5	114	109	64.5	125.5	122	124.5	265.5	249.5	62.5	201.5	170.5	152.5	250	155	78.5
AluSc8	ENSG00000168071	CCDC88B-210	CCDC88B	protein_coding	chr11	64350387	64350711	AluSc8_dup422	22	-	290	668	541.5	406	406	416	357.5	343.5	321	440.5	397	465	377.5	315	298.5	451.5	296	391	277.5	234	254	269	360.5	265.5	255.5	312	282	304.5	336	210.5	482.5	453	376	349	424	253	680	330.5	273
AluSg	ENSG00000136731	UGGT1-201	UGGT1	protein_coding	chr2	128191577	128191879	AluSg_dup1400	16	+	288.1	312	317	296.5	327.5	239.5	245.5	238	296	328.5	242.5	333.5	269	237	268.5	267.5	245	244.5	247	292.5	192	210	278	264.5	207.5	222	237	263.5	260.5	140	321.5	212	228.5	275	225.5	212.5	314.5	260	216.5
decay	ENSG00000228144	nonsense_mediated_decay	havana	havana	chr12	66137399	66137693	AluSc_dup789	19	+	293.9	512	206.5	89	414	296	308.5	338.5	87.5	180.5	266	402.5	374	349.5	278	237.5	89	204	256	284	183.5	235.5	194.5	86	182	282.5	66.5	313	68.5	362.5	451.5	227.5	167	562.5	189	402.5	455.5	142	834
AluJr	ENSG00000120868	APAF1-206	APAF1	protein_coding	chr12	98733451	98733732	AluJr_dup2697	16	+	235.9	331	258	280	318	347	311	359	313	424.5	321.5	378.5	323.5	226.5	193	293	325.5	267	263.5	263	197.5	252.5	402	328	258	327.5	240.5	414.5	289	393	298	258	233.5	422.5	181.5	509	228	387	442.5
AluSx	ENSG00000255112	CHMP1B-201	CHMP1B	protein_coding	chr18	11853826	11854124	AluSx_dup454	24	-	277.6	319.5	277.5	338.5	331.5	350.5	247	305	268	438	375.5	342.5	322	238.5	224	298	260.5	240.5	255.5	279.5	197.5	226.5	360	271	232.5	231	271	319.5	307.5	327	481	269	244	464.5	274.5	309.5	443.5	257	319
AluJb	ENSG00000142347	MYO1F-220	MYO1F	protein_coding	chr19	8540993	8541152	AluJb_dup840	24	-	239.9	204.5	234.5	166.5	201	136	278	174	365.5	226.5	248.5	256.5	260	171	132.5	220.5	207	236	191.5	190	179.5	195	214	229.5	158	194	128	319	188	113	187.5	197.5	355.5	196	296	218.5	260.5	155.5	146
AluSc8	ENSG00000130755	GMFG-210	GMFG	protein_coding	chr19	39333163	39333456	AluSc8_dup620	18	+	282.7	458.5	251.5	255.5	187	183	113	146	106	186	153.5	160	148	109	78.5	149.5	155	143	118	146	110	89.5	176.5	132	134	109	126	97.5	226.5	196.5	393	269	221.5	272	314.5	191	369.5	270	311
AluSc8	ENSG00000184787	UBE2G2-206	UBE2G2	protein_coding	chr21	44770420	44770716	AluSc8_dup250	23	-	279.7	152	325	372.5	326	361	243.5	337.5	283	240.5	236.5	318	284.5	275.5	298	327.5	254.5	315	279.5	257	339	302	243	324.5	311.5	348.5	355	226	129.5	95.5	167	111.5	162	179.5	146.5	55	167.5	171	140.5
AluJr	ENSG00000160991	ORAI2-201	ORAI2	protein_coding	chr7	102449282	102449422	AluJr_dup4870	3	+	139.7	493	296	250	227.5	283	272	161.5	238.5	466	253.5	270	284.5	288.5	269	270.5	283.5	213.5	212	332	217.5	241	278	305.5	238	265	187.5	252	360.5	283	555	502.5	335.5	403.5	270.5	647	460	605.5	375
AluSx	ENSG00000284526	protein_coding	havana	havana	chr17	76564147	76564423	AluSx_dup5711	7	+	256.1	230	324	291.5	205	186	180.5	200	185.5	282.5	245	371.5	247.5	276.5	231	179	129.5	157.5	147	134	180.5	158.5	197	209.5	183	141	130.5	119.5	172	172	180	169	280	137.5	199	132	246	74.5	72.5
AluSx	ENSG00000175727	MLXIP-201	MLXIP	protein_coding	chr12	122144612	122144915	AluSx_dup5209	11	-	272	292	267	203	193	241.5	165	178	267	213.5	223	285	259.5	213	182	226	191.5	129	238	197.5	184	209	147	169.5	167	180.5	193	135	198	278	285	332	214	152.5	308.5	323.5	166.5	393	251.5
AluSx	ENSG00000130429	ARPC1B-208	ARPC1B	protein_coding	chr7	99377308	99377611	AluSx_dup4551	16	+	283.6	260	177	275	169.5	183	186	167.5	128	251.5	167.5	212.5	169.5	143	135.5	221	126.5	123.5	157	162.5	118.5	131.5	124.5	187	111	144.5	116.5	244.5	410.5	377.5	428.5	247.5	196.5	202	344	294	234.5	297.5	209
AluSz	ENSG00000088888	MAVS-202	MAVS	protein_coding	chr20	3873251	3873549	AluSz_dup218	26	-	278.1	196.5	354.5	301	313	267.5	240.5	299.5	311	312	245.5	340	249	267	230.5	335.5	225	266.5	268	261.5	254	240	283	308	225.5	227.5	244	201.5	229.5	211	243	187.5	165	272	177.5	165.5	180.5	353	157.5
AluSq2	ENSG00000142405	NLRP12-201	NLRP12	protein_coding	chr19	53798745	53799002	AluSq2_dup2597	13	-	274.3	531	154.5	192	139	164.5	140	123.5	131.5	200	188	170	186	93.5	93	112.5	110.5	103.5	105.5	124.5	53	70	159.5	106.5	114.5	80.5	79.5	190	199	261.5	278	473	135.5	292	197	380.5	242.5	346	443
AluSx	ENSG00000197852	INKA2-203	INKA2	protein_coding	chr1	111725730	111726036	AluSx_dup5518	9	+	280.9	424.5	360	414	403	589	477.5	495	322.5	541	434	477.5	605.5	332.5	343.5	432.5	324	339	262	543.5	327	305	519.5	349.5	392.5	439.5	249	425.5	640.5	109.5	319	282.5	110	337	158	74.5	255.5	185.5	97
AluJb	ENSG00000008516	MMP25-202	MMP25	protein_coding	chr16	3053188	3053351	AluJb_dup258	29	-	221.1	541	215.5	294.5	140.5	270	241	283.5	143.5	258	177	208	316.5	137	131	188	134	187	138.5	137	108.5	133.5	306.5	150	222.5	156.5	141.5	190.5	281	148	268.5	357.5	161	386	201	46	184.5	256	171
AluY	ENSG00000197536	IRF1-AS1-203	IRF1-AS1	lncRNA	chr5	132468255	132468564	AluY_dup3629	17	-	297.4	104.5	161	160	178	193.5	101.5	133.5	112.5	137.5	125	151	183	143.5	125	225	116.5	146.5	128.5	145	208	124	194.5	146	185.5	121	172.5	104.5	76	28	138.5	55.5	72.5	86.5	64	20	78.5	102.5	28
AluSx	ENSG00000097033	SH3GLB1-201	SH3GLB1	protein_coding	chr1	86746587	86746882	AluSx_dup4854	13	+	274.4	301.5	251.5	304	241	227	194.5	279.5	192	221	250.5	273.5	265	207	206.5	187	228.5	212.5	188.5	228.5	222	198.5	266	261	213.5	206	267	165	146	549	480	344	214.5	354.5	233.5	274	358	397.5	467
AluY	ENSG00000110090	CPT1A-206	CPT1A	protein_coding	chr11	68755396	68755706	AluY_dup2427	20	+	305.9	298.5	220.5	225	175	184.5	65	56	117.5	199.5	170.5	145	143	112.5	80	77	185	124.5	248.5	140	109	120.5	154.5	262	73.5	92	123	141	319	259	341.5	243	277	129.5	350	229	291	369	245.5
AluSz	ENSG00000108219	TSPAN14-207	TSPAN14	protein_coding	chr10	80522229	80522529	AluSz_dup3214	17	+	286	298.5	269	217.5	195.5	212	175	230.5	239.5	265.5	181	302.5	279.5	252	235.5	227.5	218	209.5	210	197	200.5	205	190	251.5	192	192.5	196.5	135.5	212	336	471	388	247	261	506	530.5	252	395.5	314.5
AluSq2	ENSG00000273217	protein_coding	havana	havana	chr5	131642588	131642890	AluSq2_dup1914	18	-	290.1	524	373.5	341.5	285.5	292.5	213.5	292.5	197.5	345	291	323	298	200.5	169	265	226.5	230.5	163	249	150.5	184	197	239.5	206.5	212.5	165.5	227	268	272.5	540	453.5	270.5	365	257	300	835	342.5	464
AluSq2	ENSG00000139218	SCAF11-210	SCAF11	protein_coding	chr12	45920981	45921281	AluSq2_dup848	22	+	295.1	240	349	365	350.5	312.5	316	327	312	352	323.5	379.5	388.5	316.5	264	333	261.5	310.5	293.5	297	351	286	336	357	306	298	323.5	341.5	199.5	153	317.5	168	167	197.5	130	124.5	278.5	228.5	204
AluSz	ENSG00000068028	RASSF1-201	RASSF1	protein_coding	chr3	50333481	50333779	AluSz_dup1772	22	+	288	188	517	302.5	470.5	424.5	199	325.5	315.5	353	298.5	348	330.5	372.5	349	442	289	307	253	214.5	353.5	250.5	313	360	323.5	331	400	159	144	44.5	177	126.5	109.5	166.5	99.5	58.5	112.5	138	62
AluSx1	ENSG00000159322	ADPGK-204	ADPGK	protein_coding	chr15	72757195	72757506	AluSx1_dup2369	21	+	256.5	222	317	294	248.5	302	248.5	236	203.5	192	262.5	237.5	262	201	178	255	150	145.5	146.5	123.5	192	150	198.5	189.5	184	186.5	196	115	181.5	95.5	233	145	104	204	136.5	74.5	204	174.5	164.5
AluJb	ENSG00000142512	SIGLEC10-201	SIGLEC10	protein_coding	chr19	51410488	51410637	AluJb_dup4680	16	-	260.9	1314	401.5	382.5	433.5	304.5	348	422	274	891	288.5	540.5	391.5	315.5	320.5	448	654.5	433.5	304.5	674.5	226	282.5	360.5	375	261	303	256	193.5	476	279	3970	636	694.5	340	2330.5	758	958	418	211
AluSq2	ENSG00000130755	GMFG-210	GMFG	protein_coding	chr19	39333471	39333604	AluSq2_dup1846	18	-	270.1	510	292.5	259.5	179.5	208.5	140.5	161	142.5	201	189	224	200.5	122	112.5	172.5	108.5	134	103.5	110.5	98	93.5	151	132	117.5	107	100.5	122	177	163	375.5	322.5	204	286.5	282	232	364	253.5	351
AluSx1	ENSG00000127946	HIP1-201	HIP1	protein_coding	chr7	75534424	75534733	AluSx1_dup3915	16	+	273.9	351.5	292.5	190.5	133.5	193.5	197.5	197.5	196	261	305.5	210	224	115	201.5	134	168.5	244	237.5	304.5	147	156	194	192	151.5	64.5	98	138	509.5	340	291.5	501.5	304	197	236.5	282.5	349.5	754.5	652.5
AluSp	ENSG00000102218	RP2-201	RP2	protein_coding	chrX	46881489	46881774	AluSp_dup775	22	-	290.5	396.5	210	310.5	357.5	206	209	292.5	199	340.5	311.5	298	323.5	207.5	178	226	260.5	265.5	206	212.5	216.5	210	333	265	215.5	236.5	222.5	277.5	331	464	806.5	310.5	412.5	425.5	342	573.5	455.5	427	657
AluSc	ENSG00000106546	AHR-206	AHR	protein_coding	chr7	17345035	17345326	AluSc_dup230	24	-	298.4	53	184	222.5	143.5	94	97.5	123.5	186.5	133.5	164.5	181	156.5	129.5	99	152	145	138.5	182	158	106.5	167	84	206.5	70	130.5	172	102	231.5	209	184.5	63	85.5	116	116.5	58.5	88	83	268
AluSq2	ENSG00000168092	PAFAH1B2-204	PAFAH1B2	protein_coding	chr11	117168788	117169090	AluSq2_dup2146	16	-	296.8	303	305.5	310.5	267.5	248	197.5	228.5	201.5	262	220.5	316	255.5	213.5	200.5	209.5	251.5	227.5	198	216.5	211	201.5	241	248	190	179	191	229.5	233.5	255.5	360.5	289	177	225	203.5	223	315	330.5	322.5
AluSz	ENSG00000160991	ORAI2-201	ORAI2	protein_coding	chr7	102449842	102450135	AluSz_dup4216	15	+	284.3	713	323	262	203	282	245.5	148	215.5	388.5	236	241	197.5	235.5	211	261.5	199.5	179	167	294.5	177.5	151	205	260.5	195	167.5	141	200.5	339	248	472	668.5	290.5	329.5	240.5	494	506.5	702.5	419.5
AluSx4	ENSG00000188404	SELL-206	SELL	protein_coding	chr1	169692262	169692544	AluSx4_dup684	2	+	291.5	318.5	123	153	172	179	133	128.5	150	182.5	119.5	179.5	208	114.5	88.5	187	144.5	115	79	154	121.5	129.5	162.5	90.5	142	101.5	118	158.5	214	212.5	337.5	179	157.5	264	232.5	114	246.5	295	167
AluSz6	ENSG00000117280	RAB29-202	RAB29	protein_coding	chr1	205769427	205769728	AluSz6_dup3520	1	-	301	136.5	398	335.5	433.5	350	206	297	263	293.5	273	341	323	320.5	339.5	309.5	234.5	330.5	266.5	216	414.5	314	273	392.5	297	274	381	174	114.5	366.5	227	162	95	150	151.5	111.5	106.5	391.5	503.5
AluSx3	ENSG00000131873	CHSY1-201	CHSY1	protein_coding	chr15	101176591	101176825	AluSx3_dup993	18	+	224.9	233	266.5	219	207.5	231.5	145	180	170	139	228	310	148	187.5	132	131.5	128.5	148	160	195.5	142	131	153	221.5	170	150	139.5	218	175.5	401	312.5	314	161	298	172.5	157.5	339	704	573.5
AluSz6	ENSG00000244682	FCGR2C-210	FCGR2C	polymorphic_pseudogene	chr1	161600275	161600573	AluSz6_dup2882	2	-	292	60.5	103	165	164.5	225.5	116.5	260.5	76.5	191.5	92	153	225.5	150	67	137	92	125	99	81.5	136	114	85.5	92	231.5	99	145	139	53	66.5	175.5	273	81	198.5	162	102	248.5	126.5	81.5
AluSx1	ENSG00000157823	AP3S2-201	AP3S2	protein_coding	chr15	89834617	89834929	AluSx1_dup3227	18	+	281.7	593.5	217.5	157.5	160.5	163.5	163	162.5	148.5	336	261.5	224.5	175	239.5	146	268.5	138.5	138	157	174.5	160.5	208.5	174	167	173.5	143.5	136.5	227	391.5	316	905.5	672.5	355.5	230	653	562.5	460.5	252.5	383
AluSx1	ENSG00000250135	lncRNA	havana	havana	chr1	32175817	32176106	AluSx1_dup2426	21	+	295.7	297.5	316	244	251	239	176.5	171	252	227	216	307	202	252.5	171	221	234	199.5	207	153	190.5	194.5	153.5	230.5	160	182.5	171.5	156.5	209	181	397	280	231.5	170	280.5	289.5	281.5	277	258
AluY	ENSG00000185880	TRIM69-207	TRIM69	protein_coding	chr15	44732958	44733260	AluY_dup1573	22	-	284.5	130	169.5	101	117	117.5	78	85	101.5	99	94	108	112.5	122.5	72	107	66.5	86	80	59	122.5	94	110	115.5	87	91.5	89.5	84.5	51.5	98.5	255	108	88.5	104.5	195.5	127	105.5	70	122.5
AluSx4	ENSG00000144021	CIAO1-203	CIAO1	protein_coding	chr2	96273383	96273686	AluSx4_dup323	18	-	286.7	278.5	436.5	318.5	354	317	240	250	322.5	320	287	373	327.5	265	279.5	329	276	263	240.5	199	259	266	263	285	226.5	275.5	276	232	200.5	126	314.5	178.5	182	210.5	245	147	294.5	223	226
AluSp	ENSG00000118689	FOXO3-201	FOXO3	protein_coding	chr6	108683489	108683702	AluSp_dup1789	16	-	279.8	310.5	269	270.5	368	309.5	302.5	296.5	306.5	420.5	307.5	375.5	296	244	251	283.5	276.5	294.5	215.5	294.5	196.5	210	318	287	222.5	259.5	221.5	324.5	340.5	163	327.5	218.5	194.5	330	248	190.5	401	201.5	446.5
AluY	ENSG00000217555	CKLF-207	CKLF	protein_coding	chr16	66564459	66564769	AluY_dup2361	21	+	297.8	318	139.5	203	175.5	192	110	197.5	100.5	137	165.5	194	148	114.5	109.5	177	128	149.5	102.5	118.5	96.5	83.5	162	146.5	174.5	139.5	105.5	131	200	117	240.5	240	136.5	250.5	120	134.5	221	270	266
AluSq2	ENSG00000143319	ISG20L2-205	ISG20L2	protein_coding	chr1	156722603	156722906	AluSq2_dup3478	3	-	307.7	214	270	256	226.5	227.5	177.5	189.5	198.5	238	224	315.5	161.5	186	205	224.5	200.5	195	201	186.5	182.5	180.5	208.5	248	168.5	168.5	167	185	170.5	137.5	332.5	194	161.5	182	214	175.5	229	220	181.5
AluJo	ENSG00000261172	lncRNA	havana	havana	chr16	90161660	90161949	AluJo_dup3943	8	+	228.5	340	179.5	213.5	90	62.5	117.5	275	94	121.5	143	108	231	64	97	191	115.5	126	229	172.5	25.5	101.5	170	250.5	66.5	103.5	123	193.5	129.5	180	48	306.5	184.5	284	132	72.5	79	138.5	65
decay	ENSG00000273734	nonsense_mediated_decay	havana	havana	chr19	2292244	2292425	AluJb_dup203	34	-	239.5	683.5	258.5	294	219	253	170.5	222	158.5	293.5	277.5	231.5	189.5	151	175	244.5	204.5	185	119	200	152	133	208	172	136	139.5	122.5	148	258	430	386	348	248.5	448.5	277	696.5	435	428.5	393
AluSz6	ENSG00000105483	CARD8-206	CARD8	protein_coding	chr19	48209020	48209308	AluSz6_dup1715	16	-	249.1	374	199	231.5	194	215.5	149.5	156.5	189.5	236	231	225.5	185	155	153.5	194	130.5	179.5	100.5	148.5	152.5	139.5	137.5	171	149.5	139	101.5	150	170	212.5	309	281.5	149	183.5	234	201	304	396.5	366.5
AluSc	ENSG00000240682	ISY1-203	ISY1	protein_coding	chr3	129129374	129129673	AluSc_dup1299	14	+	272.3	220.5	261.5	371.5	268.5	263.5	179	221	242	248.5	289	301	238	210	157.5	189	180	174	144.5	148.5	154	165	164.5	160.5	127	201	185.5	132	227.5	275	454.5	222.5	295.5	256.5	296.5	308	356	295.5	406.5
AluSx1	ENSG00000135378	PRRG4-201	PRRG4	protein_coding	chr11	32854274	32854578	AluSx1_dup971	24	+	274.2	113	95	187	204	136	144	136	241	225	172	166.5	182.5	73.5	70.5	117	173.5	234.5	95.5	119	152.5	126.5	154	179.5	99	134	97.5	111	76.5	52	169	55.5	91	227.5	70	75	148	51.5	61
AluSz	ENSG00000139631	CSAD-201	CSAD	protein_coding	chr12	53158139	53158435	AluSz_dup1808	22	-	286.9	350.5	225.5	240	265.5	222	219	188	163	226	214.5	215.5	207	154.5	114.5	239	183.5	200.5	137.5	180.5	135	142	207	160.5	187.5	181	139	170.5	163	130.5	341.5	121	178	209.5	253.5	252.5	227.5	199.5	207
AluSq2	ENSG00000231925	TAPBP-234	TAPBP	protein_coding	chr6	33302637	33302942	AluSq2_dup904	22	-	292	200	215.5	194	168	224.5	126	178	239	188	161.5	175	193.5	108.5	139.5	179	177.5	191.5	126	122.5	139.5	140.5	157.5	161	180	142.5	116.5	147.5	134	65	301.5	159.5	138	251	168.5	122	210.5	160.5	110.5
AluJr	ENSG00000182487	NCF1B-201	NCF1B	transcribed_unprocessed_pseudogene	chr7	73232580	73232886	AluJr_dup3097	16	+	229.3	530	245.5	210.5	245.5	322	192.5	211.5	128.5	414	257	241.5	331.5	133	131	288.5	227.5	199	168	218.5	146	150	336.5	157.5	232.5	220.5	120.5	312	347.5	33.5	364	297.5	214.5	229	303	97	263	107.5	103.5
AluSz6	ENSG00000108799	EZH1-210	EZH1	protein_coding	chr17	42703165	42703477	AluSz6_dup1099	19	-	272.1	248	263	336	238	334.5	223.5	242.5	200	167.5	293.5	295.5	226	186.5	173	282.5	174.5	173	145.5	149	149.5	175.5	204.5	157	148	165	182.5	179.5	178	121.5	184	115.5	153.5	208.5	133.5	42.5	200	173	141
AluSx1	ENSG00000183486	MX2-218	MX2	protein_coding	chr21	41405693	41406003	AluSx1_dup1093	23	-	278.8	257	228.5	184.5	155	203.5	115.5	133	118.5	122	131	140.5	164	114	80	183.5	133	151	110	134.5	110.5	110	163	154	131	110	98	129	132.5	107.5	266.5	212	134	184	124	76.5	200	188.5	196
AluSg	ENSG00000197471	SPN-206	SPN	protein_coding	chr16	29667496	29667803	AluSg_dup650	22	+	283	114	748.5	497.5	667	510.5	419.5	457	665.5	513	457.5	630.5	536	433	515.5	457.5	525.5	616.5	537.5	353	571.5	570.5	498.5	724.5	508.5	504	627.5	337	137	41	114.5	63	169	260	70.5	51.5	157.5	114	39
AluSq	ENSG00000140678	ITGAX-201	ITGAX	protein_coding	chr16	31364731	31365040	AluSq_dup442	20	-	285.4	290	321.5	197	249	180.5	196.5	231	133.5	245.5	204.5	226	224.5	117	135	165	183	140.5	106.5	193	89.5	110.5	201	169.5	207.5	141	120	135.5	282.5	64	215	340	149.5	266.5	125.5	104	284	298	138.5
AluSz	ENSG00000214078	CPNE1-222	CPNE1	protein_coding	chr20	35626906	35627209	AluSz_dup1310	22	+	291.9	220	263.5	242	193	180	149.5	204	126	134.5	127.5	243	222	126.5	184.5	224	167	176.5	127.5	99.5	188	146.5	169	149.5	110.5	173	156.5	124	129.5	120.5	237	187.5	169	172	237	61.5	206	217.5	203.5
AluJo	ENSG00000047644	WWC3-201	WWC3	protein_coding	chrX	10143498	10143727	AluJo_dup586	24	-	236.7	258	269	285.5	223	311.5	270.5	258.5	253.5	294	289	393	259	245.5	220.5	248	265.5	226	207.5	261.5	181.5	228.5	271	297	192.5	238.5	184.5	275.5	331.5	125	317.5	226.5	207.5	334	185	142	298	173.5	121.5
AluSx	ENSG00000160654	CD3G-206	CD3G	protein_coding	chr11	118354326	118354633	AluSx_dup4084	16	-	278.5	140.5	611.5	628	672	612	331	450.5	533.5	394	337.5	586.5	438	595.5	450	458	288.5	481.5	409	302	529.5	537.5	363	578	482	421	515	298	77	12.5	122.5	37.5	125	101.5	124	65	281	56.5	18.5
decay	ENSG00000273734	nonsense_mediated_decay	havana	havana	chr19	2293364	2293659	AluSx1_dup338	24	-	286	784.5	283	254.5	260	267.5	174.5	220	117	314	212	255	191.5	154.5	180.5	274.5	223.5	138	139.5	228.5	148.5	137.5	197.5	194	150	133.5	154	123.5	318.5	500	480.5	398.5	317	570.5	353	854.5	481.5	408	379.5
AluSx	ENSG00000186529	CYP4F3-205	CYP4F3	protein_coding	chr19	15661089	15661268	AluSx_dup2213	22	-	278.7	502.5	601.5	433	787	560	492	616	455.5	981	881.5	631	739	384	322.5	485.5	422.5	346.5	328.5	612.5	269.5	205	908	506	470.5	398.5	230.5	1036	442.5	159	313	255.5	325.5	896.5	97	254	1155.5	232.5	413
AluSp	ENSG00000146223	RPL7L1-208	RPL7L1	protein_coding	chr6	42889159	42889460	AluSp_dup1087	21	+	290.6	178.5	336	339.5	314.5	271.5	182	228.5	260.5	301.5	284	314.5	259.5	232.5	271.5	297	205.5	239	251	181.5	221	228.5	218	245.5	189	209.5	297.5	152	150	154	278.5	132	189.5	169	193.5	113	220.5	207.5	257.5
AluSg	ENSG00000189241	TSPYL1-202	TSPYL1	protein_coding	chr6	116277661	116277934	AluSg_dup1355	16	-	281.8	225	513.5	475.5	470.5	440.5	286.5	320	366.5	407.5	346.5	491.5	357	427.5	389.5	392	334.5	355.5	385.5	270	393.5	391.5	394	425.5	340.5	368.5	382.5	246	208.5	239	229.5	163.5	128	173.5	110	102	249	277	191
AluSz	ENSG00000227671	ZNF731P-201	ZNF731P	transcribed_unprocessed_pseudogene	chr1	247201102	247201401	AluSz_dup8913	1	-	299	149.5	253.5	339.5	343	317.5	220	323.5	169.5	236	265.5	182	314.5	163	156.5	298	162	208.5	133	135	287	167	286	166.5	292.5	235.5	351	164.5	117.5	159	180.5	98	106	177.5	79	88	143.5	276	327.5
AluSc8	ENSG00000102580	DNAJC3-202	DNAJC3	protein_coding	chr13	95793483	95793761	AluSc8_dup447	22	+	256.9	572	288	278	303	308	208	261.5	296	357	309.5	384	366.5	201	154.5	215	266	221.5	181	250	178	252.5	251	262	239	242	205	255	248.5	277	474.5	413	319.5	346.5	311	344.5	583.5	374	531
AluSg	ENSG00000102158	MAGT1-204	MAGT1	protein_coding	chrX	77827432	77827739	AluSg_dup864	20	-	301.1	189.5	285.5	269.5	222.5	246.5	169.5	207	213.5	239	236	239	260	227	188	246.5	201	186.5	202.5	188	201.5	190.5	175	264	198.5	208	242	171	192	297	343	235	160	197.5	159	101	191.5	343.5	455
AluY	ENSG00000196684	HSH2D-208	HSH2D	protein_coding	chr19	16152136	16152445	AluY_dup1870	22	+	300.9	205.5	337	289.5	387	423.5	281	262.5	312	415.5	261	415.5	318	222.5	177.5	337.5	269	251	157	273	242	176	276.5	165.5	227	234.5	248.5	318	137.5	19.5	230.5	61	75	170.5	68	78	146.5	52.5	32.5
AluSc8	ENSG00000112406	HECA-201	HECA	protein_coding	chr6	139178573	139178873	AluSc8_dup964	11	-	295.5	293	341	422	389	443	288.5	322	306	384	409.5	466.5	344	263	287	309	254	343.5	272	323	295.5	261	343	323.5	268.5	346	325	260	223	165.5	246	176.5	110.5	222	129	164	344.5	243	243
AluSq10	ENSG00000166900	STX3-204	STX3	protein_coding	chr11	59798518	59798813	AluSq10_dup36	22	-	247.3	314	162	205.5	268	234.5	181.5	221	115	238	198.5	187.5	204	121	108.5	213	152.5	180.5	119	200	118	109	258	163	193.5	166.5	142	174	189	106.5	254	177	98.5	322	99	124.5	163	138	117
AluJo	ENSG00000180448	ARHGAP45-214	ARHGAP45	protein_coding	chr19	1075606	1075818	AluJo_dup66	40	-	241.7	301	418.5	448	324	437	317	391.5	316.5	341	361.5	384	438	301.5	269.5	428.5	258.5	315.5	230.5	318	309	359.5	429	287.5	308	357.5	332	293.5	261	85.5	237.5	195.5	160.5	285	142	52.5	237	179	145.5
AluSx1	ENSG00000205356	TECPR1-215	TECPR1	protein_coding	chr7	98216559	98216863	AluSx1_dup4604	16	-	275.2	364	508.5	364	251	333	243	279.5	319	262.5	292	371	296.5	314	298.5	332	217.5	265	234.5	248.5	208	224	213.5	263	216	247	189.5	184.5	212	179.5	458.5	367.5	291.5	206	286	250.5	362	317	282.5
AluSx	ENSG00000247774	PCED1B-AS1-206	PCED1B-AS1	lncRNA	chr12	47210484	47210770	AluSx_dup1557	22	+	265.9	161.5	362	371.5	329.5	369	258.5	268.5	298	254	210	327	321	366	232	278	205	220	177.5	251	229	250.5	198.5	191	261.5	229.5	284.5	152	101	105.5	154.5	88.5	142	187	125	80	212.5	207.5	127.5
AluSx	ENSG00000198625	MDM4-203	MDM4	protein_coding	chr1	204557411	204557701	AluSx_dup8330	1	-	290	283	321.5	267.5	305.5	286	199	275	222	282.5	236.5	324.5	289.5	192	336	277	260	260.5	260.5	253.5	245	243.5	238	278.5	219	235.5	247	185	196.5	295	423.5	148	158	261	206	228	283.5	253.5	315
AluSz6	ENSG00000170542	SERPINB9-201	SERPINB9	protein_coding	chr6	2887565	2887870	AluSz6_dup22	47	-	260	138.5	319.5	273.5	236	184	196	240.5	101	231	183	238	228	257	123.5	176	162	250	182	169.5	274	172	144	237	224	105	307	115.5	164	142	476.5	145.5	173.5	103	201.5	88.5	227	165	153.5
AluSc	ENSG00000228113	lncRNA	havana	havana	chr7	88282137	88282445	AluSc_dup1114	17	+	284.6	236	231.5	311	234	259.5	193	165	129	222.5	213.5	151	208.5	126	234	210	177.5	118.5	129.5	206.5	119.5	93.5	172.5	140	226.5	156	116.5	91.5	147	60.5	286	201.5	112.5	218	112	110.5	169	155.5	163.5
AluSq2	ENSG00000105501	SIGLEC5-201	SIGLEC5	protein_coding	chr19	51640701	51640984	AluSq2_dup2469	16	-	288.7	484	395.5	288.5	173	321.5	277.5	159	321.5	428.5	248	387	466	203.5	284	259.5	286	325.5	257.5	140.5	231	179.5	355.5	322	291.5	298.5	187	286	341.5	189	507	415.5	250	362	250.5	212	306.5	138	338
AluSz	ENSG00000076641	PAG1-204	PAG1	protein_coding	chr8	80970105	80970411	AluSz_dup2691	19	+	286.5	232	281	401	230	300.5	189	253.5	277.5	199	245.5	258.5	322.5	243	231	305	232	198.5	173.5	243.5	226	281	230	215.5	296.5	301.5	297	149	137.5	319.5	280.5	220.5	129.5	209	185	168.5	238	530.5	554.5
AluSq2	ENSG00000260853	lncRNA	havana	havana	chr16	28966477	28966777	AluSq2_dup1101	22	-	287.6	219.5	443	382	295	408.5	257	249.5	305	243	272	291.5	288	256	255	407	221	221	225	196.5	214	222	254.5	255	212.5	186	242	165	175.5	80.5	245.5	164	121.5	187	102.5	64.5	183.5	183	111
AluSx1	ENSG00000152291	TGOLN2-202	TGOLN2	protein_coding	chr2	85323285	85323584	AluSx1_dup3018	19	-	264.6	411	302	287	297.5	241	208.5	228.5	239	211	254.5	281	195.5	187.5	148	354.5	174.5	263.5	184	210	238	234.5	240	191	274.5	217.5	250.5	146.5	152	131.5	228	146.5	89.5	196.5	168.5	107	159	244	211.5
AluSq2	ENSG00000117280	RAB29-202	RAB29	protein_coding	chr1	205768526	205768833	AluSq2_dup4333	2	+	284	144.5	351.5	297.5	393.5	327.5	186	245	216	255.5	225	295.5	242	258	294	239	228	313	204	189	351	295	273	272	284	205	346.5	174	126.5	441	322	174.5	106	104.5	230	111.5	143	353	599
AluSc	ENSG00000185046	ANKS1B-233	ANKS1B	protein_coding	chr12	98733137	98733430	AluSc_dup1095	18	+	284.3	318.5	303.5	286	316	331.5	294	337	260	423.5	333.5	360	266.5	207.5	178.5	233	289.5	250.5	240.5	246.5	190.5	213.5	350.5	291	224	275	195.5	354.5	311.5	360	228	260.5	173.5	367.5	146	416.5	233	381.5	404
AluSp	ENSG00000249141	protein_coding	havana	havana	chr6	166945549	166945860	AluSp_dup2549	8	-	306	479.5	261.5	373	388.5	433.5	304.5	290	350	190	327	421.5	442.5	206	195	396	191	354.5	200.5	149.5	203	140	315	187	194	254.5	174	138.5	258.5	57	309	321	155.5	235.5	177.5	98	260	234	168.5
AluY	ENSG00000143319	ISG20L2-205	ISG20L2	protein_coding	chr1	156722258	156722564	AluY_dup5836	4	+	293.8	205	291	233	211.5	217.5	162.5	150.5	194.5	223.5	221.5	327	191.5	192	149	211.5	170	176.5	170	123	152.5	160.5	158	195	175.5	163	178.5	173	151	135	275	217	137.5	186.5	193.5	180.5	258	225	199.5
AluSx1	ENSG00000221963	APOL6-201	APOL6	protein_coding	chr22	35661132	35661387	AluSx1_dup1328	23	+	275.3	43.5	170	162	146	156.5	93.5	103.5	101.5	88.5	150	119	101.5	113	94.5	143.5	107.5	145.5	106.5	80	171.5	110.5	136	125	154	134.5	205.5	48	61	28	175	45.5	114	86.5	67	62.5	60	101.5	51.5
AluSx1	ENSG00000142347	MYO1F-220	MYO1F	protein_coding	chr19	8542906	8543203	AluSx1_dup1537	22	-	289.9	179	204.5	153.5	116	111.5	198	102.5	491	153	170	151	120.5	115	83	154	140	188	101.5	78	125.5	225	139	102	137.5	133.5	114	132	147	35.5	84.5	113	491	134.5	297.5	81	310.5	117.5	59.5
AluJo	ENSG00000077238	IL4R-203	IL4R	protein_coding	chr16	27361611	27361918	AluJo_dup1736	20	+	217.6	339	108	115	73.5	68	56	123.5	75.5	74.5	97.5	73	111	78	86.5	85	103.5	64	67.5	80.5	54	62	74	96.5	127.5	61	44	71.5	67.5	118.5	225.5	307	113.5	251	153.5	60	200	255	252
AluJb	ENSG00000129675	ARHGEF6-202	ARHGEF6	protein_coding	chrX	136666360	136666520	AluJb_dup4808	16	-	247.2	307	347	302	299	264	252.5	297	302	386.5	247.5	337	353.5	344.5	265.5	291	323	327.5	310.5	324	255.5	308.5	320	330.5	269	294.5	349	230.5	217.5	215	569	262	233.5	199.5	262.5	245	221.5	271.5	232
AluSx	ENSG00000268001	CARD8-AS1-201	CARD8-AS1	lncRNA	chr19	48257480	48257775	AluSx_dup5123	11	+	279.5	294	259.5	325	262	301	172	258	196	281.5	319.5	281	277	211.5	192	215	182	191.5	168	180	188	162	231	225.5	189	163	213.5	183	220	400	606	290.5	329.5	274	393	354	463	281	479
AluSp	ENSG00000142405	NLRP12-201	NLRP12	protein_coding	chr19	53800588	53800883	AluSp_dup2557	8	-	275.5	475.5	200	188.5	133	142.5	147.5	128.5	136.5	214.5	182.5	141	141.5	128	69.5	125	137	115.5	86.5	120	77	76.5	164.5	120	113	104.5	83.5	178.5	206	260.5	241	429.5	133.5	355	142	348	248	365.5	395.5
AluSp	ENSG00000068028	RASSF1-201	RASSF1	protein_coding	chr3	50332813	50333108	AluSp_dup853	22	+	277.5	237.5	522.5	294	340.5	373	166.5	250.5	222.5	310	254	384	310.5	298	305	390.5	203	268	244.5	218	251	255.5	240.5	321.5	256	256	375.5	132	153	42.5	188.5	137	106.5	150	120	48	134	171	74.5
AluY	ENSG00000240065	PSMB9-208	PSMB9	protein_coding	chr6	32849461	32849778	AluY_dup1346	23	-	294.3	138	228	211.5	198.5	222.5	136.5	165.5	121	109.5	149.5	181	160	121	93.5	215	142	152.5	109	105.5	133.5	109	194	113.5	155	136	148	91	89.5	30.5	198	81.5	135	138.5	126	45.5	126	89.5	62.5
AluSc5	ENSG00000160588	MPZL3-203	MPZL3	protein_coding	chr11	118228847	118229149	AluSc5_dup223	16	-	280.2	219.5	283.5	404.5	365.5	409.5	312.5	318	288.5	419	451.5	486.5	337.5	288.5	274	261.5	259	220.5	167	329	194.5	219.5	406.5	320.5	277.5	274	175	314.5	424.5	226.5	159.5	152	107.5	290.5	43.5	105.5	250.5	492.5	453
AluJr	ENSG00000271032	lncRNA	havana	havana	chr19	35014890	35015183	AluJr_dup2956	16	+	235.8	232	87.5	120.5	65.5	122	32	148.5	104	57.5	64	106.5	51.5	66	66	64.5	64	79.5	65.5	87.5	65	43	71	82	66	59.5	37	41	94	147	266.5	154.5	163.5	134	146.5	31.5	94	140.5	156.5
AluJo	ENSG00000197471	SPN-206	SPN	protein_coding	chr16	29668872	29669129	AluJo_dup1972	19	+	245.5	106.5	719.5	478	645.5	559	358.5	450	703.5	524.5	472.5	688.5	513	528.5	476.5	482.5	485	596.5	519	303	562	493	441	707	428.5	454	630	316.5	150.5	31	110.5	72	146	256.5	100	43.5	166.5	136.5	38
AluJo	ENSG00000197471	SPN-206	SPN	protein_coding	chr16	29668469	29668745	AluJo_dup1971	19	+	237	107	808.5	438	691	544.5	356	462.5	596.5	543.5	493	660.5	488	474	421	539.5	493.5	752	544.5	314.5	641.5	586.5	449	753	505.5	518	707.5	340	134.5	23	142	80.5	144	236	82.5	41	168	149	40.5
AluJb	ENSG00000261172	lncRNA	havana	havana	chr16	90163729	90163923	AluJb_dup5468	11	-	213.5	298	166	151.5	26	29.5	135	120	84	87	80	164.5	164.5	21.5	51.5	75	95.5	67.5	159	140	14.5	81	123	177.5	35.5	109.5	83	162.5	99	110	37	219.5	119	220.5	86	26	61.5	65.5	16
AluSq	ENSG00000179583	CIITA-218	CIITA	protein_coding	chr16	10926533	10926819	AluSq_dup139	24	-	295.8	122.5	314.5	220	184	217.5	163	229	205	151.5	197.5	193.5	177	158.5	251.5	305.5	183	155	237	186.5	284	234.5	171.5	181	227	185	161.5	132	251	35	101.5	81	71	88.5	74	22.5	45	68.5	39
AluJo	ENSG00000166900	STX3-202	STX3	protein_coding	chr11	59796829	59797119	AluJo_dup1151	22	-	248.5	283	171	206	213.5	191.5	186	215	169	207	227.5	190	228.5	121	125	237	130.5	170	107	187	156.5	113	242.5	152.5	199.5	156.5	119	182.5	210.5	83.5	210	200	115.5	318.5	131.5	164	150.5	148	116
AluSx1	ENSG00000271605	MILR1-201	MILR1	protein_coding	chr17	64468296	64468588	AluSx1_dup4605	16	-	285.1	200	124.5	70	80	68.5	38	105	55.5	77.5	100.5	76.5	139	86	41.5	105.5	87.5	97.5	59.5	41.5	28.5	54	64.5	55.5	118	53.5	49.5	54	110	264.5	382.5	228	62.5	180	207.5	140	247.5	382.5	332.5
AluSg	ENSG00000227161	lncRNA	havana	havana	chr15	59661055	59661349	AluSg_dup612	22	+	289.6	289	307.5	273.5	265.5	323	225	282	281	326	295.5	278	282	203.5	176	273.5	242	232	217	257.5	236.5	221	240	238.5	246.5	252	279	224.5	220.5	314	300.5	281.5	181.5	213.5	168.5	207	295	410.5	391.5
AluJo	ENSG00000172354	GNB2-210	GNB2	protein_coding	chr7	100677005	100677275	AluJo_dup3673	9	+	202.7	401.5	189	235.5	243	201.5	183.5	203.5	162.5	222.5	193	196	240.5	144.5	157.5	216.5	170.5	159	137.5	154.5	122	124	164.5	185.5	157	157	128	158	256	255.5	383.5	248.5	260	430.5	271	129	333	266.5	352.5
AluSz6	ENSG00000167261	DPEP2-202	DPEP2	protein_coding	chr16	67994901	67995197	AluSz6_dup1581	16	-	259.4	541	504	360.5	346	422.5	383.5	392	391.5	449	382	440	454.5	285	291.5	357.5	338.5	308.5	234	291.5	234	257.5	421.5	241.5	256.5	301	231	315.5	307	28.5	205.5	215.5	133	370	140.5	110	296	90	44
AluSz	ENSG00000142046	TMEM91-203	TMEM91	protein_coding	chr19	41383070	41383352	AluSz_dup3652	16	+	297.2	470	197.5	239	327.5	209	250	233.5	177.5	315.5	282	239.5	194.5	148.5	161.5	252	184	187	166.5	188.5	144.5	94	277.5	145	210.5	184	158	292	296.5	174	481.5	171	325.5	409	328	401.5	490	151.5	262.5
AluSc	ENSG00000204131	NHSL2-203	NHSL2	protein_coding	chrX	72151027	72151323	AluSc_dup685	22	-	281	403.5	192.5	141.5	149.5	200	146	124.5	186.5	265.5	146.5	194	175.5	88	127	145	189.5	176.5	145	259.5	154	161.5	185.5	180.5	146.5	170.5	114.5	198	185.5	67	234	228.5	87	154.5	93	36	254.5	97	75
AluSp	ENSG00000146223	RPL7L1-208	RPL7L1	protein_coding	chr6	42887301	42887595	AluSp_dup1086	21	-	296.7	132.5	323.5	367.5	304.5	278.5	214	287.5	258	222.5	272.5	284	348.5	280	272	293	187.5	241	223	163	241.5	234.5	231.5	231.5	205.5	240	291.5	160.5	171.5	130.5	239	94	159.5	160.5	226.5	78.5	199.5	224.5	191
AluJb	ENSG00000197471	SPN-206	SPN	protein_coding	chr16	29668205	29668354	AluJb_dup2508	21	+	206.2	92	478.5	383	425.5	417.5	270.5	315.5	445.5	320	325.5	422.5	360.5	343	307.5	362	295.5	439.5	340.5	218	389.5	371	308	457.5	345.5	352.5	457	229.5	99	25.5	114	85	95.5	157.5	71.5	29	104	116.5	58.5
AluSz	ENSG00000221963	APOL6-201	APOL6	protein_coding	chr22	35659787	35660066	AluSz_dup1117	22	-	282.1	110	213.5	194	148	205	134.5	155	134	116.5	183.5	179.5	151.5	132	129	158	118.5	189	153.5	108.5	235.5	143.5	192.5	147.5	206.5	166	191	94.5	94.5	50	133	74	97	157	167.5	57	65.5	102	68
AluY	ENSG00000003756	RBM5-209	RBM5	protein_coding	chr3	50112123	50112444	AluY_dup1867	22	+	300.7	267	333.5	264	222	280	162.5	183.5	188	172	221.5	215	213	182.5	137	203	158	165	134	155	162.5	143	192	166	183.5	178	190	136.5	147	107.5	164.5	203	110	183	117.5	76.5	218	256.5	247.5
AluSq2	ENSG00000160326	SLC2A6-202	SLC2A6	protein_coding	chr9	133471215	133471522	AluSq2_dup2553	13	+	266.5	101	275.5	146.5	91	116	100.5	127.5	117.5	202	153	235	157.5	160	132.5	208	183.5	122	203.5	86	143	158	139.5	176	95.5	139	129	99	122.5	49	824.5	184.5	190.5	103	377.5	58.5	98	107.5	115.5
AluSx	ENSG00000174718	RESF1-208	RESF1	protein_coding	chr12	31989570	31989860	AluSx_dup1226	23	-	273.2	197.5	156	234.5	194.5	222	133.5	180.5	127.5	185	183	169.5	192	166	116	178	146.5	151.5	125	147	118.5	121.5	213.5	131.5	196.5	161.5	159.5	137.5	117	48	142	117	106	234	103	72.5	119	73.5	80.5
AluSx	ENSG00000152291	TGOLN2-202	TGOLN2	protein_coding	chr2	85322982	85323257	AluSx_dup3092	18	-	255.7	406	288	246	266.5	225.5	207.5	180.5	208	213.5	240	258	192	198	116	321.5	161	215	156	187.5	193.5	218.5	205.5	193	237.5	207.5	193	120.5	131	146	247.5	136	87.5	155.5	173	131.5	142.5	235	221
AluSz6	ENSG00000112343	TRIM38-201	TRIM38	protein_coding	chr6	25988484	25988739	AluSz6_dup423	23	+	283	168.5	263	202.5	148	166	107.5	154.5	169	132	123.5	184	143	113	120	179.5	138	129.5	108.5	117	122.5	96.5	129.5	121	116.5	107	122	101	113.5	104.5	226	161	94.5	105.5	146.5	140.5	160	119.5	99.5
AluJr	ENSG00000172932	ANKRD13D-211	ANKRD13D	protein_coding	chr11	67296608	67296921	AluJr_dup1669	22	-	196.9	281.5	282	287	184.5	191.5	185.5	203	199	261	220.5	226.5	260.5	168.5	130	302	154.5	181.5	166	163.5	141	164	251	191	188.5	148	184.5	197.5	209.5	79	168	194.5	207.5	290	190.5	52.5	228	136.5	171
AluJb	ENSG00000172243	CLEC7A-202	CLEC7A	protein_coding	chr12	10124917	10125199	AluJb_dup563	24	-	245.5	173	184.5	331.5	60.5	319.5	212.5	158	265	172.5	288.5	158.5	243	205.5	161.5	170	240.5	132	181.5	193	80	139.5	337	220	258.5	170.5	172	121.5	209.5	27.5	190.5	65	60.5	271.5	90.5	57.5	144	74.5	50.5
AluSg	ENSG00000100055	CYTH4-202	CYTH4	protein_coding	chr22	37298088	37298402	AluSg_dup464	22	+	292.2	317	164.5	111	146.5	165.5	97.5	145	152	105	140	132.5	140	93.5	110.5	174	107.5	111	95	73.5	75	93.5	116.5	88.5	140.5	91	94	78	124	84.5	320	378	108.5	128.5	157	93.5	150.5	305.5	172.5
AluJb	ENSG00000204568	MRPS18B-206	MRPS18B	protein_coding	chr6	30625819	30626111	AluJb_dup1296	23	-	231	161	363	328.5	294.5	270	214	202	298	258.5	225	367.5	288	245.5	276	322	239	252	258.5	170	265	251.5	210	256.5	206	229.5	263.5	169.5	129	98.5	213.5	132	176.5	191	162.5	89.5	199	183.5	122
AluSz	ENSG00000105612	DNASE2-201	DNASE2	protein_coding	chr19	12875389	12875689	AluSz_dup1427	22	+	271.9	158.5	106	140	101	131	117	106.5	124	160.5	99	149	151.5	153	146	151.5	114.5	89.5	86	99.5	88.5	126	106.5	137	133	117.5	91.5	113.5	164.5	51.5	274	160	181.5	155	239.5	199.5	210	122	57
AluSx	ENSG00000267379	lncRNA	havana	havana	chr19	14407387	14407654	AluSx_dup2074	22	+	267.4	189.5	216.5	229	215	212.5	179.5	167.5	139.5	211.5	221.5	223.5	248.5	158	100	232	162.5	189	115.5	180	142.5	136	325.5	174.5	150.5	187.5	147	182.5	318	133	274	192.5	251	204.5	224.5	119	189.5	126.5	144.5
AluJr	ENSG00000170909	OSCAR-207	OSCAR	protein_coding	chr19	54097442	54097582	AluJr_dup4441	8	+	235.4	286	88	72.5	79	90.5	59.5	74	79.5	103	99	78.5	68	49	60	92.5	88	62.5	52	57	41	74	59	63	53.5	59.5	59.5	70.5	197.5	161	182	235.5	150.5	135	200.5	160	159.5	411.5	325
AluJb	ENSG00000230530	LIMD1-AS1-201	LIMD1-AS1	lncRNA	chr3	45680305	45680614	AluJb_dup1851	22	-	262.1	129	346.5	243.5	221	300.5	189	217.5	265.5	237	230.5	280.5	215	215	231	260.5	229	247	246.5	174	224	227.5	200.5	308.5	200	190.5	222	192	100	101.5	216.5	114	106	149	160	85	123	129.5	85
AluSq2	ENSG00000169499	PLEKHA2-202	PLEKHA2	protein_coding	chr8	38970518	38970814	AluSq2_dup746	22	-	288.1	162	358.5	315.5	273	237.5	252.5	404.5	313.5	361.5	330.5	337	335	292.5	311.5	257	293	321.5	307	306	359.5	254	366	337.5	270.5	307.5	296	305	246.5	129.5	205.5	158.5	92.5	284	137.5	233.5	162	222.5	159.5
AluJr	ENSG00000142166	IFNAR1-201	IFNAR1	protein_coding	chr21	33358717	33358839	AluJr_dup457	24	-	231.2	153	148	176.5	181	132	114.5	202.5	153	233	165	218.5	154.5	136	116	133.5	164	171	132	184	135.5	139.5	154.5	191.5	157.5	161.5	123.5	224	186.5	279.5	350.5	210	200.5	235	223	251.5	220	231.5	256
AluSx	ENSG00000185753	CXorf38-203	CXorf38	protein_coding	chrX	40627202	40627489	AluSx_dup1525	22	-	247.8	249	247	294.5	266.5	238.5	193.5	210	193.5	289	188	316.5	266	215.5	184.5	225.5	227	208	195.5	217.5	175.5	199.5	200.5	203	216.5	221	216.5	207.5	240.5	208	477	176.5	261.5	246.5	352.5	221.5	264	278	198.5
AluSx4	ENSG00000259332	ST20-MTHFS-203	ST20-MTHFS	protein_coding	chr15	79921031	79921329	AluSx4_dup294	18	+	289.7	288	221	277.5	234	269.5	174	223	147	182.5	192	198.5	223	119	146	179	140.5	152.5	118.5	117	108.5	144.5	178.5	109.5	186.5	148	118	190.5	183.5	127	208	204	99.5	256.5	149	104.5	224	211	279
AluSx	ENSG00000175489	LRRC25-201	LRRC25	protein_coding	chr19	18392211	18392512	AluSx_dup2616	20	-	274.2	478.5	151	132.5	134	119	156.5	158.5	118.5	194.5	115.5	183	177	93	114.5	137.5	149.5	132.5	105.5	107.5	107	106	178	154.5	116	127.5	105.5	120.5	175.5	155	518.5	287.5	204	200	345.5	194.5	275.5	230	202
AluSp	ENSG00000099817	POLR2E-213	POLR2E	protein_coding	chr19	1087235	1087452	AluSp_dup42	45	+	271.8	198	339	182.5	219.5	250.5	171.5	253.5	253.5	254	247	274	307	238.5	203	215	215	242	180	202	196	212	206	238	173.5	206.5	192.5	237	194.5	123.5	314	211	229	247.5	223.5	171	303	148	114
AluSq2	ENSG00000166734	GOLM2-211	GOLM2	protein_coding	chr15	44413808	44414135	AluSq2_dup604	23	-	294.4	251	263	359.5	301	275	195	265.5	195	182.5	290.5	329	283.5	220.5	192	230	194	217.5	194.5	199	218.5	176	290.5	214	234.5	248	244	213	185.5	207	282.5	331	173.5	280.5	143.5	188.5	370	425	343.5
AluJr	ENSG00000099817	POLR2E-213	POLR2E	protein_coding	chr19	1086994	1087234	AluJr_dup78	38	+	222.7	227	334	198.5	248	264.5	193.5	236	254	293.5	270.5	302.5	298.5	244	164.5	248	199.5	207	195	211.5	187	209	211	253.5	192	222	182.5	197	198	93	288.5	206	174	236.5	206	144.5	232.5	143.5	141.5
AluJr	ENSG00000099785	MARCHF2-202	MARCHF2	protein_coding	chr19	8418488	8418829	AluJr_dup942	22	-	246.3	251	185	211.5	154	115.5	163	157	143.5	195.5	139	182.5	126	190	130	196.5	172	151.5	167	205.5	149.5	181	132.5	195.5	128.5	127.5	182	159	204.5	320	351	311	227	204.5	462	428	266	415.5	344
AluSx1	ENSG00000163959	SLC51A-214	SLC51A	protein_coding	chr3	196236669	196236966	AluSx1_dup6095	5	+	302.4	318.5	246.5	174.5	176.5	219	162.5	176.5	194.5	232.5	226	251.5	223	184.5	137	195.5	179	189	183	161	146.5	126.5	202.5	174.5	177.5	188	152	181.5	190	302.5	306.5	460	155.5	169	181	249.5	255.5	582.5	508.5
AluSq2	ENSG00000196358	NTNG2-202	NTNG2	protein_coding	chr9	132234025	132234327	AluSq2_dup2502	15	+	276.6	342.5	146.5	157	116	180	135	108.5	90.5	109	120.5	150	136	92.5	86	139.5	113	110	85	114.5	92	64	134	121	152	108	116.5	120.5	187	137.5	142	138.5	144	299	67.5	60	215.5	218.5	156.5
AluSc8	ENSG00000215788	TNFRSF25-221	TNFRSF25	protein_coding	chr1	6463445	6463755	AluSc8_dup60	25	-	301.4	239	530.5	621	441.5	588	361.5	356.5	417	346	384	453	388.5	378.5	336.5	578.5	295	315	258.5	239.5	267	335	313.5	272.5	311	276	332.5	207.5	101.5	54.5	143.5	77	160.5	166.5	120	44.5	276.5	114.5	74.5
AluSg	ENSG00000189339	SLC35E2B-205	SLC35E2B	protein_coding	chr1	1663480	1663768	AluSg_dup31	43	-	288	260	523.5	266.5	509	290	194.5	426	284.5	519.5	454.5	299.5	529	599.5	448	571.5	372	488	420.5	472.5	540	407	241	466.5	367	431.5	281	249	241	163.5	321	250.5	297.5	431	281.5	104.5	454	302	229.5
AluSx	ENSG00000010244	ZNF207-203	ZNF207	protein_coding	chr17	32380720	32380981	AluSx_dup2307	21	-	284	209	288.5	314	260	317	192	166	184	162	185.5	238	241.5	181	177	276	179.5	197.5	142	138.5	183	163.5	177.5	164.5	180.5	156	200	138	186	80.5	188	131	127.5	151	125	71	175.5	226	196
AluJr	ENSG00000163931	TKT-213	TKT	protein_coding	chr3	53239314	53239560	AluJr_dup1555	22	-	230.6	274	182	217.5	165	185.5	195	293.5	178	232.5	150	199	276.5	154	130.5	245	157.5	171	102	170	143	139.5	228	147.5	194.5	159	121.5	152.5	285.5	102.5	254.5	167	151.5	330	154.5	66.5	180	132	89.5
AluSp	ENSG00000125827	TMX4-201	TMX4	protein_coding	chr20	7979459	7979758	AluSp_dup225	24	+	289.3	464	331	318	321	329.5	296.5	281.5	272.5	427.5	362.5	329	330.5	199.5	261.5	243.5	269.5	223	208.5	312.5	175	236.5	405	279	272.5	276.5	297.5	277.5	327.5	244.5	354.5	352	181.5	352.5	149.5	312	306.5	449.5	297
AluY	ENSG00000183762	KREMEN1-206	KREMEN1	protein_coding	chr22	29143461	29143755	AluY_dup1110	23	+	293.5	419	111	102	94	86.5	64	132.5	87.5	130	70.5	94	117.5	107	23	62.5	123.5	22.5	63.5	140	50	66.5	106.5	105.5	205.5	105	43.5	67	32	100.5	518	549.5	343.5	224	542	148	419	223.5	97
AluJr	ENSG00000167895	TMC8-207	TMC8	protein_coding	chr17	78140086	78140341	AluJr_dup3420	13	+	212.4	164	545	425	436	440.5	245	289	438.5	308.5	295.5	364	338.5	336	347.5	479.5	198	298	173	202.5	262	249	250.5	215.5	257.5	265.5	300	169.5	101	44.5	141	57	137	106	77.5	44.5	134	141	83
AluSq2	ENSG00000025293	PHF20-203	PHF20	protein_coding	chr20	35949772	35950083	AluSq2_dup800	22	+	284.1	245	301	238.5	261.5	221.5	220	226	273.5	355	243.5	330	284	245.5	232.5	230.5	203	239.5	256	258	202.5	257.5	221	275.5	227.5	228	218	180.5	227.5	167	412.5	179	213.5	226	263.5	234.5	317	196.5	167.5
AluSg	ENSG00000135077	HAVCR2-201	HAVCR2	protein_coding	chr5	157086367	157086665	AluSg_dup1505	13	-	291.9	66.5	209.5	129.5	96.5	124	89.5	106	117	119.5	115.5	135	134.5	92	99	128	158.5	124	125.5	102.5	111	94.5	97	167.5	106	93	169	95	118	217.5	242.5	142	90.5	85	192	502	63.5	264.5	200.5
AluSx	ENSG00000089639	GMIP-201	GMIP	protein_coding	chr19	19630919	19631214	AluSx_dup2773	19	+	291	335	344.5	363	266.5	302	246.5	257.5	301.5	325	318.5	367.5	279	191	201	292	180.5	220	246.5	261.5	185.5	220.5	285.5	301	241	256.5	243.5	250	197.5	137	494	140.5	238	367	266.5	116.5	175.5	235	209
AluSx	ENSG00000258289	CHURC1-208	CHURC1	protein_coding	chr14	64934062	64934368	AluSx_dup1703	22	-	285.3	436.5	671	451	698	650	450.5	292.5	445.5	274	343	357	413.5	450	399	516.5	205.5	235.5	210	487.5	256	339	383	377.5	357	211.5	294.5	227.5	181.5	456	348.5	156.5	149	248.5	180	696.5	716.5	256	287
AluSc	ENSG00000159128	IFNGR2-204	IFNGR2	protein_coding	chr21	33435603	33435907	AluSc_dup294	24	+	293	363.5	199.5	220.5	199.5	215.5	161	194	129.5	143	153.5	183.5	183	137.5	88.5	185.5	147	125.5	123.5	111.5	135	107.5	172	132	195	132.5	153.5	100	182.5	113.5	382	239	206	260	194.5	155.5	321	220	229
AluJb	ENSG00000125347	IRF1-205	IRF1	protein_coding	chr5	132472454	132472754	AluJb_dup3736	18	+	254.3	84.5	174.5	175	138	182	115	167.5	121.5	135	118	138.5	179	125.5	133	196	163	175	145	126	197	132.5	167	137.5	186	150.5	201.5	105	57	17	163.5	47.5	37.5	103	88	20.5	73	67	14
AluJb	ENSG00000244754	N4BP2L2-201	N4BP2L2	protein_coding	chr13	32524759	32525061	AluJb_dup685	24	+	253.9	180	277.5	275.5	244.5	234.5	202	257	228.5	215.5	222.5	212	225	195.5	167	247	147.5	192.5	176.5	194	242	176.5	275.5	162	246	225	272	136	146	76	117.5	111.5	62	156	76.5	66	80	156.5	131
AluSz	ENSG00000122692	SMU1-201	SMU1	protein_coding	chr9	33046609	33046907	AluSz_dup689	24	+	277.8	168.5	260	205.5	216.5	192	123.5	151	177	170.5	172.5	210	192	149.5	157.5	172.5	137.5	138	150.5	117.5	141	144	135	153	141.5	137	142.5	98.5	139.5	154	284.5	192.5	201	118.5	193.5	164.5	247	239.5	282
AluSc5	ENSG00000119616	FCF1-201	FCF1	protein_coding	chr14	74735571	74735866	AluSc5_dup132	22	-	295.3	209.5	267	254.5	227	237	154	189	185	221.5	241	255.5	236	209	154.5	179	117	142	151	137.5	155	118.5	148.5	151.5	135.5	172	186.5	133.5	156	220	283	164.5	200.5	163.5	172.5	246	216	200.5	367
AluJb	ENSG00000100596	SPTLC2-201	SPTLC2	protein_coding	chr14	77508027	77508229	AluJb_dup2897	19	+	201.3	161	168.5	125	120	106.5	137.5	132	178	163	121.5	212.5	157.5	144	121.5	122.5	156	135.5	151	142	120.5	165.5	132	162	126	133.5	132	190	161	305.5	218.5	203.5	208	141	219	198	137	266	231.5
AluJo	ENSG00000155097	ATP6V1C1-201	ATP6V1C1	protein_coding	chr8	103071600	103071916	AluJo_dup2697	16	-	228.6	240.5	150	93.5	114	135	86.5	120	66.5	116.5	116	135	103.5	85	95	109	103.5	84.5	100	102	72	104	99	122	74.5	85	87	68	102	725	365	403	202	155	191	187	241.5	574	397
AluSx1	ENSG00000254901	BORCS8-209	BORCS8	protein_coding	chr19	19178678	19178987	AluSx1_dup3204	18	+	292.2	400	195.5	143.5	131	143	98	106.5	143.5	138.5	148	138.5	145.5	86	61.5	138	115	96.5	86	74	96	93.5	114.5	107	124	93.5	73.5	87	112.5	130.5	220	263.5	125.5	175	158	111.5	208.5	200	223
AluYa5	ENSG00000173559	NABP1-213	NABP1	protein_coding	chr2	191697480	191697792	AluYa5_dup273	2	+	308.5	347	79	68	161.5	1	38	78.5	66	65	83.5	33.5	2	67.5	9.5	70	53	74.5	41.5	81.5	40	46	32	69	88	53.5	24.5	57	52	92	202.5	142.5	26.5	348	49.5	97	105	158.5	90.5
AluSq2	ENSG00000134086	VHL-201	VHL	protein_coding	chr3	10153302	10153458	AluSq2_dup120	29	-	277	298	293.5	255.5	245	255.5	160	184.5	251.5	263.5	242	279	215	157	145.5	209	141	143	148	137.5	144	166	128.5	172	121	153.5	181	125.5	189	226.5	355	151.5	211.5	213	270	202	316	199	234
AluSq2	ENSG00000125347	IRF1-201	IRF1	protein_coding	chr5	132484922	132485210	AluSq2_dup1931	17	+	296.6	137	167	130.5	157.5	139	130.5	124.5	110	132	132.5	144.5	127.5	98.5	105	164.5	130.5	169	127	105.5	141.5	102	183.5	121	144.5	165	144.5	143.5	80.5	44.5	297.5	70.5	201.5	149.5	203.5	72	131.5	89	67.5
AluY	ENSG00000136485	DCAF7-203	DCAF7	protein_coding	chr17	63592125	63592427	AluY_dup3864	15	+	285.6	141.5	464.5	279	242	293	223.5	214	333	288.5	273.5	475.5	284.5	312	256	287.5	263.5	293.5	264.5	273.5	285	285	230.5	325	216.5	246	271.5	233	198.5	67	147	159.5	143.5	140.5	75.5	62	162.5	224	148.5
AluSg	ENSG00000196684	HSH2D-208	HSH2D	protein_coding	chr19	16155620	16155905	AluSg_dup616	22	-	274.9	174.5	339	342	368.5	348	284	275	307	442.5	315.5	359	373	209	217	299.5	287.5	281.5	186	295.5	237	194.5	274.5	219.5	229	250	240.5	254	159.5	22.5	238	67	94	210.5	131.5	123.5	140.5	86.5	34
AluJb	ENSG00000253645	lncRNA	havana	havana	chr8	38972944	38973103	AluJb_dup1744	22	+	254.1	173	261.5	208	229.5	245	193.5	217	249.5	308	197.5	268	240	213	281.5	211	258.5	231	259.5	305.5	269.5	222.5	231	237.5	201.5	191.5	199.5	205.5	153.5	156	260	145.5	159.5	183.5	184.5	147	189.5	165.5	121.5
AluSx3	ENSG00000189180	ZNF33A-204	ZNF33A	protein_coding	chr10	38058485	38058776	AluSx3_dup474	22	+	248.3	179	274	297	277.5	322	267	249.5	214.5	297	284	283.5	284.5	224	196	268.5	204.5	208.5	186	196.5	168	185	240	211.5	211.5	227	205	240	175	97	185.5	115	123	284.5	126.5	87.5	196.5	130	149
AluSz6	ENSG00000217555	CKLF-207	CKLF	protein_coding	chr16	66562732	66563003	AluSz6_dup1513	17	-	246.9	324	152	160	157.5	172.5	124	140.5	116.5	177	177.5	170	165	83	91	174.5	111	120	96.5	120	119.5	96.5	157	121	156.5	109.5	116.5	160	185.5	145	210	221.5	107.5	244	127.5	142.5	152.5	296	258.5
AluSz	ENSG00000170006	TMEM154-201	TMEM154	protein_coding	chr4	152625402	152625700	AluSz_dup3813	16	-	280.1	477.5	422.5	376.5	322	328.5	334	377.5	355.5	559.5	510.5	440.5	410.5	295.5	356	381.5	347.5	374.5	286	438.5	317.5	291	551.5	355.5	344	374.5	293.5	347.5	398.5	155.5	316	322	107.5	419	164	340	383.5	177.5	199
AluJb	ENSG00000135378	PRRG4-201	PRRG4	protein_coding	chr11	32856832	32857125	AluJb_dup1186	23	-	265.9	106.5	91	91.5	138	175.5	108	107	176	155.5	120	112.5	137.5	73.5	51.5	114	115	143.5	102	95	114	87.5	138	174.5	74.5	93	69	103	80.5	48.5	132.5	74	97.5	213.5	91.5	64	160	64	50.5
AluSx	ENSG00000117868	ESYT2-201	ESYT2	protein_coding	chr7	158731305	158731606	AluSx_dup7138	3	-	201.7	112	318	299	361.5	294	176.5	194.5	349.5	269	256.5	360.5	308.5	253.5	259	249	299.5	240.5	259.5	283.5	300	309.5	195.5	293.5	219.5	293.5	337	180.5	99	95	273	79	128.5	116.5	86	103.5	158.5	149	70.5
AluSg	ENSG00000130772	MED18-201	MED18	protein_coding	chr1	28335030	28335339	AluSg_dup670	22	-	284.3	248.5	198	139	156	131	130.5	156.5	126.5	184.5	156	169.5	157	167.5	136	154	140.5	128.5	125.5	141.5	136	101	125	208.5	100.5	99.5	130	113.5	169	322.5	367.5	175.5	208	235.5	297	376	206	257	283
AluSx	ENSG00000119616	FCF1-201	FCF1	protein_coding	chr14	74736127	74736424	AluSx_dup2241	22	+	257.5	174.5	190	195.5	215	158	108	161.5	132.5	172	162	190	151.5	129	131.5	144	112	148.5	122.5	87.5	128	133	132.5	162	104.5	124	154.5	61	111	199	330.5	147	159	162.5	153	194	173	169	240
AluSx	ENSG00000073169	SELENOO-201	SELENOO	protein_coding	chr22	50207122	50207423	AluSx_dup2557	21	+	263.2	221.5	256	236.5	260.5	285	162.5	192	213.5	176	212.5	243.5	185	173.5	150.5	242	166	182	139	149	171	164	174	181	163.5	195	255	100	155	108.5	232.5	122	139	179.5	204.5	97.5	197	176	166.5
AluSq	ENSG00000185236	RAB11B-201	RAB11B	protein_coding	chr19	8402650	8402962	AluSq_dup201	23	-	277	268.5	286.5	291.5	228.5	254.5	154	220	212.5	205.5	224.5	243	200.5	177	216.5	270.5	182.5	203	179	131.5	179.5	131	165	193	155	176.5	171	165.5	159	152	305.5	186	268.5	207.5	182.5	119.5	263.5	186	191
AluSx	ENSG00000168071	CCDC88B-202	CCDC88B	protein_coding	chr11	64350712	64350886	AluSx_dup2136	22	+	256.5	401	327	261	327.5	267.5	235	257	225	337	295.5	304.5	289	203.5	266.5	332.5	252.5	256	186	181	170	180.5	237	217	201.5	204	190.5	229	263.5	160	370	273	299	264	334.5	184.5	428.5	236.5	190
AluSx3	ENSG00000241258	CRCP-202	CRCP	protein_coding	chr7	66153779	66154070	AluSx3_dup700	21	-	280.8	210.5	247.5	195	215	236.5	166.5	257	214.5	269	224	262.5	203.5	178.5	164	209.5	182	191.5	193	149.5	169	188.5	210.5	209.5	155	162	162.5	161.5	175.5	143	260	195.5	148	245	254	240	171	204	204
AluSz	ENSG00000160654	CD3G-206	CD3G	protein_coding	chr11	118353525	118353830	AluSz_dup3760	16	+	288.6	118.5	588.5	582.5	574	510	327.5	376	447.5	260.5	341.5	531.5	389.5	436.5	423.5	479.5	289.5	406	356	241.5	535	506	347	458.5	401	372	457.5	216	84	13.5	81	25	56.5	76.5	52.5	22.5	191	63	19
AluSz	ENSG00000064666	CNN2-201	CNN2	protein_coding	chr19	1035641	1035939	AluSz_dup64	43	+	276	364	219.5	249	248.5	235.5	182.5	166.5	169.5	236.5	224.5	196.5	271.5	166	161.5	219.5	118	228.5	166	136	127.5	175	197.5	171	161.5	194.5	168	145	209	136.5	424.5	248.5	217.5	317	232.5	217.5	274.5	281.5	324.5
AluJo	ENSG00000183486	MX2-218	MX2	protein_coding	chr21	41408944	41409216	AluJo_dup608	24	-	213.5	223.5	188.5	166	184	167.5	189.5	154.5	159.5	202.5	148.5	228.5	246	166	135	156.5	135	180.5	125.5	209	153.5	134	225.5	176	149	137	110.5	138.5	110	78	293	177	152.5	208.5	183	213	279	88.5	86
AluY	ENSG00000100504	PYGL-205	PYGL	protein_coding	chr14	50921393	50921679	AluY_dup1117	23	+	282.1	541.5	128	143	156.5	125	128	146.5	85	122	142.5	139	183.5	86	61	84	117.5	117.5	74.5	102.5	88.5	72.5	172	101	164.5	114.5	101.5	141	190.5	141	312.5	342	287	316	222.5	98.5	347	236	308.5
decay	ENSG00000267385	nonsense_mediated_decay	havana	havana	chr19	4536402	4536707	AluSx_dup644	24	-	262.1	337	137	111.5	103	148.5	96.5	119.5	74	95.5	109	130	88	102.5	66.5	91.5	91	92.5	65	92	57	67	103.5	102	105	89.5	66	98	247	480.5	569.5	400.5	442.5	301.5	505	574.5	373	468	487.5
AluSp	ENSG00000167261	DPEP2-202	DPEP2	protein_coding	chr16	67996351	67996681	AluSp_dup1320	18	+	290	464.5	445	398	314	388.5	367.5	358.5	355.5	400.5	373.5	390	390	290	296.5	382	312	305.5	202.5	298.5	222	227.5	372.5	243	287.5	306.5	236	327	321.5	92	201	236.5	112	290.5	140	103	292.5	188	182.5
AluSq2	ENSG00000141380	SS18-203	SS18	protein_coding	chr18	26016441	26016753	AluSq2_dup501	23	-	291.2	146.5	269.5	206	203.5	228	144.5	129	175	148.5	194	199	184	162.5	180	161.5	139.5	133	151	126.5	181.5	148	137.5	149.5	152	148	205	122.5	105.5	150	241.5	154.5	193.5	153	199.5	159	224.5	171.5	230.5
decay	ENSG00000273734	nonsense_mediated_decay	havana	havana	chr19	2295454	2295758	AluSq2_dup93	34	-	287.3	698	230	259	248.5	258.5	194.5	201.5	195	341.5	235.5	246	139	160.5	178.5	273	239	221	139.5	239	159	156	191	192	156.5	172.5	148	143	314.5	575	514.5	331.5	338.5	603.5	396.5	999	442	372.5	351.5
AluSx	ENSG00000170909	OSCAR-207	OSCAR	protein_coding	chr19	54098287	54098561	AluSx_dup5889	6	-	269	270	93.5	82	95.5	84	66.5	86	103.5	117.5	115.5	79.5	93.5	46	52	86.5	101	99	61.5	89	64	85	85	71	70	65.5	61.5	95	256	203.5	197.5	215.5	135	145.5	182.5	119.5	108.5	390.5	278.5
AluSq2	ENSG00000167895	TMC8-207	TMC8	protein_coding	chr17	78139754	78140056	AluSq2_dup2862	8	-	302	156	570	463	413	411.5	257.5	241.5	341.5	278.5	295.5	319.5	309.5	310	357	419.5	200	300	192.5	190.5	267.5	215.5	271	226	276	278.5	326.5	184.5	98	42.5	108	63	118.5	96.5	58.5	29	133	120.5	64.5
AluSx1	ENSG00000180573	H2AC6-201	H2AC6	protein_coding	chr6	26127721	26128012	AluSx1_dup1095	23	+	283.3	170	162	228	225.5	248.5	153.5	203	117	153	233	195.5	166.5	177.5	86.5	161.5	111.5	207.5	81.5	181.5	151.5	130	178	101.5	200.5	169.5	137	132.5	186.5	92.5	249.5	91.5	66	244	108	108	96.5	160.5	176
AluSz6	ENSG00000068028	RASSF1-201	RASSF1	protein_coding	chr3	50335307	50335618	AluSz6_dup844	22	+	265.8	219.5	566.5	261.5	361	361	223.5	314	275	287.5	264	334.5	326.5	281.5	296	391.5	205	247.5	253.5	214	278.5	250	265	303.5	271	275.5	348.5	120.5	144	39	135	133.5	102.5	151	110.5	38	127	166.5	61
AluSx1	ENSG00000180539	C9orf139-202	C9orf139	lncRNA	chr9	137036514	137036799	AluSx1_dup4705	16	-	274.2	423.5	271	142.5	150.5	157	115	140	140.5	148	164.5	164.5	202.5	116	129	159	135.5	166.5	130.5	106.5	66	96	137.5	133	153.5	94	85	159.5	152.5	155	193	215	162	196	234	166.5	212.5	205.5	365
AluSg	ENSG00000145022	TCTA-201	TCTA	protein_coding	chr3	49415235	49415524	AluSg_dup560	22	-	299.6	226	249	204.5	179	226	133	155.5	188.5	199	183.5	226	226.5	191	171.5	220	157.5	161	168	146.5	150	188.5	155	175	153	161	205.5	134	200.5	238	354	285.5	156.5	205	301.5	198.5	194	225	231.5
AluSz	ENSG00000146223	RPL7L1-208	RPL7L1	protein_coding	chr6	42888159	42888456	AluSz_dup1653	22	-	276.2	108	263	307.5	294.5	265	211.5	248.5	286	201	238	263.5	275	247	209	285	224.5	236	228	165	249.5	242.5	224.5	265	234	215.5	266	124.5	111	93	139	75.5	95	136.5	122	78	140	111.5	133
AluSx1	ENSG00000161533	ACOX1-208	ACOX1	protein_coding	chr17	75942971	75943235	AluSx1_dup5460	11	-	278.7	505	270.5	165	208.5	277.5	159.5	199.5	185	376.5	219	299.5	239.5	151.5	209.5	210	173.5	183	140	162.5	166.5	143	184	206	122	165.5	133.5	178	175.5	163	328	335	302	374	315.5	266.5	397	175.5	175
AluSq	ENSG00000196684	HSH2D-208	HSH2D	protein_coding	chr19	16150258	16150552	AluSq_dup393	22	-	284.5	216	335.5	329.5	353	349	261.5	285	253	385	280	380	307.5	212	135.5	303.5	291.5	279	159.5	288	235.5	198.5	323.5	199	269	236.5	237.5	283	142.5	50.5	236	95	76.5	183.5	118.5	61	138.5	93	46
AluSg	ENSG00000116918	TSNAX-201	TSNAX	protein_coding	chr1	231565444	231565749	AluSg_dup3030	1	+	305	158	200	271.5	237.5	231	156.5	225.5	139.5	222.5	261.5	231	224.5	137	192.5	204	164	190.5	155.5	177.5	171.5	129.5	208	190.5	153.5	140.5	207.5	137	184.5	306.5	246	148.5	157.5	189	125	220	236.5	347.5	569
AluSx1	ENSG00000160593	JAML-202	JAML	protein_coding	chr11	118195824	118196132	AluSx1_dup4150	16	-	281.9	347.5	177.5	249	229	217.5	204	164	152.5	258	174	239	217	121	109.5	213.5	164.5	168	115.5	166	107	123	180	123	185	183	137.5	221	339	95.5	316	186.5	215	183	169	102	175.5	111.5	101
AluJb	ENSG00000261371	PECAM1-203	PECAM1	protein_coding	chr17	64321476	64321784	AluJb_dup4725	16	+	262.8	271.5	285.5	165	204	233.5	217.5	223.5	164	409	208.5	206	249.5	130.5	120.5	144	281.5	225.5	259.5	245.5	103.5	242	317	151.5	211.5	214	117.5	311	240	50	267	223	184	205	302.5	52.5	251	109.5	45
AluSz	ENSG00000271605	MILR1-207	MILR1	protein_coding	chr17	64467694	64467959	AluSz_dup3792	16	+	255.8	191	144	87	99	66	37.5	130	84	42.5	106	60	105.5	65	89	103	77	94	46	51	40.5	46.5	58	56.5	74	57	47.5	40.5	90	200.5	316.5	175	75	163.5	139	72.5	260	401.5	374
AluY	ENSG00000130755	GMFG-210	GMFG	protein_coding	chr19	39334016	39334315	AluY_dup2926	19	+	294.7	411.5	214.5	189.5	188.5	175.5	116.5	137	144.5	144	139	173.5	121	109.5	65	150	154	145.5	100.5	130.5	94.5	88	122	116.5	126.5	91.5	114.5	111	211.5	187.5	344	226	199	287.5	248.5	255.5	292.5	235	289
AluSq2	ENSG00000130772	MED18-201	MED18	protein_coding	chr1	28335541	28335837	AluSq2_dup1088	22	-	292.1	162.5	138	101	142	122	84	105.5	143	145	111.5	150	93	116	97.5	110.5	128.5	100	102	85	99.5	95.5	96.5	103.5	84	81	86.5	48.5	104.5	195.5	308	123.5	158.5	180.5	224	252.5	131.5	173.5	175.5
AluSz6	ENSG00000167261	DPEP2-202	DPEP2	protein_coding	chr16	67991358	67991677	AluSz6_dup1580	16	-	253.8	560	536	432.5	372	412.5	441.5	364	414	642	371.5	466.5	497	341.5	331	465	431	273.5	289.5	396.5	218.5	253.5	511	290.5	286	296.5	271	363	411	53.5	313.5	253.5	169.5	410.5	195.5	128.5	455.5	134.5	38
AluJb	ENSG00000072818	ACAP1-207	ACAP1	protein_coding	chr17	7342484	7342617	AluJb_dup632	24	+	228.8	266	293	236.5	229	222.5	187	220	223	196.5	223	268	197	182	198	262.5	117.5	166.5	166.5	148	185	165	187.5	159	195	137	172.5	148	127	256	202	181.5	272.5	207.5	297	66.5	214.5	284.5	348.5
AluSx	ENSG00000101966	XIAP-209	XIAP	protein_coding	chrX	123913191	123913492	AluSx_dup3933	16	+	270.2	187.5	224	193	234	211	176	175.5	225	238	162.5	208.5	186.5	174.5	182	186.5	136.5	187.5	175	168	167	177	160.5	207	183.5	180	174	151.5	105	239.5	338.5	170.5	140.5	150.5	182.5	175.5	265	149	197.5
AluJr	ENSG00000187994	RINL-202	RINL	protein_coding	chr19	38868355	38868646	AluJr_dup3314	15	+	212	274	317	304	359	280	230.5	273.5	255	298	235	298.5	281.5	274	303	293	247.5	264.5	200	238.5	247.5	235	258.5	269	211.5	259.5	272.5	220	173.5	155.5	341	203	156.5	204.5	194	283	196	256	210
AluSx1	ENSG00000133246	PRAM1-201	PRAM1	protein_coding	chr19	8494627	8494932	AluSx1_dup1526	22	+	279.2	502	232.5	128	144	138.5	165.5	131	94	175.5	202	102	133	81.5	128	161.5	108.5	124	105.5	51	78	103.5	173.5	106	121	99	68.5	117.5	257	78.5	313	315	215	235	258.5	131.5	232.5	214.5	114.5
AluY	ENSG00000153283	CD96-207	CD96	protein_coding	chr3	111651601	111651896	AluY_dup3506	17	+	297.8	168	336.5	321	425	385.5	182	257.5	349	225.5	207	364.5	333.5	289.5	233	290.5	173	210	156.5	229	295.5	305	240	234.5	216	230	277	183	80	41.5	94	55	84	100	50	42	171	83.5	29
AluSx1	ENSG00000005844	ITGAL-221	ITGAL	protein_coding	chr16	30521126	30521419	AluSx1_dup2973	19	+	293.4	155.5	325	229	280	312.5	159.5	173.5	198.5	196.5	184	238.5	191	185	223.5	255.5	172.5	234	160	143.5	290.5	171	190	203.5	232.5	175.5	387	136.5	80	50.5	157.5	93	110.5	120	171	40.5	134	154.5	83
AluSq	ENSG00000120253	NUP43-201	NUP43	protein_coding	chr6	149724596	149724888	AluSq_dup820	11	+	273.5	109	309	311	265.5	277.5	195	207.5	231.5	239	220	246	226.5	196.5	190.5	239	207.5	207.5	190	148	162	181	158.5	208.5	183.5	181	218	156.5	121	111	272	80.5	142	139.5	222	106	181	135.5	158
AluSc	ENSG00000105835	NAMPT-244	NAMPT	protein_coding	chr7	106259431	106259721	AluSc_dup1370	13	+	278.9	251	129.5	274.5	172	223.5	130.5	217	95	56.5	154	120.5	153.5	85	62	184.5	85.5	105.5	66.5	118	110.5	67	218.5	85	309.5	119	130	134.5	40.5	114	222	181	109.5	268	119.5	242.5	179.5	180	168
AluY	ENSG00000162551	ALPL-204	ALPL	protein_coding	chr1	21571391	21571703	AluY_dup1203	23	+	301.3	461.5	96	59.5	82.5	96.5	55	107.5	58	63	68	70	79.5	39.5	27.5	63	68	53	37.5	91.5	25.5	56.5	42	62	105.5	63.5	42.5	51.5	75.5	278	440	390	179.5	204.5	211	158.5	241	324	197
AluJb	ENSG00000161405	IKZF3-203	IKZF3	protein_coding	chr17	39759134	39759447	AluJb_dup2644	20	-	241.8	120.5	478.5	271	378	322.5	188.5	262	347.5	304.5	294	467	318	328.5	442.5	353.5	262	387.5	376.5	329.5	446.5	464.5	306	463.5	341.5	348.5	473	272.5	70	42.5	113.5	35.5	63.5	103.5	70	43	114	116.5	27
AluSx1	ENSG00000168438	CDC40-203	CDC40	protein_coding	chr6	110231220	110231510	AluSx1_dup3608	17	-	286.2	224.5	162	175	189	158	133	144.5	138	213.5	142.5	209.5	165	139.5	120.5	162.5	123.5	136.5	145	125	127	134.5	159	156	137.5	154	176	104	145.5	310.5	406.5	171	178.5	184	255.5	215	168.5	198	427.5
AluSg7	ENSG00000258682	lncRNA	havana	havana	chr14	58268941	58269231	AluSg7_dup114	23	-	274.3	126	277.5	345.5	271	321.5	202	254	232.5	186.5	226	236.5	240	214	191	256.5	170	217.5	187	148	225	189	243.5	153.5	238.5	188.5	319.5	137	121.5	51	146.5	90	88	167	79	45	151.5	115	88
AluSq2	ENSG00000227492	lncRNA	havana	havana	chr10	100232415	100232712	AluSq2_dup2204	16	+	294.4	290.5	262	246	246.5	222.5	167	232	189	271.5	152.5	275	187.5	206.5	153	216	197.5	180.5	165.5	184.5	131	142.5	168.5	230.5	150.5	184	196	159	219.5	305	543.5	319.5	270.5	252	367	414	256	336	425.5
AluSz	ENSG00000018280	SLC11A1-207	SLC11A1	protein_coding	chr2	218383483	218383779	AluSz_dup6273	2	-	303	368	107.5	111	66.5	124.5	102.5	102	110	172.5	118	77	149	90	40.5	70	80	101	75.5	83.5	66.5	65	127.5	106	113.5	78	61.5	99	207	160	141	247.5	260	132.5	320	179	127	203	230
AluSq2	ENSG00000165178	NCF1C-201	NCF1C	unprocessed_pseudogene	chr7	75160053	75160356	AluSq2_dup1788	18	-	282.3	282	168.5	165.5	170.5	145.5	137	211	170	295	214	114	292	102	134	144.5	206.5	192	83	168	125.5	63	301	103	105.5	151.5	105.5	261	227.5	43	291	173.5	167	225	254	46	179	90.5	67.5
AluSx1	ENSG00000077238	IL4R-203	IL4R	protein_coding	chr16	27345689	27346000	AluSx1_dup2501	21	-	271.6	358	195	178	119.5	141	91.5	157	119.5	79	128.5	90.5	165.5	137	131.5	106	107	74	94	84.5	99	81	104	111.5	147	117.5	81.5	78	64	172	185	279.5	129.5	211	165.5	47.5	172.5	251.5	196.5
AluJr	ENSG00000224186	C5orf66-204	C5orf66	lncRNA	chr5	135351544	135351862	AluJr_dup2485	18	-	262.5	191	174.5	205.5	126.5	191	131	149	151.5	118.5	145.5	173	199.5	108	125.5	182.5	101.5	137	110	109	125.5	95	166	116	164.5	124.5	116	136.5	154.5	127	119.5	164	238	251.5	200.5	278	131.5	119	120
AluSz	ENSG00000135679	MDM2-202	MDM2	protein_coding	chr12	68840836	68841135	AluSz_dup2431	20	-	273.2	326	247	248	302.5	206.5	187	233	236	216.5	215	272	255	164	152	233	180	262	173.5	221.5	197	201.5	270	209	178	215.5	214.5	164.5	241.5	66	240.5	153	126.5	214.5	214.5	96	225.5	136	95.5
AluSx	ENSG00000196684	HSH2D-208	HSH2D	protein_coding	chr19	16156706	16157011	AluSx_dup2250	22	+	287.9	149.5	337.5	336	342.5	395.5	320	256	241.5	402	304.5	337.5	327	201.5	206.5	370.5	337.5	306	210	291.5	219.5	177.5	282.5	184	229.5	197.5	252.5	252	136	12.5	259	61	72.5	182	134.5	70.5	138.5	75	38
AluSz6	ENSG00000115520	COQ10B-201	COQ10B	protein_coding	chr2	197474404	197474703	AluSz6_dup2621	4	+	225.8	200.5	200	230	258.5	230.5	163.5	205.5	175	196	257.5	229	230	164.5	145	231.5	156	177	135	139.5	134	132	212.5	143	161	178.5	216	158	164	244.5	330.5	192	154.5	264	190.5	125	232.5	233	287.5
AluSz	ENSG00000138744	NAAA-207	NAAA	protein_coding	chr4	75916779	75917078	AluSz_dup2040	21	+	277.4	162	415	384	333	450	638.5	321	396	439.5	178.5	648.5	264.5	338	286	297	398.5	246	136.5	276	227	246.5	415.5	264.5	307.5	468	259	128	177	50.5	121.5	131	84.5	105	77	49	144.5	94.5	95
AluSg	ENSG00000134321	RSAD2-209	RSAD2	protein_coding	chr2	6897723	6898014	AluSg_dup53	35	-	296.5	78	207	197.5	193.5	177.5	122	140	130	254.5	156	138	182.5	137	122	173.5	162.5	207.5	120	155	192.5	118.5	128	143.5	157	175	164.5	86	81	39.5	392.5	42	88.5	91.5	110.5	199.5	78.5	89.5	61.5
AluSx4	ENSG00000167526	RPL13-210	RPL13	protein_coding	chr16	89563331	89563590	AluSx4_dup435	13	+	296.6	136.5	298.5	488	296	224.5	199.5	220.5	304.5	231.5	195.5	368	257.5	190	191	243	152.5	172.5	193.5	204.5	190.5	186	234.5	193	162	184	228	104.5	104.5	68	153.5	61	160.5	185.5	149	52.5	210	63	82.5
AluSq4	ENSG00000104904	OAZ1-207	OAZ1	protein_coding	chr19	2272165	2272460	AluSq4_dup8	24	+	285.1	256.5	217.5	229.5	214	224.5	172	220	145	192	210	192	193.5	126.5	131	260	187.5	204.5	172.5	125.5	142	130.5	202	161.5	127	163.5	155.5	158.5	189	134.5	328	141.5	223	264.5	216	172.5	355	137.5	184
AluSx3	ENSG00000185404	SP140L-203	SP140L	protein_coding	chr2	230403211	230403503	AluSx3_dup2264	2	-	295	112.5	214	196	184.5	167.5	105	148.5	162	131.5	146	218	185	178.5	204	194	130	160	153	115	167.5	140	170	184	120.5	174.5	164.5	105	82.5	94.5	140	82.5	86	99	124	109	125	140	91.5
AluSz	ENSG00000196776	CD47-201	CD47	protein_coding	chr3	108052673	108052999	AluSz_dup3147	17	-	296.9	280	298.5	347.5	315.5	347	203	294.5	227	186	275.5	220	229.5	192.5	270	326	187.5	242	155	206	295.5	197.5	256	200.5	342.5	258	343	136	148.5	84.5	226.5	125	100	171.5	93.5	65.5	181.5	196	142
AluSx	ENSG00000170581	STAT2-202	STAT2	protein_coding	chr12	56349767	56350072	AluSx_dup2260	22	-	274.9	38	136.5	87	100	120.5	68	63.5	81.5	80	81	84.5	106.5	71.5	89	129	113.5	106.5	104.5	64	126.5	100	79	43	91.5	76.5	87.5	49	49	14.5	78	40.5	62	56.5	50.5	24	31	41	31
AluYm1	ENSG00000183486	MX2-205	MX2	protein_coding	chr21	41381404	41381710	AluYm1_dup56	24	-	300.4	236	218.5	143	144.5	191.5	167.5	139.5	122	87	146.5	139	193	133.5	63.5	134	94.5	138	94.5	145.5	118.5	77.5	151	88.5	149.5	92.5	113	99	99.5	63.5	166.5	217.5	61.5	196.5	70.5	40.5	126	149	74.5
AluJo	ENSG00000247077	PGAM5-203	PGAM5	protein_coding	chr12	132721308	132721585	AluJo_dup4149	5	-	225	53	150	159.5	182.5	122	90	114.5	136.5	155	116	153	145.5	135.5	103	163	121	117	131.5	87.5	153	134	158.5	151.5	143	114.5	115.5	82	55.5	30.5	213	59.5	101	69	160.5	35.5	67	53	44
AluSx1	ENSG00000163932	PRKCD-205	PRKCD	protein_coding	chr3	53173471	53173779	AluSx1_dup2026	22	+	287.2	404	108.5	97.5	68	118.5	147.5	89	141.5	154	184	182.5	163	95	105.5	97.5	74.5	75	147	60.5	86	70.5	149	136.5	87	113	86	97.5	87	87.5	102	137	61.5	81.5	172.5	30.5	166	67.5	83.5
AluSx1	ENSG00000113532	ST8SIA4-201	ST8SIA4	protein_coding	chr5	100809170	100809478	AluSx1_dup2654	21	+	283.2	138.5	146.5	168	161.5	186.5	151	165	154	189.5	170	164.5	132	113	107	114	140	162.5	124	135.5	127	94	133.5	142.5	126	144.5	105	168	106	114	206	166	92	137.5	117	66	193	113.5	259.5
AluSz6	ENSG00000169230	PRELID1-201	PRELID1	protein_coding	chr5	177305202	177305505	AluSz6_dup2253	9	+	275.6	243	82	108	111	129.5	81.5	98	68	60	90.5	104	88.5	57.5	59	126.5	65	76	52	65	68.5	61.5	116.5	73	109	74	63	62	97	103.5	121	159.5	106.5	188	87	60.5	139.5	205	217
AluSz	ENSG00000111913	RIPOR2-201	RIPOR2	protein_coding	chr6	24811229	24811536	AluSz_dup839	23	+	268.6	175	132.5	237.5	133.5	261	150.5	171.5	392	116	156.5	113.5	165.5	105	62	419	106.5	112	57	103	233	390	190	290	169.5	293.5	230	78.5	259	85.5	85	138.5	82.5	187.5	61.5	79.5	86	190	574.5
AluSx1	ENSG00000196684	HSH2D-208	HSH2D	protein_coding	chr19	16151824	16152135	AluSx1_dup2626	21	+	272.4	196.5	298.5	303	353.5	412.5	242.5	241	242.5	361.5	259	396	279.5	196.5	166.5	320	241.5	208	154	230.5	203.5	126	253.5	160	214	206	218	253.5	136	18	205	81.5	77.5	143.5	64	64.5	132	63.5	37.5
AluSz6	ENSG00000160593	JAML-202	JAML	protein_coding	chr11	118196133	118196427	AluSz6_dup1775	16	+	252.2	328.5	176.5	240	246	229	208.5	172	183	273	163	257	222.5	119	90	202.5	171	146.5	117.5	168	121	118	213.5	124.5	191.5	153.5	109.5	187.5	330	107.5	280	129.5	200	211	156.5	55.5	135	89	117
AluSc	ENSG00000284526	protein_coding	havana	havana	chr17	76563802	76564058	AluSc_dup1488	12	+	248.8	227	327.5	274	191	168	139	178	178	312	229.5	341	232.5	254	214.5	171	126.5	133	133	158.5	166.5	130.5	192.5	201	146	162.5	112.5	112	107.5	116	161	141	178	118	162	114	223.5	98.5	71
AluYm1	ENSG00000089639	GMIP-201	GMIP	protein_coding	chr19	19631706	19632003	AluYm1_dup70	22	-	295	363	315.5	249.5	183.5	232	173.5	201	169.5	245.5	266.5	360.5	229.5	102	119.5	207	115	134	181	144.5	105.5	164	207	236	166.5	179	143.5	199	116.5	81	381.5	193	128.5	293	175	96	219.5	210	187
AluSx1	ENSG00000143412	ANXA9-201	ANXA9	protein_coding	chr1	150993303	150993609	AluSx1_dup5826	6	+	271.3	406.5	252.5	240.5	238	287.5	222.5	176	278.5	388.5	216	268.5	219	226	181.5	233.5	202.5	143.5	114.5	208	106.5	133.5	203.5	158.5	126.5	172	122.5	226	205.5	156.5	332.5	327	277.5	225	219	310.5	397.5	189	157
AluSq2	ENSG00000078304	PPP2R5C-218	PPP2R5C	protein_coding	chr14	101765569	101765880	AluSq2_dup1773	18	+	284.7	161	198.5	177	206.5	179	86	137	97	125	152.5	171	134	135	137.5	92.5	104.5	132.5	122.5	117.5	133	92.5	120.5	145	95	128	156	87.5	124.5	207	158.5	206	134	132	126.5	201	256.5	259	263.5
AluSz	ENSG00000068028	RASSF1-201	RASSF1	protein_coding	chr3	50335619	50335904	AluSz_dup1773	22	+	282.8	159	473.5	272	360.5	346.5	228	293.5	284.5	285	275.5	307.5	351.5	277	323	347	230	290.5	231.5	227	298	268	287.5	339.5	315.5	291.5	393	170	135.5	47	133	92.5	86	190	121.5	26	101.5	150	57.5
AluSz	ENSG00000240053	LY6G5B-209	LY6G5B	protein_coding	chr6	31672984	31673274	AluSz_dup1136	22	+	276.9	199	187.5	167	209.5	176.5	147.5	119.5	155.5	172	160.5	190.5	188.5	107.5	192.5	196.5	150.5	166	166.5	143.5	112.5	117	162	157.5	121	114.5	141	115	164	253.5	311	138	164	228	205.5	189	198.5	265.5	341
AluSx	ENSG00000160991	ORAI2-201	ORAI2	protein_coding	chr7	102450919	102451219	AluSx_dup4990	11	+	295.9	622	308	217	192.5	222	212.5	158	207.5	332.5	198.5	212.5	234	233.5	192	237.5	223	134	199.5	203.5	138	137.5	204	204.5	156.5	179.5	143	158	273.5	220.5	554	642	281	288	281	508.5	474	567	358
AluJo	ENSG00000127946	HIP1-201	HIP1	protein_coding	chr7	75535363	75535658	AluJo_dup2788	15	-	206.9	303.5	241.5	177.5	144.5	168.5	161	139.5	213.5	254	286	180	171	96.5	195.5	141	171	243	213.5	282.5	122	132.5	167.5	180	155.5	79	95	139	427	237.5	208	368.5	206.5	175.5	166	148.5	219	602.5	460.5
AluJr	ENSG00000161533	ACOX1-208	ACOX1	protein_coding	chr17	75943246	75943530	AluJr_dup3315	15	+	271.5	596	268.5	161	195.5	241.5	178.5	203	173	354	214.5	285	207	151	152.5	199	176	162	137.5	160	153.5	124	216.5	183	111.5	175.5	119.5	185.5	212	161.5	385.5	375.5	295.5	415	339.5	261.5	421	185.5	212
AluSz	ENSG00000147416	ATP6V1B2-204	ATP6V1B2	protein_coding	chr8	20226418	20226716	AluSz_dup653	24	+	286.1	262	121	177.5	190	222.5	163	133	118.5	182	171	178	178	102.5	109.5	148	147	157.5	91	144.5	120.5	110.5	192.5	112.5	146	126	88	136.5	142	73.5	288	113	172	216	208	193.5	217	118	88
AluSz	ENSG00000104472	CHRAC1-203	CHRAC1	protein_coding	chr8	140516138	140516450	AluSz_dup4308	13	-	281.8	162.5	312.5	255.5	236.5	244	166.5	183.5	238	242	210.5	287	190	166.5	226	238	179.5	170	207	177.5	177.5	202	181	270	158.5	162	196.5	163.5	149.5	135.5	290.5	183	181.5	168.5	261.5	120	255	186.5	157.5
AluSq10	ENSG00000132256	TRIM5-202	TRIM5	protein_coding	chr11	5663920	5664231	AluSq10_dup5	29	-	205.5	125	227	175	128.5	147	115.5	113.5	107	150	132.5	158.5	148.5	139.5	112.5	146	126	159.5	134.5	117	141.5	121.5	134	119	143.5	122	118.5	96	90.5	57.5	186.5	126.5	169	117	181	129.5	121	108.5	131
AluSg	ENSG00000213918	DNASE1-202	DNASE1	protein_coding	chr16	3663792	3664089	AluSg_dup124	24	+	294.5	141	202	156.5	207	190.5	120	146.5	178.5	143	140	173.5	123	168	132.5	174.5	97.5	118	118.5	123.5	121	142.5	130.5	119	142	134	188	95.5	79.5	111	141	68.5	136	134	104	79	104	167	161.5
AluSg	ENSG00000232295	lncRNA	havana	havana	chr6	71302492	71302768	AluSg_dup942	18	-	295.6	117.5	233	375	327	334	307.5	349	209.5	355.5	423	355.5	319	222	252	322	223	342.5	276	245	272	260.5	400	256	355.5	334	260	437.5	242.5	60.5	126.5	91.5	87	160	87.5	100	134.5	136	105.5
AluSg	ENSG00000186529	CYP4F3-208	CYP4F3	protein_coding	chr19	15650870	15651169	AluSg_dup608	22	+	283.6	300	499.5	413.5	452	316	280.5	447	330.5	597	651.5	359	405.5	250.5	204.5	340	234.5	237.5	168	344.5	202.5	164.5	580	286	270	278	198.5	553	290	76.5	203	194	243	550	36	111.5	748	151.5	257.5
AluSp	ENSG00000242616	GNG10-201	GNG10	protein_coding	chr9	111668861	111669157	AluSp_dup1472	18	-	287.3	183	89	121.5	124.5	111.5	80.5	101	70	77	118.5	111	116	49	55.5	87	83.5	96.5	63.5	72	64.5	68	104	87.5	112.5	81	71.5	76.5	88	117.5	195	214	106	245.5	167	121	210	172.5	236
AluJb	ENSG00000136048	DRAM1-201	DRAM1	protein_coding	chr12	101922816	101923112	AluJb_dup4493	16	-	258.3	214.5	97	123	85	90.5	74.5	108	92	129	113	110	88.5	70	76	76	70.5	79.5	74	49	63	62	95.5	77.5	75.5	67.5	80	93.5	101.5	352	438	231	268	220	388	311	274.5	415.5	501.5
AluSg	ENSG00000143412	ANXA9-201	ANXA9	protein_coding	chr1	150994813	150995102	AluSg	390	-	290.5	402.5	252.5	277	298.5	254.5	221	204.5	211	333	201.5	273	204.5	168	163.5	205.5	248	168.5	165.5	260	167	190	236.5	202.5	177	229.5	180	161	254.5	159	371.5	178	219.5	258	247.5	305	306	185	133
AluJb	ENSG00000179152	TCAIM-202	TCAIM	protein_coding	chr3	44350422	44350715	AluJb_dup1765	22	-	238.8	359.5	64	92.5	75.5	89	57	58	69	103	62	65.5	82	37.5	48	60	56	58	43.5	37	36.5	38.5	50	59	67	45	31.5	73	90.5	321	298.5	250	194.5	177	374	261	400.5	249.5	216
AluSg4	ENSG00000145287	PLAC8-201	PLAC8	protein_coding	chr4	83090248	83090554	AluSg4_dup148	21	+	276.4	191.5	282	190.5	152.5	289	136	126.5	187.5	145.5	174	179.5	184.5	152.5	234.5	164	141	178	143	141.5	229	142.5	172.5	180	173	166	254.5	63	68.5	222.5	250	261.5	82	88.5	127	248.5	131	451	258.5
AluSq	ENSG00000119535	CSF3R-205	CSF3R	protein_coding	chr1	36474998	36475305	AluSq_dup489	19	+	295.4	159	90	67.5	87	95.5	81.5	100	59	105	100.5	114	89.5	69.5	58	98.5	80.5	103.5	66	78	66.5	54.5	111.5	64.5	83.5	66	45	118	150	677	100.5	204.5	116.5	154	100.5	184	84	626	245
AluSc8	ENSG00000149311	ATM-229	ATM	protein_coding	chr11	108366997	108367286	AluSc8_dup737	16	+	287.4	138.5	376.5	487	374	504	313	366.5	287.5	269	294	300.5	363.5	365.5	321	328	261	371	307.5	328.5	337	380.5	346	276.5	379	385.5	538	162	137	57	105	62	72.5	155.5	56	49.5	158	143.5	128.5
AluJb	ENSG00000261172	lncRNA	havana	havana	chr16	90160847	90161153	AluJb_dup5467	11	-	269.3	288	179.5	127.5	18.5	23.5	127	151.5	101.5	104.5	99	124	129	18	65.5	76	74.5	58	171.5	155	8	83.5	86.5	143.5	33	87.5	62	173.5	79	79	21.5	191	87	207.5	91.5	42.5	87.5	35	14
AluSq	ENSG00000163466	ARPC2-212	ARPC2	protein_coding	chr2	218237194	218237496	AluSq_dup1147	2	-	308	230	116.5	168	140.5	86	45	134.5	164	124	104	127	57	145	115	116.5	123.5	170.5	122.5	157.5	142.5	135.5	144	152.5	126	141	112	167	167	72.5	161.5	224	52	154.5	57.5	51.5	240	214	207
AluY	ENSG00000101181	MTG2-210	MTG2	protein_coding	chr20	62202473	62202767	AluY_dup2126	22	-	286.9	223	318.5	182	197	219	148	143	197	213	190	263	238	201	158.5	201	140.5	151.5	138	118	156	116	154.5	171	127.5	126	102	137.5	126.5	85	206.5	149	169.5	183.5	131.5	85.5	216	197.5	180
AluSq2	ENSG00000248323	LUCAT1-207	LUCAT1	lncRNA	chr5	91304028	91304322	AluSq2_dup1455	20	-	294.3	273	173	213	230.5	208.5	173	250.5	201.5	250.5	238.5	218	214.5	127.5	128.5	219	175.5	208.5	132.5	182.5	144	120	290	168.5	214	168.5	120	293.5	121	13	219	102	100.5	334	82.5	61	164.5	34	22.5
AluJo	ENSG00000179978	NAIPP2-201	NAIPP2	unprocessed_pseudogene	chr5	70122574	70122880	AluJo_dup986	22	-	235	178.5	53	39.5	42.5	74.5	28	65	35	43	26.5	48	63	38	29.5	34	21.5	25.5	23.5	20.5	20.5	20.5	22	22	59	24	31.5	23	45.5	252	200	165.5	84.5	71.5	142.5	150	74.5	200	299
AluY	ENSG00000074660	SCARF1-201	SCARF1	protein_coding	chr17	1634107	1634405	AluY_dup170	34	+	298.1	35	132	152.5	225.5	103	65	148.5	113.5	140.5	127	165.5	120	82	55	130.5	157	70	68	197	198.5	60	131.5	177.5	125.5	105.5	97.5	127.5	116.5	8	506.5	33.5	220.5	333.5	174	26	269	26	10.5
AluSq2	ENSG00000259207	ITGB3-201	ITGB3	protein_coding	chr17	47312976	47313273	AluSq2_dup1780	18	-	300.2	537	191	74	98	79	79	53.5	119	158	89	160.5	55.5	237	55.5	162	177.5	137.5	241	178	64	223	73	126.5	67	73	68.5	217.5	501	317	160	258	297.5	162	240	87	983.5	578	935
AluSq	ENSG00000164708	PGAM2-201	PGAM2	protein_coding	chr7	44063272	44063578	AluSq_dup273	22	-	286.5	500	297.5	339.5	295	330.5	253	252	233	167	290.5	241.5	264.5	209	135.5	158.5	172.5	187	155	198	171	146.5	252	216	223	188	170.5	133.5	137.5	73.5	334	276	138	384	208.5	153	404.5	266	197
AluSz	ENSG00000162739	SLAMF6-203	SLAMF6	protein_coding	chr1	160485045	160485351	AluSz_dup5926	3	-	303.7	99	350.5	228	337.5	213	131	202	203.5	244	184	270	205	249.5	239	250	202.5	225.5	203	190	353.5	298	193	350.5	200.5	224.5	296	131	53	56.5	173.5	36	76	92	139	59.5	100.5	133	37.5
AluJr	ENSG00000196352	CD55-203	CD55	protein_coding	chr1	207340354	207340666	AluJr_dup5754	2	-	213	206	69	87.5	61.5	72.5	90	70.5	67	113.5	50	96.5	95.5	44	91.5	64.5	73.5	67	54.5	111	29.5	28.5	64.5	48.5	41.5	67	32	89.5	65	231	180	157	367	145.5	447	416.5	105	396.5	329
AluSc	ENSG00000183049	CAMK1D-204	CAMK1D	protein_coding	chr10	12832830	12833111	AluSc_dup170	24	+	285.5	185.5	240.5	268	209.5	228	270	205.5	243.5	389.5	205.5	326.5	238	353.5	197	205.5	316	341.5	266.5	365	238	233.5	254	309	252.5	288	197.5	228.5	498.5	34	180	112.5	85	151	134.5	34	167.5	80.5	35
AluSg	ENSG00000104825	NFKBIB-204	NFKBIB	protein_coding	chr19	38908259	38908567	AluSg_dup1139	17	+	278.3	168	236.5	191.5	153	205	113	158	149.5	189	141.5	207	158.5	155.5	130.5	160.5	130	136	124	97.5	142	146.5	140	144.5	96	118.5	132	121.5	110.5	117.5	296.5	161	164.5	123.5	201	145.5	203.5	147.5	149.5
AluSq	ENSG00000143412	ANXA9-201	ANXA9	protein_coding	chr1	150993622	150993933	AluSq_dup1020	5	-	277.6	415	266	221.5	223.5	232	214	165	242	357.5	182	246.5	201.5	199.5	151	214	217	151	112.5	221.5	113.5	131.5	183	157	121.5	177.5	145	208.5	190.5	149.5	353.5	294	229	227	234.5	296	370	168.5	158
AluSz	ENSG00000179583	CIITA-207	CIITA	protein_coding	chr16	10928315	10928590	AluSz_dup771	23	+	289.6	47	188	141	105.5	109.5	114.5	157.5	172	75	144	148.5	151.5	106	160.5	165	140.5	84.5	137	106.5	175	151	135	148.5	117	134	96.5	101	209	25	53	35.5	30	65.5	58	19.5	39	27.5	14
AluJr	ENSG00000105835	NAMPT-227	NAMPT	protein_coding	chr7	106257335	106257639	AluJr_dup5059	3	+	259.7	240	126.5	259.5	135.5	207.5	108.5	203.5	78	67.5	135.5	108.5	125.5	83	54.5	138	84	88	74	108.5	101	69	173.5	90	231.5	130.5	116.5	162.5	44.5	115	191.5	193	134.5	261	142.5	186	206.5	172.5	139
AluJo	ENSG00000286256	lncRNA	havana	havana	chr4	184844554	184844871	AluJo_dup3266	13	+	212.3	83	68.5	68	74	56	45	71	45.5	77.5	81.5	98.5	34	34	25	39.5	45	57.5	36.5	67.5	21.5	30.5	60.5	85	62	54.5	27.5	64	75.5	170	161.5	222.5	50.5	110.5	117	52	97	135	168.5
AluSq	ENSG00000110090	CPT1A-206	CPT1A	protein_coding	chr11	68755832	68756133	AluSq_dup416	20	+	284.4	226	152	167	88	93	29.5	48	47	126	110.5	92.5	69.5	54	31.5	50.5	88.5	75	127	78.5	55.5	55	72	129	42.5	39	75	31	236.5	189.5	191	192	169.5	73	234.5	129.5	241	267	240
AluSx1	ENSG00000179978	NAIPP2-201	NAIPP2	unprocessed_pseudogene	chr5	70121731	70122028	AluSx1_dup1769	22	+	285.8	297	116.5	79	127.5	156.5	79	109	68.5	84	103.5	104	111.5	52.5	69	79	86	96.5	71.5	80	51.5	69.5	65.5	61	72.5	57	72.5	56	99.5	138.5	238	212	54	209.5	194	135	129.5	214	229
AluJb	ENSG00000119314	PTBP3-205	PTBP3	protein_coding	chr9	112220285	112220372	AluJb_dup3573	18	-	250.1	153.5	157.5	153	142	151	134	158.5	132	183.5	154.5	214.5	156	161	141	140	154.5	167.5	154.5	157.5	149.5	159.5	190	188	111	164	145	170.5	144.5	142.5	197	144.5	97.5	133.5	114	89.5	194	199	178.5
AluSz6	ENSG00000136758	YME1L1-203	YME1L1	protein_coding	chr10	27110877	27111038	AluSz6_dup571	22	-	254	173.5	218	234	193.5	200	166.5	194.5	160	195	187	220.5	193	193	182.5	171.5	170	153.5	157	168	148.5	163.5	163	167.5	142.5	163	180.5	153.5	141	218	320.5	170	159	164.5	182.5	179.5	231.5	233	262
AluSz6	ENSG00000203710	CR1-206	CR1	protein_coding	chr1	207641345	207641426	AluSz6_dup3561	1	-	81	287	77.5	87	77	68	38.5	78.5	68.5	63	49	74.5	96.5	49.5	42.5	48	72	55	62.5	103	23.5	36	57	83	55	56.5	45.5	87.5	257	602.5	969	393	311	158	550.5	634	501	362	572.5
AluSp	ENSG00000187994	RINL-202	RINL	protein_coding	chr19	38867934	38868244	AluSp_dup1775	16	+	258.3	236.5	193.5	231.5	243	209.5	137	170	166.5	195	177.5	214	193	198	232.5	177.5	168	151.5	165	182.5	208	152	156	210	134	174.5	192	128	106	117	287	185	150	198	217	198	192	171	145
AluSq2	ENSG00000143409	MINDY1-201	MINDY1	protein_coding	chr1	150996549	150996843	AluSq2_dup3184	5	-	301.4	371	218.5	225	212.5	260.5	228	158.5	224.5	370.5	182	229	184.5	136.5	122	185	164.5	165.5	112	226.5	134.5	163.5	218	170.5	138.5	197	133.5	156.5	188	125.5	254	253.5	225	233	125.5	232	239	177.5	118.5
AluJr	ENSG00000147454	SLC25A37-202	SLC25A37	protein_coding	chr8	23543066	23543364	AluJr_dup658	24	+	239.3	91	68	123	101	127	161.5	155.5	74	75	124	147	118	113.5	66	105	97	112	40	185	145.5	84	136	153	164	96	95	117	106.5	60	169	74.5	33	242.5	130.5	33.5	111.5	181.5	62.5
AluJr	ENSG00000049239	H6PD-202	H6PD	protein_coding	chr1	9267972	9268266	AluJr_dup303	25	-	250.8	201	240	96	122	128	107	133	164.5	123	133	157.5	113.5	120.5	122.5	152.5	143.5	95.5	116	141	123	131	151	140.5	115.5	108	91.5	112	129	131	185.5	160	124	180	155.5	309.5	164.5	201	153
AluSx3	ENSG00000254901	BORCS8-209	BORCS8	protein_coding	chr19	19177348	19177651	AluSx3_dup686	21	+	275.1	402.5	277	227	193	189.5	137.5	198.5	226.5	227.5	203	190.5	214.5	131.5	123	217.5	150	147	144	150.5	133.5	111	169.5	123	177.5	168	154	97.5	191	263	393	324	160	226	275	235.5	265.5	258	302.5
AluJr	ENSG00000196262	PPIA-211	PPIA	protein_coding	chr7	44801803	44802049	AluJr_dup1540	22	+	234.2	148	295	224	229.5	212.5	165.5	213.5	206	175.5	211.5	243	241.5	210.5	219	250.5	179	160	188.5	152.5	178	174.5	148	193	138	169.5	198	111	130	92	158	89.5	109	155.5	92	44	156	155.5	115
AluJr4	ENSG00000117115	PADI2-202	PADI2	protein_coding	chr1	17082876	17083172	AluJr4_dup139	23	+	213.3	299.5	101.5	134	65.5	150	102	72.5	55.5	93.5	72.5	61	68.5	36.5	65.5	120	39.5	30	59	58	67	55.5	107	53	108.5	58	49	55	186.5	16	82	140.5	123.5	196	109	56.5	257.5	109.5	86.5
AluJr	ENSG00000267519	MIR23AHG-201	MIR23AHG	lncRNA	chr19	13834730	13834886	AluJr_dup1623	22	-	220	190.5	205.5	242.5	256.5	193.5	177	166.5	185	297.5	158	270	229	122.5	115	222	105	138.5	119	166.5	116.5	167	159.5	194.5	89.5	180.5	133	200	181	185.5	427	166	209	227.5	190.5	155.5	212.5	143	179
AluSx1	ENSG00000163466	ARPC2-212	ARPC2	protein_coding	chr2	218235808	218236106	AluSx1_dup6950	3	+	299.3	250	170.5	249	234	163.5	141.5	249.5	285.5	188	154	212	139.5	254	180	168	228.5	280.5	246	265	237	234.5	264.5	247.5	242.5	254	205	261.5	268.5	72	202	189.5	36	286	69	44.5	338	197.5	175.5
AluJb	ENSG00000005844	ITGAL-221	ITGAL	protein_coding	chr16	30520153	30520435	AluJb_dup2634	20	-	252.1	178	177.5	179.5	222.5	201	167.5	189	153.5	180.5	157.5	164.5	179.5	153.5	168	196.5	125	162	111.5	100	146	144	165	135	180	144.5	176.5	125.5	89	55	191.5	106.5	105	133.5	161.5	52	112	66	75
AluJb	ENSG00000126067	PSMB2-201	PSMB2	protein_coding	chr1	35602052	35602354	AluJb_dup3195	19	-	205.9	80.5	201	161.5	142	147.5	95.5	112	120	154	134.5	157.5	126	151	160	141	161.5	134	162.5	136.5	130.5	127	142.5	218	130.5	105	164	97	114.5	142.5	225	93.5	75	122	169.5	98	101.5	214.5	144.5
AluSq2	ENSG00000198912	C1orf174-203	C1orf174	protein_coding	chr1	3889414	3889725	AluSq2_dup109	31	+	295.5	112.5	231	228	207.5	217	139	161	160.5	227	187	213	149.5	182.5	175	208	146	180	156.5	134	137.5	126.5	132.5	186	151	139.5	227.5	108.5	100.5	102	181.5	119	106.5	126	176.5	64	123	133	114.5
AluSp	ENSG00000010292	NCAPD2-201	NCAPD2	protein_coding	chr12	6531524	6531819	AluSp_dup144	32	+	286.7	90.5	218	198.5	183	181	140	154.5	187	224	163.5	237.5	167.5	171.5	186	161	167.5	185	181	187	179	216.5	159	214	138.5	183	141.5	134.5	117	72	220.5	98	176	168.5	162	189.5	167.5	119.5	95
AluY	ENSG00000142405	NLRP12-201	NLRP12	protein_coding	chr19	53800019	53800319	AluY_dup4024	14	+	294.6	332.5	161	171	168	142	113	116.5	109.5	156.5	122.5	133.5	124	113.5	92.5	121.5	98	112.5	91.5	94.5	85	90	130	92	131	106	87	85.5	155	161.5	171.5	244.5	62	185	116	208	150	203.5	231.5
AluSx	ENSG00000161533	ACOX1-208	ACOX1	protein_coding	chr17	75944748	75945045	AluSx_dup5631	8	-	268.9	407.5	189.5	170	214.5	238.5	251	244.5	212	397.5	225.5	239	269.5	112	189.5	208.5	179.5	183	169	160	153	115	197	237.5	123	179.5	140	200	186	162.5	316	275	210.5	409.5	254	209.5	295	170	165.5
AluSg	ENSG00000245164	LINC00861-206	LINC00861	lncRNA	chr8	125944485	125944775	AluSg_dup1298	16	-	281.2	57.5	288	404	334.5	429.5	225.5	310.5	309.5	156	232.5	289	329.5	307	249	332	179.5	331	198.5	211	381	294.5	255.5	236	406.5	359	471	186.5	40	5	39.5	17.5	44.5	57.5	30.5	11	105	73	14
AluY	ENSG00000163421	PROK2-201	PROK2	protein_coding	chr3	71777934	71778199	AluY_dup2553	19	-	298.3	172.5	87.5	158.5	99	76.5	59	173.5	111	69.5	107.5	69	130	72	55	87	46	62.5	46.5	59	54.5	39	125	72.5	131.5	79	55	125.5	87.5	84.5	75.5	193.5	32	300.5	57.5	99.5	72.5	210.5	161
AluJr	ENSG00000148229	POLE3-204	POLE3	protein_coding	chr9	113407564	113407723	AluJr_dup2291	18	-	231.4	108	232.5	220	228.5	196	151	175.5	164	192.5	174	199	205.5	175	155	167.5	173	182.5	171.5	159.5	159	175	153	182.5	161.5	142.5	212	116.5	110	88	152.5	95.5	111	150.5	105.5	75	129.5	142	128.5
AluSg	ENSG00000133246	PRAM1-201	PRAM1	protein_coding	chr19	8496134	8496437	AluSg_dup304	24	-	300	409	197.5	152	114	129.5	113.5	135	121	209.5	149	91	128.5	75.5	146	162	131.5	121.5	118.5	64	75	117.5	156.5	75	131	79.5	69.5	173.5	277.5	110.5	305.5	290.5	222.5	263	313	152.5	221.5	213	125
AluSz	ENSG00000196547	MAN2A2-216	MAN2A2	protein_coding	chr15	90921638	90921924	AluSz_dup3086	18	+	261.4	166	153.5	111	140	165	140.5	136	155	209.5	147	136	146	115.5	128.5	141	124	120	108	125	100	83	153	115.5	135	86	121.5	107	177.5	151.5	175	123.5	116	169	124.5	197.5	268.5	151	156.5
AluSz	ENSG00000152229	PSTPIP2-202	PSTPIP2	protein_coding	chr18	46019519	46019823	AluSz_dup1240	22	-	295.8	134.5	125.5	77.5	82	93	69.5	106.5	60.5	78	87	80	90	71.5	84.5	99.5	66	94	52	72	98	47	102	63	123	64	100.5	68	71.5	75.5	160	100.5	46.5	111.5	89.5	53.5	72.5	230	257.5
AluSc	ENSG00000099991	CABIN1-202	CABIN1	protein_coding	chr22	24173554	24173840	AluSc_dup193	24	-	274.4	130	207.5	244.5	185.5	202.5	178.5	165.5	146	203.5	186	179	178	129	189	206.5	168	193	147.5	169.5	153.5	145	195	150.5	148.5	167.5	146.5	118.5	259.5	34	172.5	78	70	124.5	80.5	27	104	58	35.5
AluSq2	ENSG00000120314	WDR55-203	WDR55	protein_coding	chr5	140670346	140670648	AluSq2_dup2203	16	+	288.7	155.5	281	224	183	192.5	154	176.5	184.5	183	185.5	224	153.5	189	175.5	208.5	124	165	156	153.5	175	175.5	168.5	201	145.5	165	179	139.5	118	147	199.5	170.5	138.5	154.5	146	102.5	204	209	224
AluSq2	ENSG00000149311	ATM-204	ATM	protein_coding	chr11	108365732	108366054	AluSq2_dup1995	16	-	284.8	163.5	436	506.5	409	498	315	376	352	247.5	327.5	371	382.5	367	289.5	370	278.5	378	277	324	393.5	433	393	302	440.5	420	567	243	150	61	126.5	77	79.5	178.5	62.5	52	177.5	150.5	135.5
AluSp	ENSG00000181524	RPL24P4-201	RPL24P4	processed_pseudogene	chr6	42956085	42956345	AluSp_dup1094	21	-	279.8	188.5	201	293	257.5	189	181	167	190	141	296.5	234	229.5	217.5	131.5	143.5	120	183.5	162.5	114	134.5	161	125.5	142.5	155.5	177.5	149	84	141	179	281	111.5	313	219	260.5	111	275	146	262.5
AluJr	ENSG00000267607	lncRNA	havana	havana	chr19	10286380	10286579	AluJr_dup1140	22	+	244.1	126.5	118	51.5	84	57.5	49.5	83.5	60.5	71.5	58.5	86.5	77	70.5	54	63.5	71	67	69.5	63.5	76.5	61.5	66	85	66	74	67.5	62	126	57	601.5	194	187.5	123	207.5	65.5	230	66.5	58
AluSx	ENSG00000183486	MX2-205	MX2	protein_coding	chr21	41386019	41386239	AluSx_dup1124	23	+	282.9	161.5	262.5	225	173.5	228.5	162.5	170.5	169.5	174	165	177.5	230	184	153	263.5	130.5	166	120.5	152.5	187.5	200	195	140	157	141	171.5	91	71.5	50	102	114.5	109	148.5	69	44.5	145.5	119	69
AluSq2	ENSG00000023892	DEF6-201	DEF6	protein_coding	chr6	35315848	35316168	AluSq2_dup1002	22	-	292.4	245	275	229.5	170.5	232	109.5	151.5	145.5	142	154	148.5	184	84.5	102	199.5	118	145.5	107.5	121.5	135.5	113.5	155.5	127.5	140.5	112	150	92	130.5	42.5	89	170.5	68	133	65.5	24.5	156.5	165.5	95
AluJo	ENSG00000008513	ST3GAL1-211	ST3GAL1	protein_coding	chr8	133458874	133459194	AluJo_dup3140	14	-	251.4	153.5	262.5	221	180.5	276	225.5	197	246.5	133.5	197	305.5	218	262.5	220.5	209.5	193	217	184.5	248.5	238.5	214	214.5	242	191.5	212	230	153	175	30.5	122.5	104	71.5	116.5	82.5	40	140.5	134	48.5
AluSq2	ENSG00000171824	EXOSC10-211	EXOSC10	protein_coding	chr1	11076988	11077290	AluSq2_dup376	24	-	299	155	285	228	231.5	227.5	164	198.5	227.5	180.5	208	214	233	236.5	214.5	245	222.5	230.5	169.5	175	212.5	179.5	184.5	206	184	189.5	249	159.5	112	61.5	145	71	126.5	137	126.5	46	104.5	137.5	145
AluJo	ENSG00000162551	ALPL-204	ALPL	protein_coding	chr1	21571708	21572013	AluJo_dup1031	22	+	219.6	522.5	120	86	113.5	122	81	113	69.5	88.5	86	77	109.5	57.5	62	65	64	53	46.5	123.5	42	50	86.5	76	129.5	71.5	54.5	47	103.5	319	522	440	229	241.5	306	245.5	246.5	389.5	249
AluJo	ENSG00000175489	LRRC25-201	LRRC25	protein_coding	chr19	18394797	18395085	AluJo_dup2159	18	-	197.1	330.5	123	137	117.5	123.5	120.5	130.5	105.5	153.5	125.5	143	150	66	89.5	108.5	126.5	91	74	82	98.5	101.5	122	98	105.5	79	82.5	76	169	117	372.5	216.5	162	174	247.5	158	216	173.5	185.5
AluSz	ENSG00000218739	CEBPZOS-204	CEBPZOS	protein_coding	chr2	37202364	37202674	AluSz_dup1204	22	-	288.7	221	283.5	223	158	203.5	140	178.5	204	153	202.5	160.5	151	154.5	172	186	124	149.5	147	109	112	155	171	147	156.5	127	158.5	101	112	445	153	296	140	169	181	330.5	230	388	598.5
AluJb	ENSG00000120314	WDR55-203	WDR55	protein_coding	chr5	140669739	140670028	AluJb_dup4340	16	+	252.4	137.5	303.5	235.5	225.5	217.5	151	182	260.5	194	178	238.5	233	203.5	193	249	166	185.5	170	158.5	183.5	183	200.5	215.5	164.5	165.5	195	172.5	166.5	140.5	197	145.5	143.5	178.5	118.5	100	198	222.5	173
AluSz	ENSG00000230530	LIMD1-AS1-201	LIMD1-AS1	lncRNA	chr3	45680731	45681038	AluSz_dup1414	22	+	298.2	103.5	287	193.5	163.5	151	146.5	161	167	187	160	282	189.5	180	204.5	194	191.5	187	209.5	114.5	169	180	119.5	216.5	134.5	132	157.5	122	79	70	251.5	96	107	131.5	163	35	107.5	122	85.5
AluSc8	ENSG00000181896	ZNF101-207	ZNF101	protein_coding	chr19	19682814	19683104	AluSc8_dup406	22	-	285.9	124	284	222.5	239.5	227	153	206	194.5	169	152	244	202	160	187	200.5	149.5	183	138	172	156	167.5	162	179	170.5	162.5	166	110	94	109	135	73.5	105	161	107.5	78.5	172	117	102
AluSx1	ENSG00000170909	OSCAR-207	OSCAR	protein_coding	chr19	54099803	54100115	AluSx1_dup6459	4	-	307	300.5	75	81	103	101	82.5	115	69.5	116	107	89.5	92	55	44	90	87	75	49.5	85	60	77	80.5	52.5	94.5	81.5	48.5	92	237.5	219.5	169.5	248.5	152.5	141.5	243.5	120	116.5	466	323
AluJo	ENSG00000018280	SLC11A1-215	SLC11A1	protein_coding	chr2	218390900	218391030	AluJo_dup4741	3	-	237	348	134.5	98	94	122	128.5	92.5	91.5	157	131	89	115	99.5	79	76	103	72.5	59.5	128	60	39	101.5	73.5	100	82	47	131.5	243	182.5	180	299	180.5	156	293.5	194	132.5	215	170
AluJo	ENSG00000249673	NOP14-AS1-202	NOP14-AS1	lncRNA	chr4	2938516	2938792	AluJo_dup125	30	-	229.4	75.5	264.5	204.5	221	216.5	144	202.5	226.5	209	170.5	256	192.5	219.5	212.5	207.5	153	132.5	200	122	151.5	184.5	168.5	222.5	176	183.5	172	148	74.5	53	115	55.5	99.5	98.5	94.5	61.5	98	99.5	75
AluSz	ENSG00000113048	MRPS27-201	MRPS27	protein_coding	chr5	72220239	72220548	AluSz_dup1692	22	-	295.2	127	229.5	215.5	212	235	165	144.5	196	186	189	193	215.5	216	161.5	229.5	134	172.5	154.5	131.5	209	173.5	174.5	181	150	179	191.5	145.5	123.5	69	142.5	111.5	111.5	130.5	98.5	38	162.5	87	86
AluJo	ENSG00000189339	SLC35E2B-201	SLC35E2B	protein_coding	chr1	1663912	1664197	AluJo_dup77	39	-	208	147	346.5	186.5	380	200	130	331	230	383.5	321.5	203.5	404.5	462.5	333	437.5	275	415	324	375	426	352.5	178.5	379	272.5	339.5	211	171.5	131.5	126.5	225	197	88	243	192.5	102	193	199.5	165
AluY	ENSG00000159958	TNFRSF13C-201	TNFRSF13C	protein_coding	chr22	41924205	41924509	AluY_dup2014	22	+	273.7	206	340	214	166.5	250	130	157	147.5	208	184	161.5	191.5	185	200	240.5	195	105.5	223	131.5	233.5	186	216.5	119	141.5	165.5	165.5	80.5	74	76.5	178.5	99.5	117.5	137	110.5	81.5	140	125.5	78.5
AluSx1	ENSG00000225313	lncRNA	havana	havana	chr1	33326672	33326967	AluSx1_dup2567	21	-	285.1	291	129.5	123.5	111	113.5	121	80	93.5	119	110	113.5	113	59	76.5	102.5	107	96	63.5	78.5	62.5	84	114.5	100.5	78	87	45.5	144	239.5	98	126.5	154.5	103.5	176	116	62.5	132.5	206	146.5
AluSx1	ENSG00000077238	IL4R-216	IL4R	protein_coding	chr16	27330108	27330416	AluSx1_dup2499	21	+	285.3	191.5	119	95.5	73	86	75.5	112	74.5	85	94.5	92	109.5	95.5	76	52	85.5	68.5	91.5	97	77	77	105	90	138	81.5	48.5	71	69	127	166	211	83	178	100.5	109	139	253.5	146.5
AluSz	ENSG00000205045	retained_intron	ensembl_havana	havana	chr17	35464861	35465179	AluSz_dup1715	22	+	295.9	82.5	274	334.5	390.5	269.5	168.5	215.5	175	178.5	184.5	288.5	229.5	265.5	228	335.5	199.5	205	166	107.5	259	227	237.5	227	293	252.5	352.5	114.5	40.5	20	81	25	50	79.5	34.5	60.5	128.5	82.5	28
AluJo	ENSG00000169896	ITGAM-208	ITGAM	protein_coding	chr16	31327306	31327595	AluJo_dup2144	18	+	225.7	314	167.5	105	110.5	143.5	70.5	89	81.5	100	109	110	106	95.5	66.5	119.5	80.5	89	64.5	62.5	73.5	39.5	112	73	116	81	105.5	86.5	215.5	190.5	187.5	304	189.5	142	146	124	146.5	383	453.5
AluSp	ENSG00000118564	FBXL5-208	FBXL5	protein_coding	chr4	15667776	15668057	AluSp_dup254	24	-	262.7	104	48	45	39.5	36.5	28.5	34.5	45.5	48.5	54	38	41	23	48.5	47	29.5	31.5	31	26	17.5	30.5	45	31.5	41.5	26.5	28.5	61.5	76.5	231	188.5	61	208.5	199	184	222.5	115	134	171.5
AluJb	ENSG00000120314	WDR55-203	WDR55	protein_coding	chr5	140670042	140670334	AluJb_dup4341	16	+	249.8	137	256.5	186	160.5	182.5	113.5	135	157.5	141	145.5	224	156.5	141.5	159	184.5	131.5	140.5	154.5	117	148	158	156.5	158.5	114	131	155.5	113.5	137	86.5	153	139.5	124	147.5	110	71.5	150	190	183
AluJb	ENSG00000073331	ALPK1-207	ALPK1	protein_coding	chr4	112429553	112429869	AluJb_dup3510	18	-	264.1	215	91.5	120.5	74	129.5	80	79.5	78.5	72	75	82.5	65.5	48.5	36.5	123.5	85	79.5	95.5	80.5	76.5	72.5	82	75.5	103	75	60.5	60.5	66	112.5	291.5	149	172.5	219.5	342.5	165.5	144.5	121.5	160.5
AluSq	ENSG00000261371	PECAM1-203	PECAM1	protein_coding	chr17	64322088	64322404	AluSq_dup806	12	+	264.2	234	271.5	154	156	187.5	239	202	136.5	348.5	208	204	274	92.5	135	112	322.5	212.5	224.5	263	90.5	182.5	287.5	144	153.5	188	85	276.5	238	57	218.5	225	164.5	211	248.5	50	277.5	107.5	45
AluSq2	ENSG00000127946	HIP1-201	HIP1	protein_coding	chr7	75535714	75536013	AluSq2_dup1818	18	+	279	253.5	225	142	129	168	164.5	109	169	231.5	299	187	188.5	86.5	157.5	122.5	148.5	210.5	164	243.5	120	115	153	157.5	121	81.5	85	112.5	368.5	224	172	315.5	161.5	149	127.5	108	182	503	425
AluSx1	ENSG00000018280	SLC11A1-207	SLC11A1	protein_coding	chr2	218385380	218385690	AluSx1_dup6965	3	-	301.7	412	136.5	90.5	71.5	63	94	98	81.5	158.5	119.5	70	137	92	96.5	75.5	83.5	86	58.5	106	62	60	129	87	68	85	56	79.5	210.5	136	160.5	284	191	163.5	236.5	128	222.5	195	108
AluSq2	ENSG00000116017	ARID3A-201	ARID3A	protein_coding	chr19	973105	973407	AluSq2_dup33	53	-	283.5	270.5	172.5	162.5	165	150	145.5	128.5	141.5	245	157.5	194.5	185	113	96	153.5	151.5	155	127	136	140.5	116	168	152	135	144	119	231.5	222.5	123	214.5	160	141	179.5	125.5	121	261	182	230.5
AluSx1	ENSG00000173193	PARP14-201	PARP14	protein_coding	chr3	122722936	122723239	AluSx1_dup3667	17	+	298.4	48.5	154	141.5	88	127	94.5	137.5	56	82	123	86	120.5	95.5	81.5	124.5	80	61	71	70.5	136.5	90	132.5	77.5	124.5	71.5	136	41.5	52	10	118.5	33.5	54	75	82.5	31	44	22	26.5
AluJo	ENSG00000214456	PLIN5-201	PLIN5	protein_coding	chr19	4526559	4526881	AluJo_dup470	24	+	216.5	230.5	48	91	87.5	100.5	49.5	92.5	59	85.5	113	77.5	107	50	44.5	79.5	63	61	58.5	72	43	51	81.5	67.5	70	44	46	54.5	195	76.5	335.5	272.5	213	164.5	414	223.5	257	264.5	247.5
AluJr	ENSG00000064995	TAF11-203	TAF11	protein_coding	chr6	34877997	34878270	AluJr_dup1144	22	+	262.7	90	150	162	158.5	118	111	115	137.5	146.5	132.5	151.5	149.5	130	73	141.5	107.5	106.5	98	84.5	97	88	101	110	88.5	118.5	131	115.5	81	128	185.5	66.5	164	123.5	146	71	116.5	120.5	153.5
AluSp	ENSG00000141524	TMC6-225	TMC6	protein_coding	chr17	78109785	78110083	AluSp_dup2662	5	+	298.2	214.5	317	326	215.5	378.5	199.5	296	336.5	313.5	227	327	355	367	284	322.5	245.5	327.5	266	224	185	336	302.5	273.5	323.5	200.5	337.5	171.5	94	42.5	202	106.5	82	148	131.5	40	168.5	129.5	34.5
AluSz	ENSG00000214456	PLIN5-201	PLIN5	protein_coding	chr19	4526226	4526520	AluSz_dup366	24	+	267.9	265.5	47.5	77.5	77.5	77	51	88.5	55.5	81	100.5	87.5	106	50.5	47.5	77	77	69	55.5	76	35	49	82	84.5	78	41	44	61.5	206	108	397.5	274.5	244.5	180	379.5	230.5	288	303.5	269.5
AluJo	ENSG00000127507	ADGRE2-201	ADGRE2	protein_coding	chr19	14735237	14735382	AluJo_dup1721	20	+	230.4	402.5	188	209	98	139	160.5	134.5	126	165.5	144.5	199	149.5	77.5	111	112.5	125.5	131.5	90.5	266.5	116	85.5	117.5	157.5	158.5	107.5	106	113	91.5	117	521	387.5	142	381	419.5	155.5	337.5	244.5	108.5
AluY	ENSG00000090376	IRAK3-201	IRAK3	protein_coding	chr12	66249171	66249463	AluY_dup2611	19	+	284.5	256.5	84	98	68	63.5	71.5	85	78	60	107	88	86	69	60.5	80.5	57	84	83	76.5	65	74	84	80.5	112	93	85.5	65.5	200.5	197.5	201.5	240.5	154	127	145.5	169.5	147.5	498.5	357.5
AluJo	ENSG00000129347	KRI1-204	KRI1	protein_coding	chr19	10553568	10553839	AluJo_dup1214	22	-	206.3	115	270	205.5	197	190	133.5	180	224	162	182.5	241.5	229	176	166	192	160	185.5	175	116.5	151.5	183.5	144	178	160.5	163.5	165	97.5	71.5	67.5	104.5	66	120	102	76.5	57.5	134	112	86
AluJo	ENSG00000151651	ADAM8-201	ADAM8	protein_coding	chr10	133264050	133264360	AluJo_dup3951	7	+	262.3	240	168	78.5	169	118	143.5	96.5	128.5	157.5	125.5	110.5	121	125	119.5	153	157	135	85.5	146	92.5	74.5	115	159.5	62	92	66	169.5	146	61.5	164	167.5	103	157	55.5	34.5	134	121.5	123.5
AluJr4	ENSG00000170889	RPS9-209	RPS9	protein_coding	chr19	54214025	54214155	AluJr4_dup611	18	+	225.2	270	99.5	95	83.5	86	85	86.5	97.5	180.5	90	135.5	116.5	104	87.5	85.5	96	99	92.5	109.5	80.5	74.5	100	87.5	101.5	100	73	120.5	100	107.5	303	210	141	195.5	211.5	240	256	164.5	145
AluJr	ENSG00000169871	TRIM56-201	TRIM56	protein_coding	chr7	101095094	101095373	AluJr_dup4592	5	+	239.8	206.5	223.5	216	233	256.5	166	200.5	156	211.5	210.5	241.5	268.5	238.5	223	231.5	171.5	199	173.5	95.5	173.5	158.5	226.5	168.5	189.5	204	204	148.5	96	32.5	229	73.5	143.5	124.5	111.5	56	163	126.5	47.5
AluSq2	ENSG00000167984	NLRC3-202	NLRC3	protein_coding	chr16	3540923	3541228	AluSq2_dup141	26	+	288.6	85	320	275	317.5	300.5	203	263	277	199	227	259	238.5	270	259.5	250	203	260	222.5	194	301.5	264.5	259.5	251.5	303.5	239.5	368.5	177.5	71.5	22	61.5	44	39	71	82	45.5	82	93.5	30.5
AluJr	ENSG00000267519	MIR23AHG-201	MIR23AHG	lncRNA	chr19	13835208	13835342	AluJr_dup1624	22	+	202	176.5	213	247.5	271.5	175.5	151.5	135.5	175	242	176	217.5	230.5	118	128	219	130.5	109.5	112	155	124.5	156.5	166	180.5	90	168	120	163.5	129	134	353	120	130	157	138.5	123	191.5	176.5	157
AluSx1	ENSG00000137312	FLOT1-208	FLOT1	protein_coding	chr6	30740857	30741086	AluSx1_dup1297	23	-	285.7	349.5	115	117	77	216.5	94.5	99	57.5	52	97.5	89.5	109	60	51	97.5	68.5	70	40.5	139	43.5	118	65	80.5	82	103	79	57	109.5	105	196	169.5	276.5	516.5	299	85	242.5	148	163.5
AluSq	ENSG00000183486	MX2-213	MX2	protein_coding	chr21	41400704	41401006	AluSq_dup186	24	-	288.3	104.5	101.5	145	84	125	103	94	96.5	61.5	61.5	99	129.5	71.5	55.5	131	73.5	99	54	75	95.5	79.5	101.5	76.5	107	77.5	110.5	86	69.5	32.5	106.5	104	55.5	140	42.5	40.5	76.5	84.5	40.5
AluJr	ENSG00000249141	protein_coding	havana	havana	chr6	166933359	166933650	AluJr_dup3978	9	+	261.2	155.5	133	252	290	246.5	207	157.5	183	211	152.5	220.5	273	156.5	120	188.5	127	275	96.5	127.5	177	123	251.5	157.5	210.5	181	117.5	126.5	145.5	119.5	232.5	130	118.5	162.5	173	50.5	92	110.5	71.5
AluSp	ENSG00000196968	FUT11-204	FUT11	protein_coding	chr10	73779282	73779579	AluSp_dup1215	19	-	283.5	98	347.5	176.5	208.5	202.5	126.5	157.5	195.5	181.5	136	264	161.5	171	167.5	184.5	149.5	169	132	118.5	174	168	140	217	123.5	160.5	196.5	94.5	73	60	131.5	68.5	84.5	74.5	53	23	79	143.5	67.5
AluY	ENSG00000167261	DPEP2-202	DPEP2	protein_coding	chr16	67997347	67997654	AluY_dup2501	19	+	281.7	360	349.5	303.5	273.5	321.5	301	253	226	319.5	270	280	269	243	209	311.5	239.5	216.5	180.5	282.5	174.5	207.5	280.5	191	210.5	242	193	230.5	277	41.5	138	151	81	203.5	109.5	105.5	224.5	113	63
AluJr	ENSG00000059377	TBXAS1-206	TBXAS1	protein_coding	chr7	139978661	139978970	AluJr_dup5870	2	+	304.5	160	126.5	126.5	112	206.5	98.5	128.5	123	120	107.5	95.5	93	65	71.5	77.5	101.5	87	66.5	90	78	86	96.5	79.5	76.5	88.5	72.5	117.5	222.5	48.5	151.5	70.5	183.5	185	118	113	127	64	117.5
AluSz	ENSG00000133246	PRAM1-201	PRAM1	protein_coding	chr19	8496443	8496754	AluSz_dup887	23	+	283.7	321	172	136.5	91	137.5	97	112.5	117.5	148.5	119	78.5	134	66	97.5	131.5	103	83	87.5	88	73.5	93	124.5	62	124.5	68	78.5	122	268.5	98	253	212	195.5	234.5	244.5	122.5	170.5	144	106.5
AluSp	ENSG00000161405	IKZF3-203	IKZF3	protein_coding	chr17	39760324	39760623	AluSp_dup1368	18	+	288.1	121	417.5	223	360	284.5	166.5	232	304	220	244.5	416	235	287.5	286	274	230	270	307	234	344	319.5	225.5	331	278.5	256	291.5	142.5	74.5	42	100	37	59.5	82.5	75	18.5	72.5	96	25.5
AluJr4	ENSG00000166750	SLFN5-201	SLFN5	protein_coding	chr17	35267410	35267749	AluJr4_dup299	22	+	214.7	67	340	240	239.5	369.5	176	260.5	288.5	165.5	228	273.5	242.5	289.5	223.5	299.5	201	275	207	206	267	288.5	207	294	314.5	296.5	367.5	148.5	51.5	16	45	29	34	98.5	24.5	18	91	62.5	5
AluSx1	ENSG00000167851	CD300A-207	CD300A	protein_coding	chr17	74483347	74483656	AluSx1_dup5283	11	-	300.4	143.5	128.5	132	209	173.5	77	184.5	53.5	107.5	130.5	106	108	90.5	101.5	97.5	94	98	85	73.5	113	70.5	80	77	99.5	84.5	146.5	55	66.5	52	140.5	68.5	78.5	169.5	74.5	29.5	97	154.5	67.5
AluSg	ENSG00000139726	DENR-202	DENR	protein_coding	chr12	122769515	122769804	AluSg_dup1636	11	-	295.7	114.5	173.5	207.5	176	156	114	163	140.5	161	170	206	178.5	130.5	146	180.5	116.5	145.5	141	113.5	144.5	114	134	147	143.5	155	141.5	108.5	103.5	59.5	158	80.5	111	116	67	102.5	122	123	126.5
AluSg	ENSG00000139132	FGD4-212	FGD4	protein_coding	chr12	32645511	32645771	AluSg_dup414	23	-	294.5	199.5	111	99.5	99.5	130.5	78.5	98	78	118.5	129	116.5	115	65.5	112.5	85	91.5	76	90	69	66	69	88.5	98	75.5	80	61	98	200.5	380	274	165.5	134	186.5	217	241.5	207.5	308.5	525
AluSx	ENSG00000101082	SLA2-201	SLA2	protein_coding	chr20	36612936	36613233	AluSx_dup1503	22	+	276.1	93.5	302	233	240	213	164.5	175	226.5	228.5	192.5	363	218.5	238.5	270	232.5	221.5	265	181.5	210	279	263.5	238	278.5	210	207	251.5	179.5	142	127	76	55	65.5	115	55.5	36.5	215.5	178.5	142
AluSz6	ENSG00000133246	PRAM1-201	PRAM1	protein_coding	chr19	8495400	8495539	AluSz6_dup297	24	+	268.5	321.5	124	130	102.5	135.5	133	124.5	144	202	156.5	116	133.5	94	103.5	129	103.5	104.5	94	50	71	103.5	135	73.5	105.5	83.5	64.5	146.5	187.5	71.5	190.5	245	148.5	220.5	212	78.5	147.5	155	87.5
AluSc	ENSG00000218739	CEBPZOS-204	CEBPZOS	protein_coding	chr2	37204271	37204575	AluSc_dup428	23	+	264.3	138.5	164	159	144.5	127.5	57	103	128.5	92.5	105	139.5	87.5	83	86.5	102	90.5	93	81.5	57.5	42.5	73	95.5	98	71.5	66.5	106	70	64.5	438.5	176	203	197	112.5	133.5	211.5	227	327	419.5
AluSp	ENSG00000079277	MKNK1-207	MKNK1	protein_coding	chr1	46587536	46587834	AluSp_dup1616	17	-	280.3	205.5	103.5	203.5	122	149.5	81.5	119	74	98.5	100	117	116	88.5	50	119.5	91	104.5	76	81	82	90	100.5	78	107.5	106	99	99.5	102.5	117	140.5	151.5	91	146.5	118.5	86	148	238	164
AluY	ENSG00000164308	ERAP2-208	ERAP2	protein_coding	chr5	96917625	96917934	AluY_dup2721	19	+	273.4	170	421	365	305.5	133	203	397	306	310.5	258.5	287.5	249	88.5	258	513.5	238	331.5	78	63	111	315	249	300.5	453.5	92	315	182.5	82	29.5	339.5	154	136.5	160	222	18	287	49.5	124.5
AluSx	ENSG00000049239	H6PD-202	H6PD	protein_coding	chr1	9270948	9271233	AluSx_dup571	24	-	249.6	142.5	154.5	69	130	103.5	80	102	154.5	125	94.5	127.5	103	81	154	110.5	114	91	136	129.5	124.5	93	102	121.5	81.5	102	100.5	109	94.5	162.5	296	119	204.5	185.5	241.5	306.5	194	219	159
AluSz	ENSG00000161405	IKZF3-203	IKZF3	protein_coding	chr17	39763842	39764154	AluSz_dup2066	21	-	282.6	145.5	328.5	226	278.5	261	186.5	209	234.5	210.5	228	266.5	214	211	251.5	278.5	184	226.5	216	227.5	298	311.5	291	275	263.5	233	300.5	128	102.5	55.5	136	87.5	75.5	135.5	97	52	86	121	69
AluSx1	ENSG00000052802	MSMO1-201	MSMO1	protein_coding	chr4	165342357	165342656	AluSx1_dup4280	16	-	277.4	67.5	157.5	104	102	110.5	70	76	78.5	82	100.5	114.5	65.5	104.5	101.5	118	72	89.5	82	56.5	101	69	75.5	86.5	66	73.5	91	54.5	76	269	180.5	124	132.5	146.5	82.5	112	140	193	282.5
AluSc8	ENSG00000053372	MRTO4-201	MRTO4	protein_coding	chr1	19258981	19259280	AluSc8_dup232	24	-	285.4	80.5	182	200	126.5	167	122	131.5	131.5	143	133	175	156	169.5	121	129	99.5	83	104	88.5	124	109	137.5	107	95.5	99.5	129.5	79	53.5	73.5	92	50.5	101.5	99	92	53	98.5	80.5	102.5
AluSx	ENSG00000111913	RIPOR2-201	RIPOR2	protein_coding	chr6	24810806	24811104	AluSx_dup1080	23	+	285.7	141.5	117	171	123	177.5	110.5	131	280	115.5	121.5	77	138	101.5	73	321.5	97	87	65	92.5	229.5	364	150	264	155	232.5	231.5	67	214.5	65	81	85.5	64.5	161	38	88.5	72.5	167.5	371
AluSq	ENSG00000196968	FUT11-204	FUT11	protein_coding	chr10	73777557	73777852	AluSq_dup497	19	+	252.5	87.5	340	164.5	263.5	208.5	111	161.5	136.5	176.5	162	257.5	171	179	157.5	164	132.5	177	148.5	124.5	165.5	171.5	129.5	244	139.5	166.5	214.5	100.5	69	77	116	84	82.5	73.5	75.5	38	104	132.5	64.5
AluSz6	ENSG00000196968	FUT11-204	FUT11	protein_coding	chr10	73777864	73778162	AluSz6_dup1319	18	+	270.5	72	269	151.5	256.5	263	109.5	169	146	179.5	142	247	150.5	166	188.5	174.5	140	149	125	136	182	171.5	133.5	219.5	143	144	222	79	83.5	62	127.5	91	71	71.5	77.5	39.5	91.5	122.5	68
AluJr	ENSG00000159339	PADI4-201	PADI4	protein_coding	chr1	17353182	17353415	AluJr_dup711	23	-	222	346.5	126	91	108.5	107	102	132.5	92	149	119.5	77.5	149	100.5	63.5	118.5	95	81	76	77	46.5	60.5	187.5	83.5	58.5	66.5	72.5	148	369	184.5	409	211.5	332.5	309	146	148.5	251	531	385
AluY	ENSG00000163221	S100A12-201	S100A12	protein_coding	chr1	153375037	153375347	AluY_dup5558	6	+	288.7	254.5	31.5	22.5	21	38.5	19.5	33.5	9	17	42	19.5	27	22.5	12.5	18.5	24	16	16	21	13.5	13	26.5	15.5	16	18	21	29.5	47.5	430	174	278.5	182.5	111	189	114	136.5	565.5	732
AluY	ENSG00000142089	IFITM3-218	IFITM3	protein_coding	chr11	328905	329214	AluY_dup19	85	-	292.1	137.5	82.5	57	58	112.5	44.5	39.5	82.5	38.5	27	69	58	63.5	58	15.5	73.5	37	12.5	24.5	17	34	53.5	69.5	86	88	41	20.5	14	14	204.5	213.5	31	106.5	126.5	94	85	125	26
AluSx1	ENSG00000096996	IL12RB1-203	IL12RB1	protein_coding	chr19	18071091	18071332	AluSx1_dup3028	18	-	288.2	67	184	137.5	159.5	126	80	121.5	125.5	170	107	171	101.5	118.5	116	130.5	110	140.5	114.5	97	162	112	129.5	158.5	88.5	95	150	86	66	18	136.5	49.5	39	91.5	91.5	30	59	53	21
AluSq	ENSG00000196684	HSH2D-208	HSH2D	protein_coding	chr19	16149574	16149880	AluSq_dup392	22	+	287	108	162	208	155.5	196.5	128.5	139	116.5	185.5	124	152.5	168	83	84.5	139.5	145.5	110	77.5	158	88.5	85	133.5	90.5	99	114.5	135	120.5	74.5	15	97.5	49	52	88	38	52.5	44	50.5	25
AluSc8	ENSG00000075884	ARHGAP15-213	ARHGAP15	protein_coding	chr2	143329916	143330124	AluSc8_dup1022	8	-	264.1	167.5	144.5	59	75.5	55.5	61	42.5	122	86	44.5	166	80.5	52	62	78.5	120.5	62.5	62.5	47	21.5	55.5	39	93	33	41.5	9	83.5	39.5	86	256.5	104	212.5	62.5	147	161	174.5	75.5	152
AluSc8	ENSG00000143891	GALM-204	GALM	protein_coding	chr2	38734117	38734413	AluSc8_dup252	23	+	288.5	74.5	176.5	171	169.5	145.5	71.5	115.5	148.5	123	115	149	98.5	96	116.5	145	89	94.5	89.5	111	100	89.5	110	118.5	110.5	113.5	109.5	87	59.5	29.5	80.5	53.5	79	164	73.5	61	125.5	94	43
AluSx	ENSG00000136816	TOR1B-204	TOR1B	protein_coding	chr9	129809711	129809866	AluSx_dup4410	16	-	253.2	107.5	117	142	160	122.5	101	127	131.5	172	125	136.5	169	100	75.5	118.5	122.5	123	86.5	136	132.5	91.5	109.5	126	134.5	114	132	109.5	100	63	152	97.5	73	121.5	91	105	108	151	124
AluJb	ENSG00000107521	HPS1-210	HPS1	protein_coding	chr10	98442520	98442807	AluJb_dup4467	16	-	257.8	77.5	54	117	120.5	86	62	121	94.5	86	90	136.5	80	74.5	118.5	125.5	114	49	83.5	91.5	94	64.5	72	109.5	34.5	75	82	84.5	69	108.5	104	98	61.5	125	70	47	129.5	191.5	295
AluJr4	ENSG00000055332	EIF2AK2-214	EIF2AK2	protein_coding	chr2	37101981	37102251	AluJr4_dup221	23	+	233.4	90.5	109.5	87.5	117	117.5	79.5	117.5	100	135.5	111	125	125.5	95.5	95.5	90.5	85.5	148.5	112	101.5	71.5	93	114.5	128	143	117	123.5	97	78	46	84	49.5	55	108.5	44	41.5	124	79.5	58
AluJr4	ENSG00000281162	LINC01127-202	LINC01127	lncRNA	chr2	101986880	101987189	AluJr4_dup667	17	-	246.1	194.5	118	66	51.5	101	112	120.5	46.5	111	90.5	89.5	78	97.5	79.5	74.5	91	86.5	85	72	49.5	91	67.5	109	70	66.5	43.5	75	129.5	77	101	90.5	79.5	109	191	162	125	117.5	127.5
AluY	ENSG00000162722	TRIM58-201	TRIM58	protein_coding	chr1	247877881	247878164	AluY_dup8842	1	+	283	52	47	51	80	13	102.5	47	71.5	42	53	175	50	175.5	21	125.5	243	243.5	220.5	445	80.5	130	62	381.5	76.5	51.5	83.5	162.5	50.5	82.5	49.5	14	29	175.5	71.5	11	69	211	296
AluSg	ENSG00000132530	XAF1-211	XAF1	protein_coding	chr17	6760068	6760368	AluSg_dup227	24	+	283.9	54.5	89	125	87	103.5	52.5	66.5	56	49	66.5	58	83.5	63	58.5	84.5	61.5	79.5	59	52.5	90.5	72	91	71	112.5	76	89.5	28.5	31.5	26	130.5	34	42	37	77.5	25.5	28.5	34	32.5
AluSz	ENSG00000198858	R3HDM4-205	R3HDM4	protein_coding	chr19	902656	902957	AluSz_dup57	46	+	276.4	174	141	146	103	156	114	188	159	122.5	116.5	132.5	125	74	81	134.5	70	98.5	33.5	77.5	91.5	71	117.5	85.5	99.5	79	87	76.5	90	62	125	125.5	136.5	164	81	67.5	124	91	77.5
AluSg7	ENSG00000128928	IVD-203	IVD	protein_coding	chr15	40419530	40419817	AluSg7_dup63	24	+	277	88.5	256	141	159	150	95.5	119	159	105.5	150.5	174.5	149.5	144	147.5	178.5	139.5	123.5	141.5	124.5	152	113.5	115.5	115.5	125	134	151	70.5	75.5	33.5	101	48.5	61	71	47.5	25	59	80	35.5
AluSz	ENSG00000055332	EIF2AK2-214	EIF2AK2	protein_coding	chr2	37106762	37107062	AluSz_dup1191	22	-	251.6	84	103	109.5	87.5	80	37	92	55	121	91.5	90	72	65	55.5	61	48	95	52.5	90	49	69.5	107.5	92.5	120	71.5	72	84	66.5	44	135.5	72	105	83.5	66.5	169.5	93.5	91	146
AluJr	ENSG00000154813	DPH3-204	DPH3	protein_coding	chr3	16258488	16258751	AluJr_dup487	24	+	235.9	98	67.5	94	107	93.5	74	94	85.5	119.5	86.5	116.5	98.5	69	95	87.5	74.5	65	77.5	60.5	91	64.5	83	90	75	77	87	91	79	147.5	164	61.5	99	107.5	134	107	75	145	205.5
AluJr4	ENSG00000196684	HSH2D-208	HSH2D	protein_coding	chr19	16150713	16150872	AluJr4_dup236	22	+	237.3	117	200.5	225.5	251.5	240.5	182	209	208.5	316.5	197	276	251	162	119	231	198	167.5	130.5	182	138.5	127	185	116.5	157	139.5	146	263.5	78	22	126	57.5	47	113.5	52	32	63	55.5	19
AluSz6	ENSG00000152229	PSTPIP2-202	PSTPIP2	protein_coding	chr18	46024139	46024436	AluSz6_dup583	22	+	238	123	66	59.5	84	58.5	55	113.5	50.5	76	54.5	58.5	64	66.5	52.5	64	55	68	36	67.5	66	47	67	47.5	74.5	53.5	60.5	50	71.5	82	159	91	59	95.5	64.5	87	73	209	258.5
AluSq2	ENSG00000196684	HSH2D-208	HSH2D	protein_coding	chr19	16151051	16151354	AluSq2_dup942	22	-	278.7	145.5	263.5	271	295.5	286.5	214.5	229.5	207	350	233	305	276	146	140	284	200.5	221	137.5	179.5	159.5	151.5	210	136	170.5	208.5	224.5	257.5	94	21	152.5	44.5	61.5	117.5	58	55	87.5	33.5	32.5
AluSx1	ENSG00000005844	ITGAL-221	ITGAL	protein_coding	chr16	30518942	30519226	AluSx1_dup2972	19	-	288.7	125	141.5	134	130	158	89.5	116	113.5	112.5	119.5	121.5	131	91	119.5	144	93.5	111.5	95.5	78	104.5	111	91.5	117.5	103	106.5	166.5	93	42.5	43	90	83	86	76	70	32	55.5	68	63.5
AluJr	ENSG00000103018	CYB5B-201	CYB5B	protein_coding	chr16	69462962	69463087	AluJr_dup3724	11	-	206.9	45	162	133.5	131	117	91.5	103	120	126	106.5	155	132.5	106	152	139	99	106.5	118	106.5	116.5	133	115.5	144	110	99	145	103.5	84.5	86.5	133.5	54.5	63	60.5	90.5	58	61	117	80.5
AluSq	ENSG00000247077	PGAM5-203	PGAM5	protein_coding	chr12	132721595	132721902	AluSq_dup847	11	-	278.1	56.5	117.5	123.5	118	92	51.5	105	115.5	105.5	84	132	81	93	112	120	85.5	80.5	102.5	73	110.5	95	90	127	85.5	89.5	104.5	59	48	60	95	67	74.5	57.5	71	33.5	63.5	63.5	49.5
AluSz	ENSG00000079277	MKNK1-203	MKNK1	protein_coding	chr1	46572223	46572517	AluSz_dup2993	18	+	263.9	319.5	82	81	125	89.5	63.5	74.5	51	93.5	99	99	95.5	54	52.5	93.5	72	82.5	52.5	73	61	63	77	56.5	85.5	78	59	47.5	128.5	274	217	228.5	83.5	182.5	136	111	186	422	344.5
AluSg	ENSG00000128928	IVD-203	IVD	protein_coding	chr15	40419820	40420123	AluSg_dup243	24	+	288	78.5	223.5	146	159.5	147.5	90	135.5	161	113	150.5	144.5	130.5	148.5	138	191.5	131	136.5	155	136	126.5	121.5	130.5	144.5	150.5	128.5	150	89	88.5	32	111.5	69	59.5	68.5	61.5	38.5	53.5	72.5	28
AluSp	ENSG00000161405	IKZF3-203	IKZF3	protein_coding	chr17	39761693	39762004	AluSp_dup1369	18	+	293.1	110.5	389.5	259	357	287.5	203.5	215	248	250	267	346	258	306	386	298	206	329	316	255.5	415	371.5	276	365	303	323	363	176.5	59.5	26.5	83.5	30.5	53	82.5	59.5	23.5	82.5	101	22
AluSz	ENSG00000101474	APMAP-202	APMAP	protein_coding	chr20	24967012	24967314	AluSz_dup822	23	+	286	349	128	115	140	153	112	156	109.5	142.5	144	152.5	132.5	126.5	115.5	110	86.5	119	75.5	99.5	110.5	67.5	131	109.5	137	94.5	127.5	128	113	136	150.5	256.5	130	217.5	57.5	131.5	175	297	282.5
AluSq	ENSG00000137210	TMEM14B-213	TMEM14B	protein_coding	chr6	10763564	10763865	AluSq_dup81	24	-	271.6	157.5	77	112	94.5	98.5	73.5	107	42.5	90.5	91	73.5	91	60.5	30	75.5	68	51	27	91	57.5	46	91.5	72.5	55.5	77	57.5	45	93.5	111.5	164.5	104.5	76	127.5	100.5	67.5	131.5	75	122
AluJo	ENSG00000177410	ZFAS1-203	ZFAS1	lncRNA	chr20	49288411	49288604	AluJo_dup1653	20	+	194.1	211	116.5	137	139.5	119	126.5	144.5	128	136	124	113.5	161	119	85.5	137	128	122	101.5	133.5	106	113.5	120	131.5	118	136.5	82	127	166.5	166.5	212	161.5	134	192	166	161.5	187.5	135	197.5
AluSx1	ENSG00000283155	lncRNA	havana	havana	chr5	140574745	140575051	AluSx1_dup3808	16	-	289.6	286	50	40.5	50.5	60.5	28	35	34.5	83.5	55	44	40.5	35.5	47.5	50.5	68.5	34.5	27.5	47	28.5	21.5	46.5	37	34.5	27	25	50.5	40	76.5	229.5	149	209.5	94.5	272.5	408	174.5	45	77.5
AluJb	ENSG00000284554	protein_coding	ensembl_havana	havana	chr22	39032967	39033224	AluJb_dup1712	22	+	257.5	73.5	186	131.5	175.5	164.5	108	138	158	192.5	93	192.5	106	166.5	153.5	158	118.5	133	113	107.5	123.5	122.5	95	153	108.5	106.5	119.5	61.5	65	18	142.5	49	41.5	47	89.5	32.5	87.5	39.5	24.5
AluSx1	ENSG00000124588	NQO2-205	NQO2	protein_coding	chr6	3018226	3018533	AluSx1_dup92	49	-	289.3	222.5	123	110.5	100	74	101	120.5	60	101.5	67	125	104	43.5	48	85	63	62	64	106.5	65	48.5	86	99	75	104	85	112.5	104.5	146	211.5	265.5	159	205.5	111	279.5	166	235.5	232.5
AluSq2	ENSG00000145332	KLHL8-201	KLHL8	protein_coding	chr4	87161033	87161343	AluSq2_dup1361	20	-	290.9	223	127.5	103	143.5	130.5	95	91	127	171.5	117	168.5	160.5	82.5	101	100	98.5	89.5	100.5	54	71.5	87	117.5	102.5	94.5	106	90.5	119	156.5	396.5	225	172.5	194	192	236	361.5	233	262	551.5
AluSz	ENSG00000179978	NAIPP2-201	NAIPP2	unprocessed_pseudogene	chr5	70120547	70120856	AluSz_dup1574	22	+	277.8	217	60.5	63	61	87	41	81	36	59.5	49.5	56	62.5	31.5	19	33	49.5	45.5	28.5	18	17.5	22.5	13.5	9.5	48.5	9.5	32.5	5	38.5	215.5	340.5	133	13	142.5	308.5	219.5	104.5	258.5	223
AluJo	ENSG00000059377	TBXAS1-206	TBXAS1	protein_coding	chr7	139946051	139946353	AluJo_dup4779	3	+	313	67	94.5	141.5	134	179	189.5	131	111.5	202	127.5	175	163.5	97	98.5	181.5	176	186.5	93	118.5	82	92.5	188.5	130	115	110	145	132.5	258.5	49.5	264.5	85.5	98	140.5	91.5	84	108	90	93.5
AluSx	ENSG00000179152	TCAIM-202	TCAIM	protein_coding	chr3	44350991	44351259	AluSx_dup1343	23	-	285.1	240	56	66	56.5	61.5	65	54.5	44.5	82	58	57.5	59	29.5	33.5	63	47	62	35.5	59.5	38	35.5	54.5	46	65	35	44.5	51	96	271	237.5	148	120	150	171	142.5	229.5	162	115
AluSg7	ENSG00000173193	PARP14-201	PARP14	protein_coding	chr3	122721307	122721596	AluSg7_dup297	16	-	289.8	34.5	119	106.5	61	99	70.5	94.5	57.5	67.5	88	76	89.5	80	66.5	103.5	94.5	25	62	65	73.5	75	100	82	111.5	56	96.5	34.5	53.5	7.5	113	30.5	58	67.5	69	61	36	21.5	7.5
AluJr	ENSG00000173193	PARP14-201	PARP14	protein_coding	chr3	122724298	122724604	AluJr_dup2862	16	-	236.4	42	137	120.5	60.5	129	67	93	26.5	70	103	79.5	72.5	73.5	77	127	73	23.5	65	73.5	110	60.5	113.5	43	107	57.5	97	73	57	2.5	52.5	21	33	46	26	10.5	23	22.5	7.5
AluSc	ENSG00000146223	RPL7L1-208	RPL7L1	protein_coding	chr6	42886714	42887011	AluSc_dup687	22	-	297.5	83	280	286	254.5	256	148.5	204	203	220.5	219.5	254	219	160.5	181	208.5	161	183.5	211	138	229	208.5	137	205.5	186.5	144.5	301	154.5	103.5	91	149	77.5	96.5	134	98	29.5	153	133.5	160.5
AluSz	ENSG00000128928	IVD-203	IVD	protein_coding	chr15	40419229	40419527	AluSz_dup571	24	-	293.4	56.5	237	148.5	158.5	152.5	96.5	142.5	153	119.5	185	183	177	173.5	169.5	195.5	140.5	160	118	132.5	162.5	130.5	119.5	135	144	130	139	88.5	69	19.5	95	42	49.5	77	47.5	23.5	68	63	30.5
AluJb	ENSG00000166750	SLFN5-201	SLFN5	protein_coding	chr17	35271748	35272045	AluJb_dup2212	22	+	246.3	57.5	274.5	218.5	209	269	133	218	240.5	135	154	220.5	183	200	174.5	192.5	168.5	211.5	124	138.5	222	204	166	236	240	214	276	105	24.5	15	61.5	14.5	50.5	68	34.5	62	83.5	66.5	23.5
AluJr	ENSG00000214456	PLIN5-201	PLIN5	protein_coding	chr19	4522696	4522845	AluJr_dup403	24	-	231.2	217.5	86.5	86.5	79	63.5	64.5	81.5	119	85	81.5	78	79	52.5	67.5	73.5	70.5	66.5	52.5	58	47.5	55	57.5	70.5	71.5	39	45.5	62	139.5	106	365	242.5	224	191	323	240.5	313	206	204.5
AluSp	ENSG00000120306	CYSTM1-203	CYSTM1	protein_coding	chr5	140244283	140244561	AluSp_dup1800	16	-	293.5	113.5	39.5	47.5	52.5	47.5	29	55	27	26	43.5	34	41.5	36	29	30	24	21.5	25	38	25.5	23.5	49.5	24	50	36	14.5	23.5	48	277	80	190	39.5	87	86.5	148.5	52	351	289
AluSx1	ENSG00000173083	HPSE-201	HPSE	protein_coding	chr4	83294080	83294361	AluSx1_dup2396	21	+	287.6	203.5	100	119	84.5	50	75.5	115	117	141	76.5	106	117.5	66	85.5	108.5	90.5	91	93.5	96	74.5	83	89.5	123.5	106	112.5	59.5	96.5	86.5	14.5	294	151	154	112	199	91	304	96	124.5
AluSz6	ENSG00000137413	TAF8-204	TAF8	protein_coding	chr6	42079572	42079853	AluSz6_dup796	22	+	250.4	157.5	177.5	148.5	126	130	87.5	136	150	147	132.5	176.5	124.5	122	150	118	106.5	141.5	119.5	87.5	100	125.5	132	120.5	127.5	134.5	118	73.5	105	123	142.5	128.5	105	119.5	106	169	109	208.5	138
AluSx1	ENSG00000284554	protein_coding	ensembl_havana	havana	chr22	39032588	39032759	AluSx1_dup1682	22	-	277.8	81.5	207.5	118.5	123.5	162	89	73.5	114	108	94.5	126	95	91.5	145	132	83	85	72	72.5	121	94.5	92	126	86.5	75.5	85	55	35.5	16	111	26	36	49.5	56.5	22.5	73	50.5	28
AluSx	ENSG00000196262	PPIA-211	PPIA	protein_coding	chr7	44802195	44802444	AluSx_dup1770	22	-	256	102	304	201	234.5	191.5	129	171.5	203	156	191.5	277	181.5	200	185.5	217.5	136	130	157.5	138	119.5	151	140	143	134	138	163.5	79.5	124.5	77	124	74.5	88	112	75	47.5	175.5	139	96.5
AluJb	ENSG00000165813	CCDC186-203	CCDC186	protein_coding	chr10	114121802	114122111	AluJb_dup5245	15	-	207.3	132	142.5	147	175.5	169.5	153	148	117.5	172.5	152	166	171.5	122.5	103	140	105	119	99	103.5	106	95	124.5	118.5	83	117	114	115	83.5	123.5	182.5	82.5	85.5	136	90.5	84.5	156	121.5	244
AluJr	ENSG00000121691	CAT-204	CAT	protein_coding	chr11	34460474	34460753	AluJr_dup863	23	-	223.7	141	145	185.5	83	162	80	140.5	63.5	105	74	73.5	74.5	106.5	70.5	158.5	105.5	146.5	64	117.5	60.5	86	132.5	51.5	57.5	41	86	80.5	74	25	144.5	114	89.5	68.5	52.5	33.5	140	60.5	157.5
AluY	ENSG00000182180	MRPS16-205	MRPS16	protein_coding	chr10	73249929	73250234	AluY_dup2548	19	+	296.5	91	184	126.5	155.5	130	94	122	121	134	132	153	127.5	83.5	97.5	150.5	90.5	103	104	75	116.5	92	102.5	122	93	111.5	112	86	72	75.5	93.5	85	65.5	91	50	63	74.5	112	92.5
AluSz	ENSG00000167984	NLRC3-202	NLRC3	protein_coding	chr16	3540522	3540812	AluSz_dup192	29	-	284.8	54	295.5	239.5	289	264	159	231	259.5	163	201	243.5	231	231.5	257.5	280.5	203	250.5	233	170	273	242	224.5	245	236.5	243.5	326.5	163	81	17	42.5	23	30.5	49	51.5	17.5	57.5	49.5	23
AluSx1	ENSG00000049239	H6PD-202	H6PD	protein_coding	chr1	9266825	9267119	AluSx1_dup525	24	-	261.6	147.5	196.5	103.5	125	125	121.5	118.5	151.5	129.5	122.5	140.5	122	120	100.5	113.5	108.5	126.5	159.5	121.5	156	98	116.5	102.5	114.5	148.5	97	115	95.5	104	178.5	114.5	106	224.5	126.5	184	115.5	201	123.5
AluY	ENSG00000065135	GNAI3-201	GNAI3	protein_coding	chr1	109594647	109594935	AluY_dup4628	11	+	268	217	115	88.5	109	92.5	67	70	58	116.5	103	103.5	90	45	63	66	95.5	69	61.5	77	84.5	58	68.5	92	75.5	58.5	58	77.5	114.5	131.5	256	225.5	111	111	127	148.5	244	264	274
AluSx	ENSG00000161405	IKZF3-203	IKZF3	protein_coding	chr17	39760155	39760323	AluSx_dup2852	19	+	271.8	48.5	290.5	145.5	196	185	104.5	149.5	172.5	132	146	235.5	142.5	149.5	170	156	114	145.5	153.5	140	164	177	122	163.5	130	146	172.5	63.5	27	14	63	18	38	57	38.5	6	66	49.5	19
AluSg7	ENSG00000162722	TRIM58-201	TRIM58	protein_coding	chr1	247877291	247877587	AluSg7_dup746	1	+	296	36	51.5	58	49.5	20.5	91.5	35	49	38	53.5	116.5	41.5	141	11	146	196	200.5	190	373.5	62.5	89	58.5	286.5	53	45	71.5	103	46	72	51	7.5	28.5	140.5	54	4	65	173	267.5
AluSx	ENSG00000096996	IL12RB1-203	IL12RB1	protein_coding	chr19	18070955	18071090	AluSx_dup2560	21	-	282.1	62.5	150	124	134	84.5	68.5	84	89	93	92.5	120.5	95	88.5	109.5	119.5	73	88	70	75	113	94	101	117	73.5	83.5	112.5	52	48	18	103.5	40.5	31.5	69.5	69	36	61.5	76.5	18.5
AluJr	ENSG00000196968	FUT11-204	FUT11	protein_coding	chr10	73776410	73776684	AluJr_dup2864	16	-	243.7	53.5	262.5	135	225	218.5	102.5	104	132	127.5	165	231	171.5	106	156	152.5	149.5	190	121	95	188.5	147.5	132	179.5	190.5	156.5	201.5	82	113	33.5	78	72.5	47	65.5	63.5	20.5	52	109	55
AluSz	ENSG00000213809	KLRK1-203	KLRK1	protein_coding	chr12	10378872	10379096	AluSz_dup450	24	+	263.5	67	238	153.5	268.5	237.5	121.5	162.5	170.5	148	116	192	158	173	184	193.5	124.5	205.5	148.5	153	267	200	174.5	150.5	118.5	224.5	372.5	79.5	37.5	23.5	52	40	46.5	80.5	48	14.5	50	74	44
AluJb	ENSG00000111144	LTA4H-205	LTA4H	protein_coding	chr12	96012430	96012731	AluJb_dup4191	18	-	229.2	41.5	85	78	44	100	53	116.5	56.5	55.5	86	82.5	105	71.5	73	104	69	83	34	74.5	83.5	51	117	70	84.5	79.5	88	50	53.5	26.5	82	49.5	66.5	307.5	86	28	65	94.5	51
AluSc5	ENSG00000159958	TNFRSF13C-201	TNFRSF13C	protein_coding	chr22	41924672	41924979	AluSc5_dup114	22	-	282.4	129	316	213.5	101	238.5	117	125	82.5	145	167.5	141	163	191.5	225.5	205	133.5	95.5	241	88.5	200	114.5	157	92.5	78	113	78.5	44.5	56.5	48.5	105.5	46	22	88.5	84.5	29.5	119	101.5	28
AluSz	ENSG00000134539	KLRD1-204	KLRD1	protein_coding	chr12	10315836	10316139	AluSz_dup448	24	+	286.7	134	370	250.5	360.5	380.5	191	205.5	158.5	260.5	231.5	285.5	242.5	248	231	253.5	167	281.5	183	218	409	169	270	310	285	241	371	113	105	47.5	110.5	105.5	79	125.5	95.5	33.5	68	186.5	102
AluJb	ENSG00000255328	lncRNA	havana	havana	chr11	329941	330140	AluJb_dup19	101	-	243.8	111	51	39.5	36	85	43	24.5	69	43	18.5	47.5	40	46.5	45	13	60	35.5	14	18	23.5	30.5	48.5	58	65	69.5	35.5	3.5	15.5	4	171	204	26	94.5	71	119	64.5	90	11
AluSx3	ENSG00000242125	SNHG3-201	SNHG3	lncRNA	chr1	28509306	28509538	AluSx3_dup568	22	-	254	72.5	123.5	123.5	137.5	121	64	97	83.5	72.5	114.5	89.5	130.5	111.5	110.5	103.5	75.5	85.5	109	74	75	93	70	105.5	68.5	83	92	52	57	54	149	48	91	86.5	125	59.5	120.5	64.5	65
AluSp	ENSG00000139579	NABP2-201	NABP2	protein_coding	chr12	56229453	56229741	AluSp_dup1148	20	+	279.4	60.5	128.5	95	79	102	66.5	92	89.5	95.5	65.5	109	74.5	100	85.5	86.5	65.5	102	63.5	72	85	83.5	64	98.5	59.5	79.5	93	57.5	49	54.5	114.5	59	88.5	75	133	53.5	56.5	55	74
AluSc	ENSG00000048544	MRPS10-201	MRPS10	protein_coding	chr6	42207221	42207519	AluSc_dup670	22	-	275	106	156.5	172.5	157.5	132.5	113	154	156.5	154.5	138.5	215	174	163.5	116	144.5	93	146.5	154.5	78	128.5	109	108	142	106.5	120	161.5	107.5	85	95.5	161	101	119	132.5	161.5	113.5	145.5	161	196.5
AluJo	ENSG00000096996	IL12RB1-203	IL12RB1	protein_coding	chr19	18070657	18070949	AluJo_dup2117	18	+	231.4	51.5	187	132.5	170.5	110	73.5	103	91.5	124	91.5	149.5	100	120.5	142.5	128	75.5	125	102	90	135	108.5	108.5	155.5	107	87	132	68	46.5	15	150	47	46.5	77.5	75.5	38.5	62.5	62	21
AluJr	ENSG00000196684	HSH2D-208	HSH2D	protein_coding	chr19	16156078	16156361	AluJr_dup1892	21	+	228.7	135.5	212.5	217.5	286.5	270	210.5	183.5	170.5	238	224.5	242.5	258	162	141	249	196.5	175	151	154.5	141	108.5	203	127	131.5	147	149	215.5	75	15	164	38	65	125.5	72	50	66	46.5	25.5
AluSg	ENSG00000110777	POU2AF1-201	POU2AF1	protein_coding	chr11	111352654	111352958	AluSg_dup1215	17	-	291.5	145	376.5	141.5	131	163	105.5	100	100	161	215	169.5	134	201	190.5	186	138	76.5	286	171	145	142.5	168	121	82	144.5	107.5	73	59.5	85.5	156.5	121.5	221	245	164.5	84	177.5	86.5	106.5
AluSg	ENSG00000247077	PGAM5-203	PGAM5	protein_coding	chr12	132722244	132722547	AluSg_dup1766	9	+	289.7	48	137	107	95.5	109	61	52	122.5	76.5	82.5	124	82.5	83.5	75	106.5	77.5	66.5	82	55.5	73	72	86.5	81.5	65.5	70	80	38.5	36	38.5	77	55	77	42	59	24.5	69.5	37	55
AluSx1	ENSG00000272398	CD24-201	CD24	protein_coding	chr6	106970530	106970829	AluSx1_dup3462	17	-	299.5	202.5	115.5	167	106.5	127	93.5	112	92	142.5	135.5	147.5	141	129.5	144.5	109	115.5	100	231	217.5	128	89.5	146	136.5	54.5	117.5	131	58.5	1394.5	774	188	141	1345	2380	116.5	248	1006.5	943	959.5
AluY	ENSG00000103534	TMC5-204	TMC5	protein_coding	chr16	19476966	19477267	AluY_dup1080	23	-	286.1	208	109.5	188	108	85.5	115.5	79.5	133	80	88	76.5	89	62	90	87.5	190	67.5	51	76	56.5	92.5	79	90.5	107	81.5	91	101	124.5	138.5	336.5	120.5	62	130.5	558.5	37.5	51.5	105	81
AluJo	ENSG00000197471	SPN-206	SPN	protein_coding	chr16	29666229	29666391	AluJo_dup1970	19	+	243.2	62.5	282.5	191.5	239	218.5	149.5	175	301.5	234	185	310.5	240.5	194	152.5	185.5	150.5	219.5	166.5	141	232	185.5	175.5	263.5	168	195	250.5	105	65.5	7.5	35	33	66.5	102	38.5	15	84	59.5	20
AluSz	ENSG00000141002	TCF25-219	TCF25	protein_coding	chr16	89894664	89894944	AluSz_dup4738	11	+	291.5	104	164.5	146	139	206	93	116	95	158.5	182	157.5	160	155.5	140	189.5	91	113.5	144.5	85	131.5	85	199.5	106.5	117	157.5	120	130.5	105	45.5	107	76	66.5	74.5	83	30.5	167	73.5	40
AluJr	ENSG00000160991	ORAI2-201	ORAI2	protein_coding	chr7	102449730	102449841	AluJr_dup4871	3	+	144	304.5	159.5	104	75.5	137	135	59.5	113	177	120.5	120	111.5	136	90.5	93	100.5	85.5	79	132	67.5	72	94.5	126	89.5	76.5	91	108	192	122	223.5	312	137	138	123	220.5	217	333.5	198
AluSz	ENSG00000159339	PADI4-201	PADI4	protein_coding	chr1	17353958	17354256	AluSz_dup1073	23	-	277	513	160	103	114	91.5	131.5	82.5	79	148	105.5	53.5	169	54.5	46	97	65	53	62.5	29	22	45.5	179	82.5	35.5	57	42.5	129	455.5	205.5	346.5	276.5	550	326.5	161	308	375	540	582
AluJb	ENSG00000134539	KLRD1-204	KLRD1	protein_coding	chr12	10316393	10316702	AluJb_dup569	24	+	250.4	64.5	273.5	271	286	349	195.5	214.5	164	249	194.5	281.5	241.5	256.5	253.5	230	124.5	274.5	210	238.5	453.5	170.5	269	289	332	270.5	427.5	78	48.5	7.5	48	16.5	35.5	55	34.5	12.5	60	84.5	16.5
AluSx	ENSG00000223496	EXOSC6-201	EXOSC6	protein_coding	chr16	70250388	70250696	AluSx_dup4127	16	+	260.6	62.5	264	193.5	179	186.5	118	142	190.5	141.5	131	203	129.5	184	143.5	215.5	118.5	136	147	103	144.5	131.5	120	133.5	100	125	157.5	103	65.5	19.5	88.5	47	44	68.5	51.5	28	68.5	57	35
AluY	ENSG00000180509	KCNE1-207	KCNE1	protein_coding	chr21	34509441	34509756	AluY_dup992	24	-	297	181	58.5	54	29	25.5	23.5	44.5	27	57	58	44.5	43	26.5	30	44.5	43	38.5	27.5	35.5	23.5	13	32.5	26.5	40	22.5	24.5	36	185.5	316.5	113.5	184	212	150	226	243.5	76	395	629
AluSq2	ENSG00000183486	MX2-218	MX2	protein_coding	chr21	41406004	41406287	AluSq2_dup559	23	+	292.3	118	118.5	87.5	96	90.5	88	73.5	62	68	77.5	84	86	58	49.5	86.5	65.5	93	51	90.5	70.5	49.5	109.5	74.5	84.5	63.5	58	59	68.5	37.5	128.5	88	63.5	85	47.5	52	93	56.5	44
AluSx3	ENSG00000141562	NARF-225	NARF	protein_coding	chr17	82480652	82480951	AluSx3_dup1656	7	+	268	207.5	138	136.5	96	103	89.5	96.5	72.5	64.5	91	95.5	71.5	46.5	50.5	121	70	67.5	54	77.5	49	57.5	73	83.5	48	44.5	45.5	80.5	63.5	88.5	229.5	93	107.5	144.5	107	50	321.5	102	137.5
AluSq2	ENSG00000234426	lncRNA	havana	havana	chr6	88277359	88277639	AluSq2_dup1864	18	-	300.3	51.5	45	35	5	56.5	48.5	35	22.5	53	12	43.5	6.5	38.5	25.5	26.5	33.5	85	22	60.5	15.5	14	14.5	56	44	72.5	40.5	117.5	6.5	304	130.5	92	99	144	122	29.5	67.5	86.5	163
AluSx	ENSG00000087338	GMCL1-201	GMCL1	protein_coding	chr2	69880561	69880868	AluSx_dup2691	20	+	276.2	113	145.5	141	153	172	119	128.5	133.5	180	160.5	155	156.5	125.5	99.5	115	93.5	113.5	88	108.5	88.5	99	137	107.5	108	121	125.5	107	102	66.5	150.5	59.5	83.5	114	89	89.5	119	111	140
AluJb	ENSG00000111261	MANSC1-202	MANSC1	protein_coding	chr12	12326610	12326790	AluJb_dup664	24	-	237.3	158.5	69	47.5	65	70.5	50.5	63.5	68	56.5	71	85	59.5	70	55	45.5	47.5	46.5	39	49	47	37.5	58	49	52.5	49.5	37.5	50.5	186.5	157.5	134	119	263.5	124.5	209	573.5	145.5	140.5	136.5
AluY	ENSG00000162777	DENND2D-201	DENND2D	protein_coding	chr1	111189890	111190183	AluY_dup4673	11	+	305.7	73.5	180	202	125	179.5	106	127.5	129.5	93	133	134	156	106.5	138	134.5	75	105.5	72	83	122.5	100.5	89	99.5	141.5	104	163.5	85	29.5	28	49	37	39.5	39	24.5	15	66.5	73.5	45
AluJb	ENSG00000100376	FAM118A-201	FAM118A	protein_coding	chr22	45328486	45328797	AluJb_dup2279	22	+	263	36	96	130.5	83.5	149	93.5	116.5	80.5	40	64	91.5	102.5	46.5	303.5	121	64	271.5	67	47	55.5	72	90	60.5	344.5	53.5	86	32	35.5	16.5	187	39	70	48	79.5	32	45.5	83	34.5
AluSx1	ENSG00000184992	BRI3BP-201	BRI3BP	protein_coding	chr12	125029232	125029545	AluSx1_dup5349	11	-	297.5	98	138.5	112.5	88	105.5	64	80	115	133.5	104	144	100.5	96	123	94	118.5	96	110	125.5	75.5	77	100	115.5	68	64.5	85.5	50.5	109.5	29	111	60	78.5	91	82.5	44	91.5	47.5	48
AluJb	ENSG00000272396	lncRNA	havana	havana	chr19	43363806	43364097	AluJb_dup3714	18	-	256	646.5	6	20.5	1.5	4.5	0	5	2	0.5	6.5	0	6.5	5	2	1	0.5	0	1.5	4.5	3	0	1	0	12	0.5	3.5	5	13	3487	1123.5	2134.5	1825.5	54.5	1458.5	2707	811.5	4523	3812
AluSx	ENSG00000247982	LINC00926-201	LINC00926	lncRNA	chr15	57305563	57305880	AluSx_dup1693	22	-	278.6	217.5	517.5	399.5	293	425	274	224.5	249.5	195.5	209.5	280.5	367.5	421.5	659	514.5	313.5	212	360.5	196	456.5	265.5	314	211	117.5	260.5	208.5	196.5	68.5	46	200.5	40	50	132	133	28.5	158	169.5	59.5
AluSq2	ENSG00000008517	IL32-201	IL32	protein_coding	chr16	3069804	3070104	AluSq2_dup123	27	-	276.8	64	130	85.5	144	127.5	63.5	83.5	120.5	66	101.5	105.5	79	125.5	106	94	84.5	89	55.5	60	111.5	66.5	69	88	61.5	76.5	90.5	64	37.5	11.5	51	37	28.5	58	54	18.5	54.5	45.5	25.5
AluSz	ENSG00000135679	MDM2-202	MDM2	protein_coding	chr12	68840534	68840806	AluSz_dup2430	20	-	274.4	155.5	192.5	180	187.5	148	127.5	158.5	147	139	151.5	178.5	145	85	106.5	115.5	118	154.5	107.5	126.5	163	128.5	149	123.5	124	132.5	144.5	96	148.5	52	107.5	129.5	66.5	107.5	111	83	115	137	79
AluJr	ENSG00000128050	PAICS-208	PAICS	protein_coding	chr4	56459894	56460183	AluJr_dup1136	22	+	221.1	64	147	94.5	71.5	84	65.5	94	65	71	73.5	89	87.5	95	67.5	96.5	65	65.5	76.5	69	70	99.5	58	71	60	82	85	42	22	37	76	49	86	65.5	43.5	21	81	54	44
AluSp	ENSG00000238246	lncRNA	havana	havana	chr10	20072066	20072398	AluSp_dup307	24	-	282.1	73.5	66.5	37.5	26	46.5	25	35	51	49.5	36.5	60	49	25.5	34	34	44	35.5	46.5	27.5	22.5	27.5	34.5	36.5	25.5	30	22	54.5	35.5	19	110	48.5	81	48	145	123.5	49	30.5	41.5
AluSp	ENSG00000116824	CD2-202	CD2	protein_coding	chr1	116767313	116767608	AluSp_dup2653	5	+	296.2	40	183	137.5	212.5	152.5	77.5	133	108	97	110	185	153.5	138.5	128.5	147	62	121.5	101	72.5	133.5	114.5	100.5	159	108.5	106	131.5	53	18	17	29	6.5	17	26	19	0.5	55.5	20	4
AluSx	ENSG00000035664	DAPK2-204	DAPK2	protein_coding	chr15	63909520	63909815	AluSx_dup2004	22	+	255.8	390	167.5	169.5	157.5	163.5	137.5	145	126	187	169.5	173.5	136	96	106	140	156.5	118.5	71.5	106	74.5	64	135	94.5	95	113.5	98.5	133	223	29	116	156.5	109	170.5	98.5	69	204.5	104	64.5
AluYf1	ENSG00000083454	P2RX5-205	P2RX5	protein_coding	chr17	3674027	3674347	AluYf1_dup6	26	+	292.3	115.5	170	105	71	117	69.5	83	73.5	91.5	83	100.5	91.5	84.5	170.5	136	74	60.5	134.5	81	101	74.5	109.5	56	48	51.5	75	37.5	29	32	89	27.5	32	74.5	96	23.5	85	95	31
AluSc	ENSG00000204252	HLA-DOA-201	HLA-DOA	protein_coding	chr6	33005213	33005496	AluSc_dup496	22	+	289.7	124.5	241.5	174	207.5	141.5	135.5	203.5	148.5	233	204	238.5	227	211.5	331	199.5	171	193	276.5	128.5	228.5	156	154	213	137.5	165	127	138	48.5	25	126	45.5	29	129.5	69.5	23.5	87	88	41.5
AluSx	ENSG00000126709	IFI6-201	IFI6	protein_coding	chr1	27667789	27668093	AluSx_dup2251	22	+	253.1	52	132.5	109.5	126	115.5	70	98.5	91.5	112	85	95	123	87	72.5	101	77.5	121.5	68	77.5	86	67.5	82	57.5	81	57	97.5	48	41.5	23	103.5	21.5	31	66	60.5	40	49.5	24	17
AluJr	ENSG00000160991	ORAI2-201	ORAI2	protein_coding	chr7	102450136	102450226	AluJr_dup4872	3	+	164.7	277	147	80	78.5	111	83	58	98	166.5	86	108.5	89	99.5	92	122.5	76.5	66	67	124.5	73	64	71.5	109	62	79	48.5	98.5	146	88.5	210.5	267	118	128	115	203.5	236.5	284	184
AluSz6	ENSG00000048028	USP28-201	USP28	protein_coding	chr11	113798132	113798435	AluSz6_dup1702	16	+	252.1	44	168	74.5	142.5	122	105	97	93.5	110.5	81	136.5	100	147.5	132	85	80	123	118.5	104	148	94	100	148	106	103.5	169	83	38.5	15	54	33	44	46	44.5	13.5	42	74	22.5
AluSx1	ENSG00000128050	PAICS-208	PAICS	protein_coding	chr4	56460690	56460988	AluSx1_dup1805	22	-	287	51.5	117	137.5	98	88	77	84	136.5	127	86.5	127	128.5	87	76	108	79.5	74	104.5	75.5	92	110.5	85.5	96.5	61.5	87	82	64.5	53.5	47.5	87	28	92	85.5	99	43.5	83	62	48
AluSz	ENSG00000122862	SRGN-201	SRGN	protein_coding	chr10	69091597	69091908	AluSz_dup2638	19	+	265.7	230	69.5	95	80.5	68	42	51	50.5	159	89	100	58.5	35	46.5	62	49.5	71	61.5	47	44.5	39.5	60	53	30.5	48	33	84	102.5	100	242	213.5	203.5	214	343.5	384	304	60	175.5
AluSz	ENSG00000159496	RGL4-203	RGL4	protein_coding	chr22	23698378	23698667	AluSz_dup455	24	-	283.7	378	59.5	61	90	35	52	92	51.5	49	47	51.5	55.5	38.5	43.5	46.5	45.5	43	40.5	51.5	32.5	47	62.5	38.5	61	60.5	46.5	59.5	86	537.5	337.5	449	208.5	156.5	384	338	281.5	324	598.5
AluSz	ENSG00000112303	VNN2-203	VNN2	protein_coding	chr6	132745213	132745515	AluSz_dup3658	16	+	288.1	196	67.5	87	72	85.5	67.5	89	47	96	75	69.5	109	49.5	41	292	46	230.5	56	69.5	36.5	42	465.5	66.5	64.5	55.5	37	85	68	35	104.5	171.5	49.5	139.5	85	69.5	504	112	79
AluJr	ENSG00000116824	CD2-202	CD2	protein_coding	chr1	116766574	116766890	AluJr_dup3890	9	+	187.8	26	126.5	150	209	160	103	115.5	109	78.5	113	170	135	137	142	168.5	57.5	105	93	63	140	115.5	112.5	130	115	126	147.5	66.5	16	10.5	20	13	17.5	19.5	18	6	34.5	15	3.5
AluSz	ENSG00000115425	PECR-201	PECR	protein_coding	chr2	216038602	216038924	AluSz_dup6181	3	-	301	138.5	61	62	53	52	34.5	47	34	48	50.5	53.5	46.5	52	45.5	42	42.5	35	36.5	28.5	38	50	45	41.5	38.5	32	43.5	28.5	135.5	207	99.5	140	219	94.5	153.5	432.5	168	258	317.5
AluY	ENSG00000157601	MX1-225	MX1	protein_coding	chr21	41448524	41448826	AluY_dup1226	23	-	283.2	28	107.5	103	94.5	92.5	45.5	58	33	51.5	73.5	56.5	56.5	55.5	28	51.5	46.5	121.5	37	59	52	40.5	45.5	31	58.5	50	55	15	21	8.5	142	19	15.5	30.5	26	34	42	16.5	10
AluSq	ENSG00000137965	IFI44-205	IFI44	protein_coding	chr1	78661074	78661362	AluSq_dup775	12	+	289.6	19	49.5	68.5	44.5	47	25	41	38.5	28	47	28	49	27	28.5	61	46.5	69.5	30	36	68.5	29	43	25	49	40	45.5	20.5	25	4	58	16.5	10	22.5	17	23	13	25.5	16.5
AluSz	ENSG00000182054	IDH2-201	IDH2	protein_coding	chr15	90083120	90083432	AluSz_dup2990	18	-	265.7	30	71.5	65.5	65.5	48	46	54	76.5	57	67.5	79	41	46	63	79	51	43.5	83	41.5	45.5	47.5	59	63.5	53	53	61.5	43	41.5	9	45.5	26.5	31.5	48.5	45.5	15.5	51	31	24
AluSz	ENSG00000007968	E2F2-201	E2F2	protein_coding	chr1	23507236	23507545	AluSz_dup1470	22	-	294.4	87	122.5	43.5	36.5	57.5	33	45	45	44.5	74	77	51.5	65.5	43.5	65.5	60	52.5	49.5	38	45.5	59.5	50	87.5	48.5	37.5	58	61.5	51.5	213	224	163	178.5	100	219.5	75	92	264.5	218
AluSx	ENSG00000159339	PADI4-201	PADI4	protein_coding	chr1	17349423	17349732	AluSx_dup1390	23	-	235.3	233	108	100	65	91	79.5	55.5	62.5	116	109	50	108.5	42.5	45.5	72	50.5	55.5	45	37.5	37.5	41.5	133	61.5	57	54	53.5	143	215	102.5	160.5	204	256	198	133	131.5	154	260.5	245
AluY	ENSG00000165650	PDZD8-201	PDZD8	protein_coding	chr10	117281087	117281381	AluY_dup4198	14	+	306.6	121.5	96	113	80.5	132	60	83.5	95	83	86.5	75.5	83	71	91.5	80	85.5	54	68	90.5	52.5	64	94.5	71	80	52.5	48.5	59.5	73.5	158	127	163	54.5	123.5	58	110	178	164	239.5
AluY	ENSG00000259207	ITGB3-201	ITGB3	protein_coding	chr17	47313339	47313647	AluY_dup3093	18	-	288.5	338	115.5	19	35	29.5	31	20.5	44.5	76.5	47	93.5	21.5	114.5	37	93.5	83.5	66	115	94.5	33.5	118.5	27.5	55.5	33.5	40.5	39	86	244	175.5	59	131	163.5	71	85.5	26	647.5	302.5	573.5
AluY	ENSG00000115590	IL1R2-208	IL1R2	protein_coding	chr2	102023766	102024049	AluY_dup3441	17	+	295.6	285.5	65	49	42	71.5	36	36.5	28.5	20.5	49	70.5	41	25	36	46.5	23	35	19.5	48	20.5	21.5	39	28.5	42.5	32.5	18.5	52.5	510.5	1573.5	173.5	484	415.5	135.5	954	581.5	160	1237	2306.5
AluJr	ENSG00000204252	HLA-DOA-201	HLA-DOA	protein_coding	chr6	33005567	33005880	AluJr_dup1036	22	+	272.6	83.5	218	155.5	147	143	123.5	152	140.5	213.5	155.5	171	184	251	303	164.5	161	129	254.5	103	198.5	128.5	134	184	96.5	137	107.5	96.5	36	27	99	19	14.5	112.5	76.5	8	48	56.5	24
AluSz	ENSG00000068489	PRR11-203	PRR11	protein_coding	chr17	59204420	59204735	AluSz_dup3304	17	-	285.4	85.5	117	59	57	76.5	55.5	69.5	66.5	83	62.5	105	52	48.5	42.5	79.5	54	64.5	57	49	64	69	59	57	59	62	54.5	60	54	58.5	179	79.5	105	72	91	32.5	79	93	115
AluJo	ENSG00000167483	NIBAN3-202	NIBAN3	protein_coding	chr19	17552649	17552862	AluJo_dup2041	19	+	187.8	139	303.5	221.5	172.5	226	173	144.5	143.5	201.5	160.5	142	188	238	308.5	215	170	102.5	291.5	155	238	127	188.5	157	64.5	134.5	99	99	61.5	36	130.5	21.5	20	108	114.5	17	114	69	36
AluJb	ENSG00000159339	PADI4-201	PADI4	protein_coding	chr1	17351310	17351634	AluJb_dup1385	22	+	248.7	442.5	133.5	76	91	110.5	90.5	69.5	79	120	108	47.5	123	42.5	49.5	107	56.5	54	45.5	44	34	39.5	159.5	62	44	54	42.5	146	313.5	95.5	176	282	349	269	131	146	246	448.5	395.5
AluY	ENSG00000141576	RNF157-204	RNF157	protein_coding	chr17	76144322	76144606	AluY_dup4531	11	+	285.5	50	67	147	86	84	78.5	70	79	48.5	61.5	97.5	107	88	57	101.5	65	62	56	39.5	46	92	55.5	64.5	54	65.5	78.5	33.5	15	3	32.5	6.5	44.5	20.5	15.5	7	73.5	23.5	3.5
AluSg	ENSG00000103111	MON1B-201	MON1B	protein_coding	chr16	77200293	77200464	AluSg_dup1251	16	+	279.8	70.5	80.5	62.5	73	37	43	64	71.5	64.5	66.5	58	43.5	63	76	59.5	51.5	62.5	60.5	53.5	57	76	54	43.5	64	70	41.5	65	33.5	130.5	84	93	97	49.5	92.5	73.5	58.5	420.5	186.5
AluYc	ENSG00000124469	CEACAM8-201	CEACAM8	protein_coding	chr19	42580811	42581098	AluYc_dup108	20	-	216.9	81.5	37.5	26.5	15	22.5	8.5	15.5	19	23.5	56.5	26.5	24	24.5	1	20.5	7.5	12	36.5	6	22	2.5	14	61	10	4	39.5	12.5	504	80.5	42.5	13	1099.5	1497.5	30	55.5	767	99.5	129
AluYc3	ENSG00000164466	SFXN1-201	SFXN1	protein_coding	chr5	175527916	175528208	AluYc3_dup28	6	+	287	65	153	99.5	113.5	107.5	54.5	55	85	55.5	71	110	68	61	90.5	80	65	66.5	67	50.5	58	93	65	74.5	61.5	70	83	51	48	1167.5	50	118	92.5	104.5	35	126.5	93.5	773	1247.5
AluSc8	ENSG00000119048	UBE2B-202	UBE2B	protein_coding	chr5	134388944	134389247	AluSc8_dup686	18	-	279.6	46	53.5	57.5	37	80.5	47.5	42	20.5	40	58	72.5	57	28.5	28.5	51.5	36	52.5	21	36.5	36	32	67	45	31	47.5	34.5	47.5	18	16	60.5	20	28	78.5	44.5	38	49.5	32	40.5
AluJr	ENSG00000089639	GMIP-201	GMIP	protein_coding	chr19	19641391	19641644	AluJr_dup2329	18	-	185.1	81.5	56.5	43.5	40.5	61	39.5	52.5	42	52.5	48.5	56	53.5	39.5	31	52	45	43.5	38	45	30.5	57.5	53.5	45	48	49	29.5	47.5	58	20	60.5	71.5	47.5	88	69.5	30.5	58	32	30
AluJb	ENSG00000137959	IFI44L-213	IFI44L	protein_coding	chr1	78642344	78642598	AluJb_dup5580	10	-	223.7	9	74	88	59.5	93	21.5	43	26.5	43.5	39	24	80	26	44.5	67	41.5	81	26.5	52	68.5	31	22	28	59.5	37	35	35.5	23.5	6.5	115.5	7	21.5	27.5	23.5	55	11.5	13	13
AluJr4	ENSG00000134539	KLRD1-207	KLRD1	protein_coding	chr12	10315172	10315425	AluJr4_dup106	24	+	245.4	31	236	205.5	261.5	235	126.5	143.5	123.5	174	153.5	207	198	162	209	182	128	237	183.5	160	420.5	170	179.5	276.5	283	222.5	400.5	106	34	21	43.5	15	16	46.5	39.5	18.5	11	87	24.5
AluSx1	ENSG00000167483	NIBAN3-205	NIBAN3	protein_coding	chr19	17533128	17533436	AluSx1_dup2894	19	+	292.2	164.5	275	178.5	131	211.5	138	156	142.5	161	196	137	183.5	155	287	208	138	78.5	235	98	183	82	143.5	62	48	93.5	63.5	57.5	49.5	43	119	34	16.5	108.5	89.5	21.5	101.5	73	29
AluSx1	ENSG00000288398	lncRNA	havana	havana	chr1	16229002	16229310	AluSx1_dup1132	23	+	287	29	60	42	32.5	41	42.5	36	45	30.5	43	42.5	43.5	38.5	18	41	45	31	45.5	23	27.5	38.5	37	40.5	33	35	45.5	36.5	23	28	43	24	23.5	29.5	34	16	34	25	21
AluSp	ENSG00000006555	TTC22-202	TTC22	protein_coding	chr1	54780207	54780506	AluSp_dup1799	16	+	261.2	27.5	113	53	99	83.5	46	59	48.5	81.5	58.5	105.5	52	78.5	63	71	53.5	72	49.5	73.5	71	75	69.5	94	57	51.5	87.5	46.5	18.5	14.5	21.5	18	36.5	32	26	4.5	31	16.5	8.5
AluJo	ENSG00000135114	OASL-210	OASL	protein_coding	chr12	121020124	121020434	AluJo_dup3580	9	+	227.7	33.5	59.5	42.5	101.5	33	35	50	33	104	63.5	56.5	44	58	34	43	108.5	83	47	73.5	84	61	52	69	51	60.5	51.5	43.5	34	8.5	138	23.5	105	102	140	221	100	10.5	15
AluSx4	ENSG00000079385	CEACAM1-203	CEACAM1	protein_coding	chr19	42512667	42512965	AluSx4_dup394	16	+	287.6	29	33.5	32	22.5	34.5	23	33.5	18	17	23.5	29.5	35	31.5	29.5	27.5	20.5	24	14	19.5	19	20	30	22	32	14	13	27	153	170	53	73	116	130	38	14.5	38	276	236.5
AluSg	ENSG00000249141	protein_coding	havana	havana	chr6	166935672	166935972	AluSg_dup1877	6	+	299.5	23.5	49	208.5	225	199.5	108.5	20	91	136	90	124.5	133.5	51.5	46	70	59.5	218.5	42.5	107	122	74	163.5	36	167.5	85	42	87.5	72	30	94	71	41	74	72	29	18	24.5	20.5
AluY	ENSG00000181104	F2R-201	F2R	protein_coding	chr5	76735192	76735503	AluY_dup2146	22	+	300.5	56	146	48.5	143	68.5	61.5	93.5	79.5	99	91.5	125	56.5	109	109	57	67.5	136.5	79.5	76	142.5	83.5	81	142.5	83.5	103.5	154	33	38	46	50.5	21	35.5	37.5	24	28	63.5	64.5	42
AluSx1	ENSG00000184992	BRI3BP-201	BRI3BP	protein_coding	chr12	125026670	125026967	AluSx1_dup5347	11	-	284.8	74	112.5	102.5	78	105	62.5	76	110.5	75	97	99	92	62.5	65	89	68.5	84.5	90	95.5	74.5	82	108	72	83.5	88.5	67	61	53	46.5	40.5	36.5	52	87.5	18	28.5	74	82	46.5
AluSp	ENSG00000133961	NUMB-211	NUMB	protein_coding	chr14	73399283	73399579	AluSp_dup942	21	+	282.8	33	39.5	35.5	31	38	34	31.5	33.5	46	34	52.5	53	46.5	53	49.5	23.5	42	23	24	27	18.5	43	46.5	30	30.5	29.5	32	61	19	44	37	25	24.5	21.5	19.5	33	43	15
AluSz	ENSG00000249437	NAIP-208	NAIP	protein_coding	chr5	70995991	70996300	AluSz_dup1623	22	+	293	46.5	31.5	21	21.5	20	31	25	17	30.5	21.5	19.5	24.5	27	28.5	32.5	20	24	21	13.5	17.5	10.5	14	24.5	22.5	20	36.5	15	13	25.5	32.5	39	17.5	31.5	34	35	23	42	41
AluJo	ENSG00000126709	IFI6-201	IFI6	protein_coding	chr1	27667128	27667409	AluJo_dup1392	22	-	213	51	94	64	83.5	74	40.5	38	42.5	76	55	47.5	73	42.5	28	74.5	46.5	68	41	58.5	53	36	30.5	35	61.5	43	47.5	24.5	44	10.5	78.5	32.5	28	46	27.5	27.5	18.5	41	15.5
AluSz	ENSG00000122188	LAX1-201	LAX1	protein_coding	chr1	203775118	203775417	AluSz_dup7245	1	+	299	14.5	146.5	76.5	105	107	60.5	87	105.5	75	88	111	98.5	98	94	100.5	57	95.5	71	56.5	84	82.5	73	81	76	84	138	41.5	11.5	3.5	7.5	11.5	18.5	33.5	8.5	4	32.5	17.5	6.5
AluSx3	ENSG00000122188	LAX1-201	LAX1	protein_coding	chr1	203776036	203776370	AluSx3_dup2336	2	+	321	24	166.5	129	120	120	89	102	108.5	96.5	110	138	136	120.5	113	108	68	119.5	95	86.5	125	131.5	109.5	115	103	102.5	165	67	25	9	22	13.5	16.5	49.5	20	7.5	27.5	22	9.5
AluSx	ENSG00000247982	LINC00926-201	LINC00926	lncRNA	chr15	57304261	57304562	AluSx_dup1692	22	+	288.9	103	217	213	106	148	157	128	103.5	93	96	126	113	211.5	286	227.5	151	107.5	207.5	114.5	268.5	97	161.5	107.5	66	171	106	79	39	26.5	91	16.5	21	50	36	7	68	79.5	25
AluSp	ENSG00000164466	SFXN1-201	SFXN1	protein_coding	chr5	175529055	175529352	AluSp_dup2354	9	+	288.9	35	67	47.5	74.5	57.5	38.5	50.5	88	53	36	61.5	50.5	59.5	62	50.5	38	52.5	38.5	30.5	35.5	67.5	41.5	45.5	45	42.5	39.5	25	26	458.5	32.5	34.5	26	46	33.5	52	57	238.5	350.5
AluYe5	ENSG00000004468	CD38-201	CD38	protein_coding	chr4	15852803	15853027	AluYe5_dup10	24	+	256.1	46.5	69	62	46	87	39	53	64.5	74	68.5	68	71	45.5	52.5	36.5	42.5	39	57	74	32.5	28	45.5	41	51.5	38	72	30	22	40.5	98	26.5	41	39	45	22	40	50	43
AluY	ENSG00000175066	GK5-201	GK5	protein_coding	chr3	142157952	142158250	AluY_dup4445	12	+	304.5	39	127	67	92.5	90	44	40.5	52	50	48	82.5	65	76	70	64	43	55.5	37.5	43.5	66.5	42.5	48.5	69.5	67	45.5	108.5	22.5	28.5	65	62	35.5	30.5	32	55.5	28	36.5	162	123
AluJb	ENSG00000068489	PRR11-203	PRR11	protein_coding	chr17	59204112	59204419	AluJb_dup4208	17	+	216	44.5	57	37.5	24.5	26	21.5	26.5	16	25	39	51.5	27	29	21	28	25	31.5	31.5	18	32	41	32	36.5	24.5	18.5	20	21.5	31	33	156.5	41	87	57.5	93	18	48	65	62.5
AluJr	ENSG00000068489	PRR11-201	PRR11	protein_coding	chr17	59204747	59205047	AluJr_dup2591	16	-	248.1	35	46.5	39.5	29.5	34	35	32.5	34	42	27	46	32	30.5	15.5	30.5	22.5	33	36	27	29	33.5	29	43	29.5	26.5	26	26	26.5	46.5	154.5	46	87	64.5	117.5	47	59	74.5	90
AluSg	ENSG00000115590	IL1R2-201	IL1R2	protein_coding	chr2	102021284	102021613	AluSg_dup1143	17	+	294.8	210	40	43	41.5	28	25.5	33.5	17	25	29	41	17	11	18	25.5	18.5	24.5	13.5	14.5	14.5	7	29	15.5	38.5	14.5	16.5	12	273.5	1082.5	115.5	337	240	91.5	661.5	504	83	1099	1501
AluSx1	ENSG00000247982	LINC00926-204	LINC00926	lncRNA	chr15	57301114	57301428	AluSx1_dup1550	22	+	289	45.5	174.5	172.5	77	141.5	115.5	122.5	106	55	66.5	67.5	91.5	128.5	150	159.5	71	72	108	66.5	186.5	72	124.5	47	56	97	88.5	55.5	21	14	32	15	13	54.5	37	5.5	44	39	12
AluSx3	ENSG00000213809	KLRK1-203	KLRK1	protein_coding	chr12	10379097	10379234	AluSx3_dup160	24	+	278	19	169	74.5	144.5	158	64	108	77.5	78	68.5	144	102	115	143	129.5	51	110	85	93.5	154	111.5	102	73	76.5	115	203	47.5	14	1.5	11.5	4	14.5	10.5	8.5	1.5	4.5	28	4.5
AluSz6	ENSG00000163958	ZDHHC19-205	ZDHHC19	protein_coding	chr3	196206052	196206351	AluSz6_dup2804	3	-	308.3	86.5	22	7.5	12	18	14	16.5	24.5	11.5	13.5	19	27	10.5	11.5	17	21.5	12	10.5	14	20	18	6.5	7.5	13.5	12.5	25.5	11.5	14.5	203.5	104.5	283	45	23.5	91.5	156	31	404.5	178
AluJb	ENSG00000153898	MCOLN2-202	MCOLN2	protein_coding	chr1	84925893	84926185	AluJb_dup5711	10	-	249.8	18	68	31	89.5	41.5	29	34	72.5	34	48.5	66	31.5	43	59	89.5	57	54.5	36.5	33	52.5	75	58.5	74	45.5	45.5	53	23	17	5.5	17	5	17.5	14	41	6	26.5	10.5	3
AluSg	ENSG00000247982	LINC00926-204	LINC00926	lncRNA	chr15	57300292	57300572	AluSg_dup567	22	+	276.7	97.5	258.5	258.5	122.5	184.5	145	153.5	92	115	102	144.5	158.5	176.5	245	260.5	144.5	103.5	178	105	209	118	171.5	105	90	154	135.5	78	51.5	30.5	105.5	38	24	124	68	8	98	85	42
AluJb	ENSG00000104738	MCM4-218	MCM4	protein_coding	chr8	47977492	47977758	AluJb_dup2021	22	-	267	23.5	57	32.5	48.5	43	33.5	34	27.5	35.5	31.5	52.5	23	39.5	34.5	44	28	34	37.5	29	31	45	33.5	32.5	30.5	43	34	8.5	44	27	42.5	24	93.5	78.5	65	30.5	56	33.5	24.5
AluY	ENSG00000152463	OLAH-203	OLAH	protein_coding	chr10	15073410	15073679	AluY_dup540	24	-	294.8	88.5	31.5	37	49	37.5	31	43	35.5	45.5	35.5	38.5	26	26	29	36	30.5	27	17	24	26	36	22.5	21.5	26.5	27	28	18	341	372	47.5	116	438.5	44.5	449.5	2324	114	187.5	245.5
AluJr	ENSG00000100985	MMP9-201	MMP9	protein_coding	chr20	46009506	46009736	AluJr_dup1559	22	-	235.8	159.5	34	27.5	37	35	33	55.5	40	43	48	45	48.5	34.5	26	41	25.5	30	12	25.5	25.5	19	51	18	41	43	36.5	34	105.5	145	72	193.5	62.5	76	69	64.5	45	285	208.5
AluSz6	ENSG00000157601	MX1-225	MX1	protein_coding	chr21	41451572	41451863	AluSz6_dup469	23	+	220.8	13	50	47	27	42	27	32	29.5	38	25	29.5	32	27	25	27.5	22	36	14	28	37	22.5	18.5	20	27.5	25	31.5	15	14.5	5	55.5	9.5	23	20	19	30	19.5	14.5	14.5
AluSz	ENSG00000111331	OAS3-232	OAS3	protein_coding	chr12	112974419	112974721	AluSz_dup4050	16	+	291.1	6	30	37.5	14	36	11.5	20	18	13	17.5	21	12.5	28.5	17	27	13	16	14	5.5	22	11.5	12.5	14	13	12.5	12	3.5	10	5	22	5	4.5	2	14	9	9.5	10	6
AluY	ENSG00000203710	CR1-206	CR1	protein_coding	chr1	207632507	207632825	AluY_dup7340	2	+	308	450	25	34	11.5	124	80.5	4.5	22	12.5	13	17	52.5	3.5	37	8	17	14	2.5	12.5	2	59.5	27.5	52.5	10	9.5	5	6	47	45.5	62.5	43	114.5	205	36.5	68	66	83	102
AluSx3	ENSG00000104738	MCM4-211	MCM4	protein_coding	chr8	47976984	47977285	AluSx3_dup502	22	+	271.3	18.5	86.5	22	41.5	52.5	28	23	47	27	39.5	50.5	37	26	31	30.5	27.5	30.5	35	25	36.5	31.5	25.5	41.5	32.5	37.5	45.5	14	28	12.5	43	19.5	78	96	66.5	39	84	31.5	37
AluJo	ENSG00000163958	ZDHHC19-205	ZDHHC19	protein_coding	chr3	196206358	196206641	AluJo_dup3999	6	+	270.7	122	7	11	4	2.5	2	7.5	5.5	4	2.5	3.5	3.5	1	4	5	9.5	2.5	0.5	5	3	6	5.5	4.5	8.5	4.5	4	5.5	3.5	224	96.5	444	50.5	15	87	189.5	32	633	285
AluY	ENSG00000115590	IL1R2-207	IL1R2	protein_coding	chr2	102010322	102010594	AluY_dup3440	17	-	285.3	50.5	28	22	15	13	12	13	14.5	11	14.5	13	12.5	8	6	13.5	8	10.5	9.5	10	11.5	8	20	13	16.5	15.5	10	28.5	102	360.5	26	111.5	52.5	36.5	143	159	32.5	623.5	491
AluSz	ENSG00000163958	ZDHHC19-205	ZDHHC19	protein_coding	chr3	196202037	196202340	AluSz_dup5644	4	-	298.2	71	6	13	0.5	4	4	6	1	1.5	0	5	6	1	4.5	6	4.5	1.5	5.5	2.5	6.5	1.5	3	6	4	7.5	5	1.5	2	206.5	97.5	290.5	42	14.5	81	129.5	20	486	238
AluSz6	ENSG00000163958	ZDHHC19-205	ZDHHC19	protein_coding	chr3	196205654	196205963	AluSz6_dup2803	3	-	306.7	75.5	2.5	1.5	9	6.5	3	8	6	6	2.5	0.5	10.5	1	3	6.5	1.5	5	2	2.5	4.5	2	3.5	3.5	8.5	2.5	4.5	3.5	3	150.5	65	256.5	32	6.5	67.5	87.5	25	386.5	160.5
AluSx1	ENSG00000272396	lncRNA	havana	havana	chr19	43366252	43366551	AluSx1_dup4941	13	+	288	69	35	30	36.5	39	28.5	35	24	12.5	21	35	33	35	23.5	34.5	16.5	24.5	15	29.5	25.5	24.5	29	18.5	24	26.5	38	16	10	173.5	62	79.5	106.5	22	55.5	256	53.5	232	281.5
AluJr	ENSG00000163958	ZDHHC19-205	ZDHHC19	protein_coding	chr3	196200654	196200948	AluJr_dup4490	6	-	191.7	63.5	6.5	4	1	2.5	1	4.5	7.5	5.5	2	3	2	0	0	4	3	3	4.5	4	7.5	3	2.5	1	6.5	5	3.5	1.5	1.5	225.5	84	207.5	22.5	9	80.5	60.5	20.5	342	188
AluSx1	ENSG00000115590	IL1R2-201	IL1R2	protein_coding	chr2	102017117	102017414	AluSx1_dup3636	17	-	263.6	31	19	13.5	9.5	6	7	7.5	13	4.5	12.5	16.5	18.5	8	5	13.5	11.5	7.5	4.5	4.5	8.5	6.5	7.5	2	11	9.5	3.5	3.5	62.5	221.5	17	61	28.5	20	43.5	73	10.5	489	216
AluSx1	ENSG00000163958	ZDHHC19-205	ZDHHC19	protein_coding	chr3	196199662	196199956	AluSx1_dup6089	6	+	269	68.5	0	4	2.5	1.5	0	3	2	1.5	0	1	4	3.5	2.5	2.5	7	0.5	0.5	2	9.5	2.5	3	4.5	4	3	2	2.5	1	185.5	111	204.5	32	5.5	116.5	98.5	14	410.5	191.5
AluJo	ENSG00000100985	MMP9-201	MMP9	protein_coding	chr20	46012813	46013110	AluJo_dup1484	22	-	247	110	23.5	28	27.5	26	17	15	14	20.5	29.5	28	16.5	14.5	23.5	28.5	14.5	18.5	15	25.5	18	24.5	27	21	29	18	20	33.5	74.5	170	43.5	128.5	103.5	65.5	114	52.5	50.5	197	245
AluSx	ENSG00000171848	RRM2-213	RRM2	protein_coding	chr2	10130631	10130913	AluSx_dup267	27	-	255.2	12	21.5	5	5.5	22.5	11	8.5	10.5	6	18	7.5	8.5	10	11	6	5	4	10	7.5	9	10	13.5	14	4.5	4	15.5	7.5	21	21.5	44.5	10	108	76	36.5	18.5	37.5	22	32
AluJb	ENSG00000125726	CD70-202	CD70	protein_coding	chr19	6585348	6585641	AluJb_dup650	24	+	236.2	18.5	16.5	16.5	14.5	13	6.5	20.5	13	17	15.5	14	25	8	5	13	18	13	12.5	11	16	19	19.5	14.5	12	11	8	10.5	9.5	10.5	11.5	10	14	26.5	10.5	26	13.5	24.5	11
AluSz	ENSG00000089127	OAS1-208	OAS1	protein_coding	chr12	112932310	112932622	AluSz_dup4045	16	+	299.3	2	4	7.5	19	17	2.5	15	22	7.5	19.5	6.5	18	15.5	14.5	13.5	16	13.5	1	12.5	9.5	11.5	11.5	14.5	7	0.5	9	1.5	11.5	10	72.5	15	8	6	6.5	15.5	3.5	0	5.5
[truncated: 50 more columns]
