# Supplementary material for: Blood Transcriptome Analysis of Septic Patients Reveals a Long Non-Coding Alu-RNA in the Complement C5a Receptor 1 Gene
Source: Noncoding RNA. 2022 Mar 29;8(2):24. doi: 10.3390/ncrna8020024 (PMC9027897; doi:10.3390/ncrna8020024)
Supplement: Supplementary file 1 [file ncrna-08-00024-s001.zip › Table_S3.xlsx]

## Sheet: d
Gene ID	p-value	FDR corrected p-value	pbmc_raw_alu_400_Control_SRR11118000_raw	pbmc_raw_alu_400_Control_SRR11118001_raw	pbmc_raw_alu_400_Control_SRR11118002_raw	pbmc_raw_alu_400_Control_SRR11118003_raw	pbmc_raw_alu_400_Control_SRR11118005_raw	pbmc_raw_alu_400_Control_SRR11118006_raw	pbmc_raw_alu_400_Control_SRR11118007_raw	pbmc_raw_alu_400_Control_SRR11118008_raw	pbmc_raw_alu_400_Control_SRR11118009_raw	pbmc_raw_alu_400_Control_SRR11118010_raw	pbmc_raw_alu_400_Control_SRR11118011_raw	pbmc_raw_alu_400_Control_SRR11118012_raw	pbmc_raw_alu_400_Control_SRR11118013_raw	pbmc_raw_alu_400_Control_SRR11118014_raw	pbmc_raw_alu_400_Control_SRR11118016_raw	pbmc_raw_alu_400_Control_SRR11118017_raw	pbmc_raw_alu_400_Control_SRR11118018_raw	pbmc_raw_alu_400_Control_SRR11118019_raw	pbmc_raw_alu_400_Sepsis_SRR11117995_raw	pbmc_raw_alu_400_Sepsis_SRR11117996_raw	pbmc_raw_alu_400_Sepsis_SRR11117997_raw	pbmc_raw_alu_400_Sepsis_SRR11117998_raw	pbmc_raw_alu_400_Sepsis_SRR11117999_raw	pbmc_raw_alu_400_Sepsis_SRR11118015_raw	pbmc_raw_alu_400_Sepsis_SRR11118022_raw	pbmc_raw_alu_400_Sepsis_SRR11118023_raw	pbmc_raw_alu_400_Sepsis_SRR11118024_raw	pbmc_raw_alu_400_Sepsis_SRR11118025_raw	pbmc_raw_alu_400_Sepsis_SRR11118026_raw	pbmc_raw_alu_400_Sepsis_SRR11118027_raw	pbmc_raw_alu_400_Sepsis_SRR11118028_raw	pbmc_raw_alu_400_Sepsis_SRR11118029_raw	pbmc_raw_alu_400_Sepsis_SRR11118030_raw	pbmc_raw_alu_400_Sepsis_SRR11118031_raw	pbmc_raw_alu_400_Sepsis_SRR11118032_raw	pbmc_raw_alu_400_Sepsis_SRR11118033_raw	pbmc_raw_alu_400_Control_SRR11118000_normalized	pbmc_raw_alu_400_Control_SRR11118001_normalized	pbmc_raw_alu_400_Control_SRR11118002_normalized	pbmc_raw_alu_400_Control_SRR11118003_normalized	pbmc_raw_alu_400_Control_SRR11118005_normalized	pbmc_raw_alu_400_Control_SRR11118006_normalized	pbmc_raw_alu_400_Control_SRR11118007_normalized	pbmc_raw_alu_400_Control_SRR11118008_normalized	pbmc_raw_alu_400_Control_SRR11118009_normalized	pbmc_raw_alu_400_Control_SRR11118010_normalized	pbmc_raw_alu_400_Control_SRR11118011_normalized
AluSx1_dup3462_ENSG00000272398	0.0655868	0.101177	25	46.5	29.5	20	36	109	39	69.5	46.5	35.5	217.5	14.5	51	1	32.5	155	95	48.5	0	52	49.5	3	88	61.5	193.5	131	306	6839	35	231	393	593	234	103	21	367	-1.21849	-0.369434	-1.73451	-1.77664	-0.808887	1.21516	-0.428564	0.222012	-0.287737	-0.616784	1.74966
AluY_dup2703_ENSG00000090382	4.66016e-05	0.000161679	18962.5	15813	22093	26657.5	19225.5	21207.5	36409.5	24044.5	14475.5	9270.5	33330.5	25383	19390.5	11156	17450.5	21333	29381	9063	2813	6807	13298.5	463.5	1854.5	5693	8902	36756.5	32122.5	6703.5	1016.5	6630	9609	3517.5	19804	5978	10577.5	15223.5	0.685257	0.376973	0.150889	0.940427	0.588663	1.15601	1.7748	0.993233	0.331172	-0.251357	1.34608
AluY_dup2703_ENSG00000257764	4.68985e-05	0.000162048	18940.5	15785	22030.5	26605	19153	21137	36331.5	23943.5	14435.5	9237.5	33236.5	25315.5	19315.5	11150	17378	21243	29290.5	9024.5	2811	6776	13291	463.5	1854.5	5690.5	8865	36659	32080.5	6677	1016.5	6624.5	9587.5	3505.5	19710.5	5959	10568.5	15186	0.688774	0.379608	0.151994	0.942775	0.588405	1.1564	1.7769	0.992352	0.332372	-0.25131	1.3472
AluSx1_dup5454_ENSG00000197405	0.000544132	0.00144535	563	1034.5	2257	1529	1341	1247	1230	1221	773.5	556	1992.5	1005.5	1325	1234.5	707	778.5	443.5	332.5	1589	6738	2055.5	409	193	397	9215	9994.5	5201.5	6086.5	189.5	1419.5	6728.5	6761.5	8722	2678	1476	4653	-1.1704	-0.338917	0.0779944	0.0347614	-0.0347605	0.286182	0.105435	-0.0881233	-0.67668	-1.09263	0.500108
AluSc8_dup286_ENSG00000204592	0.0742175	0.112051	7449.5	7629.5	10025	8260.5	6566	4684.5	6559	7062	7134.5	6980.5	7744.5	5946	7489	7821	4607	7578.5	6585.5	5160.5	10028	9153	6964	8805.5	1389.5	2501	7106	6915.5	4413	5428.5	2128	6034	5253.5	5708.5	8767	3549.5	7072	7086	0.2995	0.2877	-0.0269203	0.212364	0.000905991	-0.0604229	0.264214	0.187852	0.272621	0.301503	0.202662
AluSx_dup1877_ENSG00000109046	0.0010215	0.00255374	1022	975	1801.5	1254.5	1122.5	766.5	785	775.5	920	1067	1147.5	774.5	1114.5	580	698.5	1346	1072.5	706	561.5	2248	818	540	395	460.5	2744	2865	1786	4394	312.5	1290	2266	2641.5	3508.5	1573.5	8203.5	2796.5	-0.039175	-0.153342	0.0238209	0.0203199	-0.0203199	-0.144887	-0.271424	-0.471953	-0.155413	0.118806	-0.0249434
AluSx1_dup337_ENSG00000059804	4.35144e-09	5.36047e-08	440	618	1004.5	701	505.5	397.5	436.5	518.5	492.5	358	1045.5	657	661	1328	422.5	438	235	265.5	768	3448.5	1597.5	2524.5	769	408	6566	7803.5	4492	3708	401.5	745	4025	6396	5078.5	2953.5	4159	6028.5	-0.726885	-0.283028	-0.290791	-0.291197	-0.643144	-0.564109	-0.590026	-0.524627	-0.528813	-0.928613	0.368865
AluSz6_dup5_ENSG00000163131	0.00032633	0.000912435	4796	6427	12666.5	9907	8812	7497.5	5858	6402.5	4728.5	4399.5	8649.5	6073.5	6752	7599	5709.5	9976.5	7516	3306	7755.5	4385.5	4352	214.5	280	2155.5	4833.5	8112	7744.5	3694.5	258.5	3673.5	3942.5	2086	8199.5	5069	1801.5	5862.5	-0.0592718	0.316796	0.587035	0.751123	0.701901	0.894631	0.377686	0.32295	-0.0442696	-0.0879478	0.638646
AluSx_dup76_ENSG00000021355	4.21919e-11	1.43453e-09	345.5	384	826	405	391	231.5	271	309.5	273.5	361	524.5	242	414.5	654	131.5	504.5	201.5	190.5	750	579.5	702.5	780.5	348	390	2139.5	1314.5	2062	3574	406.5	1263	1898	2008	1853	1387.5	2002.5	3337	-0.700601	-0.594426	-0.197952	-0.707587	-0.638584	-0.968949	-0.902613	-0.89393	-1.00229	-0.541471	-0.251211
AluJb_dup3312_ENSG00000119535	1.40431e-08	1.45569e-07	266	281	780.5	271	438	272	312	325.5	189	229.5	365.5	303.5	305.5	753.5	423	969	469	443	1148.5	7830.5	5478.5	15637	2319.5	1138	5193.5	4409	1782	3298.5	1632	743.5	6000.5	6377	5807	562.5	3501	1803.5	-1.33803	-1.30513	-0.539862	-1.54738	-0.734987	-0.996521	-0.959526	-1.08138	-1.79562	-1.45514	-1.03245
AluSg4_dup20_ENSG00000101265	0.000890916	0.00227411	596.5	710	793	672.5	795.5	659.5	641	653	586	570.5	919	534	607.5	178.5	479	986.5	683.5	492	104	2581.5	769	464	272	556.5	3123	3075	1963	3104	274.5	859	2299.5	2749.5	3897	1850	2142	2157	-0.321088	-0.116037	-0.665097	-0.384298	-0.0222139	0.133088	-0.0689049	-0.225109	-0.311257	-0.289567	0.149588
AluJb_dup3714_ENSG00000272396	2.50891e-15	1.06629e-12	0	0	0	4	1	4.5	0	0.5	1	0	7	0	2	0	0.5	5	1	0.5	18	296	1081.5	1085.5	422.5	49.5	4090	6430	1136	2846	475.5	562.5	1362.5	2868.5	2321.5	1617	2258	6515.5	-3.33228	-3.33228	-3.33228	-1.58789	-3.33228	-0.872418	-3.33228	-3.33228	-3.31622	-3.33228	-0.69718
AluSx3_dup590_ENSG00000140678	1.43052e-05	5.87412e-05	859	771	1985	1319.5	1345.5	740.5	1066.5	829.5	903	694	1270	965	1462	1307	442	1447	764	636	1990	3047	1180.5	2037.5	1076	364.5	4068.5	3538	2381.5	2794	463.5	659	2452	2926	4382.5	1869	5125.5	2589.5	-0.481538	-0.683712	-0.0279369	-0.0984993	0.0494089	-0.386372	-0.0210028	-0.566536	-0.374019	-0.693444	-0.0703068
AluSz6_dup2879_ENSG00000143226	0.00309523	0.00669453	451	456.5	913.5	810.5	869.5	763.5	609	556.5	440	604	838.5	455.5	697	244	654.5	777.5	582	243.5	113.5	4241	740.5	348	196	399.5	6908	5425	2657.5	2714.5	294	350.5	2749.5	4678	4846	949	1367	2907	-0.616938	-0.645697	-0.353468	-0.0074749	0.213655	0.451888	-0.0352421	-0.348266	-0.61711	-0.0997	0.124879
AluSq2_dup2053_ENSG00000148175	0.0426394	0.0687733	422	236.5	326.5	255.5	326	271.5	371.5	388	330.5	392.5	464.5	333	285.5	79	276.5	398.5	570.5	324.5	20	328	167.5	71	167	169.5	2365.5	3419	1155.5	2524	99	422	1234.5	4633	2657	1071.5	1221	2418.5	0.0920839	-0.789565	-1.03288	-0.868058	-0.396752	-0.234882	0.0565844	-0.0636845	-0.225058	0.0833502	0.077652
AluY_dup600_ENSG00000171236	2.25586e-08	2.08422e-07	24	15	32	42	43.5	35.5	22.5	33	22	22.5	57	25	38.5	42	24	21.5	22.5	5.5	8	1442	251	296	76	161	2094.5	2017.5	1566.5	2377.5	99	56.5	1443	1981.5	1779.5	676	892	1675	-0.984584	-1.7089	-1.32435	-0.413452	-0.243069	-0.110475	-0.929313	-0.559735	-1.07466	-0.981878	0.110476
AluY_dup600_ENSG00000267385	2.63682e-08	2.38436e-07	24	15	32	42	43.5	35.5	22.5	33	22	22.5	57	24.5	38.5	41	24	21.5	22.5	5.5	7.5	1438.5	251	293.5	76	161	2086.5	2016.5	1563.5	2365	99	56.5	1439.5	1979	1775.5	674.5	890.5	1672.5	-0.984584	-1.7089	-1.32435	-0.413452	-0.243069	-0.110475	-0.929313	-0.559735	-1.07466	-0.981878	0.110476
AluSx_dup2091_ENSG00000102317	4.51951e-05	0.000157442	2225	2342	4124.5	3010.5	1819	1486	1838.5	1988.5	2585.5	2335.5	2257.5	1879	2315	3478	1017.5	3256	1538	1453	2621	797	2118.5	515.5	216	1175	877	761	2644.5	2276	163	1822.5	1031.5	387	1569.5	1492	799	1448	0.299437	0.327126	0.435043	0.499413	-0.107689	0.026391	0.172542	0.10273	0.551526	0.465179	0.16749
AluY_dup540_ENSG00000152463	4.25925e-09	5.32407e-08	0	0	0	0	3	0	0	0	0	0	0	0	0	0	0	1.5	0	0.5	8.5	240.5	196.5	461	64.5	0.5	63	57	430	2128.5	115	43.5	521.5	2304	1916	499	58	206	-0.724552	-0.724552	-0.724552	-0.724552	0.724552	-0.724552	-0.724552	-0.724552	-0.724552	-0.724552	-0.724552
AluSz_dup3082_ENSG00000164096	0.425992	0.506424	640.5	647.5	942	706.5	625	488	551	564.5	613	630.5	566.5	529.5	467	457	368.5	960	562	300.5	129.5	854	387.5	133	54.5	126	1207	1079.5	1141.5	2123	92	359.5	853.5	1073	1422	384	339	1257.5	0.14549	0.114925	-0.0527897	0.0507584	-0.00631809	0.0624971	0.076725	-0.0713177	0.11763	0.218604	-0.1845
AluSq_dup15_ENSG00000064666	4.88599e-08	3.8814e-07	840.5	588	947	1034	691	620.5	535.5	796	738.5	640	823.5	520.5	821	1331	393.5	1357.5	702.5	747.5	2693.5	1838	4201	7774.5	2080	1749.5	3536	2842.5	2584	2118	1762	1779	2447	1518.5	2878	2043.5	2600.5	3643	-0.690418	-1.2521	-1.27311	-0.627724	-1.08945	-0.81891	-1.1924	-0.803479	-0.841616	-0.987778	-0.872765
AluSq_dup15_ENSG00000279753	4.88296e-08	3.91558e-07	836	588	940	1027	690	618.5	535.5	794	736	640	821	519.5	819	1324	393.5	1356.5	701.5	742	2691	1837	4196.5	7766	2076.5	1746.5	3526.5	2834.5	2578.5	2114.5	1762	1774	2442	1518	2875	2033.5	2595	3637	-0.693167	-1.2471	-1.27882	-0.632527	-1.08654	-0.818571	-1.1874	-0.802113	-0.841512	-0.982781	-0.872154
AluSz_dup475_ENSG00000129226	0.917593	0.941974	943.5	1299	3340.5	1926	1496	1071	1031	1134.5	923	723	1682	875	1203	2487.5	812	1840.5	985.5	629	5228.5	667.5	3384.5	328	147	711	707	1723.5	2619.5	2041	185.5	1816.5	877.5	952.5	1637	3314	1748.5	2374.5	-0.257937	0.157124	0.811225	0.535354	0.290613	0.234252	0.0183945	-0.026557	-0.254177	-0.546147	0.423279
AluSx1_dup6133_ENSG00000142512	0.00285102	0.0062458	182.5	200.5	559	326.5	298.5	244	273	186.5	258.5	193	285.5	292.5	233.5	104	178.5	358	337	147	169	123.5	530	150	75.5	104	799.5	687.5	1114	2039.5	96.5	185	667.5	1744	1023	3030	1652	1041	-0.665637	-0.576177	0.194508	-0.0626726	-0.0722675	0.0626726	0.0637484	-0.66894	-0.127917	-0.489116	-0.17291
AluSz_dup475_ENSG00000264772	0.909833	0.937404	940.5	1288.5	3302.5	1905.5	1486	1063.5	1026	1127	917	717.5	1664	868.5	1198.5	2464.5	807	1820.5	980	623.5	5197	664.5	3372.5	327.5	146	707	702.5	1706.5	2603.5	2032	184.5	1802.5	875	949	1616.5	3294	1737.5	2360	-0.256321	0.151626	0.80093	0.526126	0.287148	0.230324	0.0175905	-0.0299158	-0.257376	-0.550954	0.413967
AluJo_dup4296_ENSG00000204577	8.37886e-12	3.74844e-10	152	256	578	306.5	330.5	215.5	174	203.5	181	167.5	370	164	223.5	354.5	175	374.5	255	144.5	1082.5	1310.5	1065.5	850	478.5	218.5	2753	2468	1204.5	2024.5	295	356	1517.5	2006.5	2131.5	631.5	2204	1900.5	-1.20181	-0.495984	-0.0296202	-0.426217	-0.197697	-0.388869	-0.858413	-0.815435	-0.914441	-0.965905	-0.0712242
AluSz_dup594_ENSG00000243646	2.58657e-10	6.28168e-09	424.5	516	1099.5	669	448.5	349.5	381	360.5	447	340	574	333	380	929.5	259	765	424	275	2120	1212.5	1233	1081	187.5	324	1595	1637	1562	1861	239.5	755	957.5	1530.5	1744	1617.5	1467	2233	-0.725573	-0.490212	-0.107368	-0.305552	-0.762694	-0.696719	-0.733165	-0.995919	-0.61561	-0.949986	-0.443153
AluSz_dup594_ENSG00000249624	2.45188e-10	6.5128e-09	422	513.5	1076.5	664.5	445	347.5	378	355	447	339	569.5	329.5	377.5	928.5	255	763	418.5	272	2119	1203.5	1231	1080	187	322	1584.5	1622	1556	1848.5	239.5	752.5	954.5	1519.5	1731.5	1606	1454.5	2221	-0.71658	-0.479706	-0.120355	-0.297776	-0.756484	-0.687486	-0.727056	-1.00059	-0.598097	-0.936722	-0.436995
AluSx1_dup1315_ENSG00000152229	1.18715e-08	1.26135e-07	311	398	1039.5	545	271.5	243	214	329	230.5	214.5	430	198	261.5	508.5	167	512	282.5	251.5	426	590	804	734.5	195	245	1002.5	791.5	889	1841	170	815	815.5	645	1390.5	899.5	3135.5	1882	-0.589732	-0.280125	0.396363	-0.016613	-0.90216	-0.636365	-0.980655	-0.543141	-0.986428	-1.02985	-0.275177
AluY_dup7341_ENSG00000203710	1.52074e-07	1.05953e-06	145.5	82.5	138	135	187	166	90.5	97	83.5	80	153	104.5	131.5	140.5	99	208	156	97	94.5	2222.5	797	768.5	329	114.5	4722.5	4090	2249	1750	161	101.5	3205.5	3668	2921.5	1121.5	1970	2315.5	-0.197769	-1.06257	-1.02893	-0.542051	0.0477848	0.30172	-0.734417	-0.817313	-0.963489	-0.9649	-0.278123
AluSc5_dup159_ENSG00000126262	3.24736e-09	4.38136e-08	23	13.5	75	74	34	48.5	52	97	27	24	109.5	87.5	87.5	258	103.5	18.5	20	22.5	197	658	194.5	1677.5	268	57.5	1888.5	1688.5	932.5	1665	519.5	43	2172.5	978.5	1098	690.5	2006	1269	-2.42253	-3.23745	-1.47208	-0.972857	-1.97509	-1.03685	-1.09727	-0.380757	-2.15575	-2.26531	-0.324168
AluY_dup4062_ENSG00000204577	1.45781e-09	2.21275e-08	150	230	675	335	267.5	215	156	180	156.5	144.5	264.5	148.5	218	592	116.5	415.5	212	154	2351.5	1166	1584	3339.5	1323.5	385	2394.5	2101	1007.5	1643.5	1681.5	383	1345.5	1519.5	2243.5	605.5	1763	1650	-1.64638	-1.07596	-0.231264	-0.723405	-0.92827	-0.817682	-1.44142	-1.41793	-1.54973	-1.60446	-0.980943
AluJb_dup1029_ENSG00000175061	2.01976e-06	1.12209e-05	2565	2270.5	2503	2926	1805.5	1767.5	1923.5	1965	2793	2191.5	2267.5	2257.5	2758	3819	1210.5	3423.5	1623.5	1201.5	2789	379	1362.5	508.5	110.5	562	607	1115	2415	1564	127.5	1768	1040.5	450	1179.5	1144	597	1770	0.61671	0.394515	-0.173398	0.570458	-0.00631619	0.388786	0.349866	0.197699	0.775019	0.485486	0.285987
AluJb_dup1029_ENSG00000181350	2.02258e-06	1.11636e-05	2561.5	2266.5	2502	2923.5	1805.5	1764.5	1919.5	1963.5	2791	2188.5	2265.5	2256	2756	3818	1209.5	3422.5	1621	1200.5	2789	378	1360	508	110.5	561	606.5	1112	2414.5	1563.5	127.5	1765	1040	449.5	1178	1143.5	597	1767.5	0.615852	0.393084	-0.172863	0.570337	-0.0052042	0.387447	0.347975	0.197709	0.775097	0.484622	0.285826
AluSx1_dup6405_ENSG00000179820	0.0108301	0.0209695	563	524.5	580.5	696.5	808.5	674	585.5	916	429.5	474	777.5	550.5	508.5	338	302.5	674.5	386	517.5	191	1393.5	673	392.5	212.5	228.5	2020.5	2385.5	1856.5	1526.5	140.5	320	2208	2054.5	2434.5	654.5	1503	1354.5	-0.128011	-0.276449	-0.838657	-0.0572443	0.277637	0.440928	0.0769052	0.53962	-0.483036	-0.280442	0.18483
AluSq2_dup4343_ENSG00000124831	0.157766	0.217344	678.5	788.5	1330	849	749	558	594.5	699.5	692	737.5	818	620.5	692	813	448.5	1097	686	616.5	682	872	1697	593	320	551	908.5	1022	916.5	1524.5	223.5	458	1036	869.5	1455	841	734	681	-0.0762558	0.0942602	0.139942	0.0109377	-0.0501041	-0.0490141	-0.118546	-0.0668621	-0.0123806	0.139855	0.0406294
AluSx1_dup6405_ENSG00000232220	0.0103587	0.0201484	559	521	578.5	689	801	668	580.5	903	428.5	469	771.5	546	504	336.5	301.5	667.5	385.5	511.5	191	1380.5	672.5	391	211	228	2000	2353	1840	1512.5	139.5	319	2196	2032	2421.5	649.5	1490	1348	-0.127727	-0.275537	-0.833066	-0.0622931	0.274762	0.438599	0.0751018	0.529569	-0.475828	-0.285171	0.184224
AluY_dup2_ENSG00000105639	1.48356e-05	6.06262e-05	458	463.5	479	463	507	350.5	398.5	378.5	584.5	607	411.5	384.5	564	298.5	258	725.5	447	442	244	1604.5	611	474	190	346	1830	2139.5	1111.5	1466	201.5	449	1063.5	1386.5	2088	1097	3346.5	2293	-0.180661	-0.209686	-0.870791	-0.401219	-0.150489	-0.25727	-0.233048	-0.490298	0.206645	0.321504	-0.487984
AluSx_dup2690_ENSG00000005844	0.0323546	0.0535047	2784.5	2783	5637	5446.5	2570.5	1414.5	2045.5	2658	3344.5	2812	2462.5	2400.5	2749	9069.5	1187	4542.5	2707	3516	13782.5	963.5	3949	2970	813.5	1266	1443.5	2338	1257	1458.5	845.5	2225.5	1111	863.5	2266	2260.5	2507.5	2075.5	0.182376	0.135353	0.445078	0.914065	-0.0494585	-0.485425	-0.114207	0.0807171	0.4822	0.292371	-0.147786
AluJo_dup670_ENSG00000111913	0.0149755	0.0277324	766	556.5	849.5	653	360.5	319.5	486.5	625	465	447	564	524	414.5	432.5	317	586.5	359.5	447	266.5	1506	547.5	3697	104	160	817.5	895	1073	1426	101.5	339.5	1451.5	1646	1389.5	1152.5	2959.5	1463.5	0.550862	0.0436535	-0.0546761	0.0843782	-0.652948	-0.401341	0.0443382	0.222792	-0.1338	-0.130391	-0.0436544
AluJb_dup4616_ENSG00000111897	0.0659865	0.10161	682.5	639.5	593.5	497	796.5	571	738.5	777	706.5	731.5	673	665	704	118	486	801.5	731	516.5	43	828	129	33.5	24	92.5	1408	1467.5	805.5	1398	23.5	190.5	1306.5	1483	1641	421	320	628.5	0.10316	-0.0369711	-0.853229	-0.590646	0.209539	0.155147	0.36531	0.255663	0.188472	0.299005	-0.0699301
AluJr_dup784_ENSG00000111913	0.976602	0.98588	386.5	233	134	76.5	435	337.5	381	402	237.5	492	195.5	337.5	239.5	0	339	469.5	867	555	1.5	1260	14	15	37	83.5	1251.5	1322	302.5	1387	119	53.5	1085.5	1641	1684.5	277	633.5	250.5	0.0780716	-0.698313	-2.20497	-2.49509	0.132154	0.191815	0.205775	0.100217	-0.589018	0.522078	-1.0581
AluJr_dup784_ENSG00000282804	0.974988	0.987771	386.5	233	134	76.5	435	337.5	381	401	237.5	492	195.5	337.5	239.5	0	339	469.5	866.5	554.5	1.5	1259	14	15	36.5	83.5	1249	1320.5	302.5	1385	118.5	53.5	1085.5	1641	1682	277	633.5	250.5	0.0780716	-0.698313	-2.20497	-2.49509	0.132154	0.191815	0.205775	0.0966234	-0.589018	0.522078	-1.0581
AluSg_dup1132_ENSG00000106780	0.736008	0.789908	234	177.5	198.5	214.5	501	352.5	317	353.5	259.5	253.5	307.5	308	377.5	25	322.5	385	455.5	174	2.5	1499.5	110	23	44.5	58	1551	2021.5	882	1305	67	63.5	737	2013.5	2298.5	263.5	363.5	707.5	-0.226253	-0.671188	-1.21843	-0.588006	0.755584	0.674188	0.360103	0.334367	-0.0415745	-0.0149593	0.0149584
AluSg_dup1123_ENSG00000171777	2.91464e-14	8.25814e-12	174	242	746	332.5	292	218	200	206.5	168	155.5	381	227	333.5	279	154	407.5	143	120	581.5	1020.5	841.5	567	263	284.5	1603.5	1506.5	1002.5	1287	187.5	548	722.5	850	1792	678	1282.5	1453.5	-1.42698	-0.99731	-0.0817032	-0.728938	-0.796568	-0.792417	-1.07769	-1.21451	-1.44216	-1.49334	-0.449147
AluSz_dup2035_ENSG00000130309	0.397869	0.477667	377.5	327	456.5	478.5	439.5	405.5	418	454.5	347.5	356.5	477	397.5	503	115	310	657.5	431.5	363	65	315	210.5	81	52	159	1426.5	1329	1152.5	1273.5	113.5	425.5	1038.5	625	1221.5	1284	1011.5	787	-0.198475	-0.451907	-0.679144	-0.0926542	-0.0955534	0.214076	0.0969324	0.0347471	-0.282487	-0.185233	-0.0138292
AluY_dup3441_ENSG00000115590	7.03536e-10	1.24584e-08	2	0	0	0	1.5	0.5	0	1	0.5	0.5	0.5	1.5	1	0	1.5	0	0	3.5	1.5	907.5	111	39.5	40.5	3.5	423.5	232	473.5	1254	14	125	645	1437	811	174	1414.5	293.5	-0.493297	-1.4739	-1.4739	-1.4739	-1.0248	-1.4739	-1.4739	-1.4739	-1.4739	-1.4739	-1.4739
AluJo_dup4360_ENSG00000003402	1.64023e-07	1.11536e-06	289.5	393.5	765.5	496	401.5	223.5	231	304	289	322.5	319.5	204	300.5	816.5	192.5	542	471.5	397	1950.5	1462	517.5	1337	238	209.5	902	1636	542	1202.5	275	661.5	1039.5	1156	1478.5	605	1174.5	1474	-0.621089	-0.224534	0.0269432	-0.080534	-0.265717	-0.685052	-0.798378	-0.585162	-0.588131	-0.369536	-0.631703
AluJo_dup4360_ENSG00000234431	1.65684e-07	1.11771e-06	289	392.5	763	495	400.5	223.5	231	303.5	288.5	322.5	318.5	203	300.5	812	192.5	541	471.5	397	1950.5	1461	516	1335.5	237.5	209	900.5	1633.5	542	1199	275	660	1039	1153.5	1475.5	602.5	1173	1473	-0.619128	-0.223752	0.0266771	-0.0789919	-0.264861	-0.680598	-0.793924	-0.583084	-0.586175	-0.365083	-0.631772
AluSx_dup5914_ENSG00000244482	1.59451e-07	1.1019e-06	76.5	126.5	297.5	141.5	188	112.5	139	113.5	49	82.5	200	90.5	134	84.5	78.5	82	106.5	70.5	104	442	408.5	126	40	116.5	1531	1754.5	955.5	1187.5	54.5	222.5	805	1035.5	1029	554	912.5	853	-1.19264	-0.513283	0.0119076	-0.541594	-0.0119076	-0.326924	-0.182708	-0.658064	-1.79987	-0.987892	0.0409584
AluSx3_dup768_ENSG00000119535	0.00154099	0.00366902	84	73	147.5	55.5	159.5	92.5	140	135.5	46.5	97	98.5	104	71.5	39	221	167.5	242	214	12.5	4466.5	448	114.5	55	73.5	2236.5	1728	639	1177.5	25	82	2163	3794	2252.5	143	1161	322	-0.777579	-1.02632	-0.720133	-1.6117	0.0310507	-0.32919	0.107768	-0.122329	-1.59529	-0.474167	-0.700712
AluY_dup1358_ENSG00000231925	0.0732728	0.111019	837	619	973	768	776.5	623.5	721	1016	856	960.5	708.5	758.5	974	311.5	597	980.5	1002	727	168.5	1035	327	201	74	227	1704.5	1650.5	1030	1172	122.5	334.5	967.5	896	1196.5	736	683.5	1025.5	0.150845	-0.330689	-0.386751	-0.209499	-0.073863	0.0353317	0.0839968	0.395864	0.218679	0.445219	-0.242482
AluJr_dup2570_ENSG00000163162	4.17816e-06	2.05285e-05	541.5	798.5	1968.5	1301.5	707.5	340	470.5	568.5	643	593.5	968	540.5	742	1932.5	249.5	788	349.5	423.5	2324.5	1340.5	2207.5	1854	649.5	658	1576	1452.5	1537	1168.5	239	1028.5	1355	999.5	1702	1128.5	2822.5	2049.5	-0.856433	-0.342348	0.250823	0.172487	-0.58713	-1.21853	-0.910818	-0.820816	-0.573124	-0.62833	-0.171254
AluSx1_dup938_ENSG00000147454	0.000100982	0.000315568	83.5	76	116.5	66.5	120	214.5	88.5	85.5	74	110	96.5	75.5	97	23.5	104	146	120	108.5	4	3316.5	160.5	162.5	229	164.5	2413	2249.5	1071.5	1145.5	77.5	208.5	1778.5	2306.5	1598	475	2341	1292	-0.784732	-0.966755	-1.05906	-1.34938	-0.378012	0.885722	-0.55245	-0.785166	-0.923532	-0.291261	-0.728847
AluSz_dup1816_ENSG00000167460	0.639494	0.698676	1002	805.5	1208	597	890	713.5	802	891.5	895	720.5	1345	587	797.5	285	628.5	1202	667.5	675.5	164.5	763	678.5	289	194	465	970.5	1613.5	1800.5	1124.5	202	1402.5	853.5	1221.5	959.5	1487.5	1625	2367.5	0.344505	-0.0166664	-0.140564	-0.638796	0.0570345	0.163934	0.171679	0.141348	0.217034	-0.03549	0.616362
AluSg_dup1691_ENSG00000186431	2.42041e-05	9.1846e-05	67.5	87.5	151	77	193	96.5	132	163	56	50.5	188	150.5	206	34	102.5	111.5	63	33.5	18	891	386.5	204.5	90.5	58.5	2097.5	1837	731.5	1118	73	152.5	1129.5	1284.5	1398.5	203	876.5	760	-1.28144	-0.953288	-0.874656	-1.32769	0.117739	-0.456471	-0.165478	-0.044107	-1.51545	-1.60423	0.0434685
AluSg_dup1691_ENSG00000268734	2.42815e-05	9.17303e-05	67.5	87.5	151	77	193	96.5	132	163	56	50.5	188	150.5	206	34	102.5	111.5	63	33.5	18	890	386.5	204.5	90.5	58.5	2095.5	1836.5	731	1117.5	73	152.5	1127.5	1283.5	1394.5	202.5	874.5	760	-1.28144	-0.953288	-0.874656	-1.32769	0.117739	-0.456471	-0.165478	-0.044107	-1.51545	-1.60423	0.0434685
AluSz_dup1873_ENSG00000169403	0.157857	0.216767	108	81	100.5	151	271.5	230.5	172.5	239.5	79	103.5	187	159	167.5	32.5	156.5	212.5	201	62	4.5	728	206.5	15.5	25	46	1167	1174	739	1116	32.5	95	968	627.5	803.5	298.5	329	375	-0.665211	-1.12649	-1.52385	-0.417916	0.548245	0.73785	0.158735	0.449202	-1.08087	-0.630795	-0.0260711
AluSx_dup1835_ENSG00000140749	1.42717e-06	8.03371e-06	118.5	223	598.5	448.5	208.5	187.5	103	131.5	124	216.5	259.5	88.5	119	697	52.5	455	128.5	136	3550	136.5	576	674.5	669.5	359.5	946	1069	702.5	1110.5	228	469	351	446.5	859	1127.5	617	1112.5	-1.60372	-0.737809	-0.0220633	0.0802793	-0.905025	-0.63239	-1.65758	-1.48813	-1.50281	-0.638423	-0.625739
AluSx1_dup2449_ENSG00000135677	0.190632	0.253976	487	511.5	1224.5	803	620	497	462	496.5	439.5	426.5	648.5	405.5	573	474.5	277	789	422	280.5	618.5	431	844.5	93.5	48.5	258	1062.5	1155	1557.5	1090	125	595.5	611	891.5	1249.5	1597.5	1058.5	1269.5	-0.115754	-0.0911875	0.459638	0.369502	0.116127	0.222896	-0.0434017	-0.122464	-0.228361	-0.211314	0.144564
AluSx3_dup762_ENSG00000135677	0.220521	0.287049	242.5	205	248.5	275.5	401	328	306.5	341.5	189.5	209	255.5	302.5	311	146	338.5	398	473.5	153.5	54.5	561	277	48	48	103	1143	1267	808	1057	78	138.5	627.5	1411	1025	607.5	407.5	565.5	-0.287588	-0.576195	-1.00713	-0.339743	0.321564	0.457448	0.198695	0.171731	-0.607923	-0.406254	-0.365117
AluJo_dup5265_ENSG00000135842	0.0241208	0.0418422	99.5	116.5	86	112	147	110.5	144	174.5	122.5	138.5	114	123.5	112.5	26	102	188.5	165.5	125	10	1596	57.5	56	45.5	35	2590.5	1671	675.5	1056.5	74.5	36	1564.5	1933	1239	156.5	291.5	564.5	-0.516768	-0.335453	-1.48194	-0.582261	-0.0701866	-0.0561657	0.164913	0.259108	-0.181304	0.0561652	-0.473371
AluSp_dup1810_ENSG00000076685	3.20139e-06	1.61975e-05	338.5	395.5	755.5	517	461	263.5	292	434.5	413	376.5	408	336	363	381.5	267	533.5	373.5	277.5	468	803	458.5	286	172.5	246.5	1190.5	1669	613	1037	128	578.5	539	878.5	1368.5	612.5	892.5	1148	-0.33617	-0.157894	0.0672979	0.0386162	-0.00702476	-0.388198	-0.400976	-0.0105515	-0.013732	-0.0868597	-0.219624
AluSp_dup1810_ENSG00000148842	3.2232e-06	1.62114e-05	338.5	395.5	755.5	517	460.5	263	291.5	434.5	412.5	375	408	335.5	363	381	267	532.5	373	277.5	468	801	456.5	286	172.5	245.5	1185.5	1664	613	1035.5	128	578.5	538	877	1367	612	892	1146	-0.331898	-0.153622	0.0715704	0.0428886	-0.00431728	-0.386665	-0.399177	-0.00627899	-0.0112076	-0.0883465	-0.215351
AluSz_dup742_ENSG00000101782	0.485608	0.566987	705.5	538	1233.5	769	538.5	794	520	541	653	520.5	809	593	645	429	375.5	788.5	460.5	542.5	182	634	456	144	241.5	300	944	1039.5	924.5	1030.5	65	656	979.5	911	824	582	987.5	973	0.274258	-0.163028	0.32549	0.162374	-0.231907	0.754076	-0.0174952	-0.143341	0.198147	-0.0686741	0.318885
AluY_dup4307_ENSG00000198624	0.0255404	0.0437688	929.5	951	2036	1338	1038	602.5	675.5	816	907.5	694.5	982	790	940	2358.5	492	1023.5	681	603.5	4107	889.5	2769.5	771.5	434.5	637.5	1340.5	1272	1804.5	1020.5	304	1042	1168.5	1039	1528.5	1227	1169	1558	-0.000447273	-0.0137024	0.375956	0.288882	0.042367	-0.316616	-0.312565	-0.222915	0.000447273	-0.325111	-0.0740461
AluJb_dup4680_ENSG00000142512	0.000568917	0.00149715	131.5	130.5	447.5	214.5	172.5	120.5	137.5	103	136.5	122	176.5	130	122	88.5	118	189	180	73	202	62.5	493.5	127.5	43	78.5	404.5	393.5	613	1019.5	68.5	124	304.5	722.5	567	1753	972	701	-0.405507	-0.462766	0.60651	0.0641856	-0.130439	-0.222212	-0.192757	-0.792508	-0.316217	-0.417872	-0.133769
AluSx3_dup316_ENSG00000111913	0.789637	0.840039	266	230	163	119.5	336	293	239	314.5	229	346.5	158	243.5	193.5	12	214	375	536	395	6	795.5	20	9	23.5	47	797.5	1105	278.5	1018.5	56.5	52	643.5	1143.5	1437	296.5	485.5	392	0.00301743	-0.253022	-1.45834	-1.38762	0.223586	0.451817	-0.00301743	0.210069	-0.17761	0.480262	-0.901352
AluSx3_dup316_ENSG00000282804	0.791436	0.839851	266	230	163	119	335	293	237.5	313.5	228.5	344	156.5	243.5	192	12	213.5	375	534	394.5	6	792.5	20	9	23.5	47	793.5	1102.5	277.5	1016	56.5	52	643.5	1137	1434.5	294.5	485.5	392	0.00755882	-0.24848	-1.4538	-1.38913	0.223827	0.456358	-0.00755978	0.210015	-0.176222	0.474357	-0.910573
AluSx1_dup3090_ENSG00000175489	1.59703e-07	1.09474e-06	264.5	341	1019.5	666	356.5	296	305.5	272.5	234	224.5	429.5	189	327	745.5	155.5	494	234.5	205.5	2402.5	474.5	1202	899.5	503.5	638.5	989.5	915.5	715	1005.5	475.5	437	790.5	579	1087	1753.5	1223.5	1078.5	-1.07416	-0.753903	0.117554	0.0218716	-0.759993	-0.602507	-0.717875	-1.06575	-1.21547	-1.2149	-0.527637
AluSp_dup407_ENSG00000104687	0.163466	0.223745	190.5	165	190	184.5	212.5	181.5	182	243.5	171	198	231.5	167.5	245.5	65.5	104.5	366.5	239	156	23	482.5	178	30	76	92.5	711.5	782.5	544	1002	62	158.5	553.5	572	773.5	299.5	188	403.5	-0.13994	-0.393511	-0.898539	-0.422332	-0.0987339	0.0995636	-0.0574117	0.179609	-0.260283	0.0115857	-0.0115862
AluSp_dup285_ENSG00000172243	0.0372247	0.060848	579	1231.5	2807.5	1624.5	950.5	917	563	1223	649	888.5	1244	536.5	1074	398.5	970.5	1557.5	977.5	592	411	1121.5	419.5	254.5	47	520	1205.5	658.5	869.5	998	184	1160	1446.5	597.5	2686.5	690	1127.5	607.5	-0.454243	0.588293	1.0686	0.797896	0.144416	0.518441	-0.34629	0.589965	-0.254136	0.259382	0.496242
AluJo_dup91_ENSG00000177663	0.0144273	0.0269522	210	135.5	187.5	114.5	223.5	205	198.5	248	136.5	166	190	227	181.5	72	201	205.5	343	170.5	56	1505.5	105	101.5	40	57	1566.5	1200.5	657.5	995	27	190	1541.5	1478	1095.5	340	821	518	0.0132899	-0.665053	-0.905017	-1.09797	-0.0132904	0.287849	0.0804205	0.218658	-0.572747	-0.2301	-0.283967
AluJb_dup1306_ENSG00000104687	6.58957e-05	0.000218794	194.5	195	380.5	253	205	165.5	179	183.5	211.5	193	257	178	167.5	269.5	74	361.5	158.5	167	430.5	353	334	50.5	116.5	134.5	590	698	727.5	975	50.5	472	528	509	742	527.5	340.5	757.5	-0.231225	-0.273767	-0.0179062	-0.0880799	-0.271837	-0.154839	-0.202654	-0.349797	-0.0748858	-0.146578	0.0179062
AluSq2_dup844_ENSG00000101342	0.141772	0.196906	1505.5	1915	4072	2395	1528.5	1242	1103	1380.5	1555	1405	1886	1110	1098.5	3987.5	676	2983.5	1163	1238.5	11504.5	366	2935	448.5	345	1940.5	546.5	1602.5	2545.5	973.5	370	1559	407.5	141.5	1265.5	1691.5	1271.5	2371.5	0.0777769	0.378633	0.758464	0.511338	-0.0168152	0.109525	-0.222651	-0.0818567	0.159901	0.0739203	0.249997
AluSq2_dup844_ENSG00000101347	0.140088	0.195204	1501	1908.5	4059.5	2390.5	1525.5	1240.5	1102.5	1378.5	1551	1401.5	1881	1108.5	1095.5	3978.5	674.5	2978	1161	1235	11435.5	364	2928.5	447	343	1929	544.5	1599.5	2541.5	971	368.5	1550	407	140.5	1263	1684.5	1268.5	2365	0.0778065	0.378076	0.758376	0.512973	-0.0153017	0.112129	-0.218958	-0.0796003	0.160532	0.0746698	0.250515
AluSc_dup388_ENSG00000260032	0.0874279	0.128793	890	546.5	529	291	753	616	786	876	552.5	775	744.5	638.5	643	20.5	641.5	852	1100.5	969.5	12.5	659	27.5	31.5	38	154	1174.5	1230	678.5	966	34	428.5	557.5	1259.5	796.5	429.5	1054	529.5	0.615574	-0.134255	-0.889771	-1.23343	0.257953	0.394024	0.58468	0.558118	-0.0368052	0.511782	0.205173
AluSx_dup1539_ENSG00000231925	0.202595	0.266161	448	316.5	359	278.5	485	375.5	491.5	566	436	562	367	444.5	518	79	476.5	606.5	838	427.5	12	952.5	100	100.5	43	97.5	1353	1334	476	951.5	42	97.5	800	1057	859.5	235.5	393	300	0.0154352	-0.532104	-1.05889	-0.906609	0.0134554	0.0700741	0.297508	0.318156	0.0117159	0.438322	-0.425151
AluY_dup248_ENSG00000172081	0.00201122	0.0046329	372.5	346.5	625.5	520	507	370.5	438.5	513	447.5	358.5	494	387.5	469.5	323	264.5	572	472.5	316	318	1000.5	673	380	125	199	1315.5	1504	725	949.5	132	342.5	1098	699.5	1510.5	338.5	751.5	816.5	-0.300829	-0.45146	-0.307867	-0.0557795	0.0274515	0.000729561	0.0828896	0.126307	-0.000729561	-0.26028	-0.0464249
AluSg_dup12_ENSG00000183688	0.00686302	0.0138236	154.5	87.5	93	134.5	136	132	126.5	168.5	151.5	120	210.5	194	237	68	105	213	156	79	20.5	775	259	29.5	115	112.5	1214.5	754.5	634.5	947	59.5	187.5	777.5	532.5	1038.5	249	157	404.5	-0.186734	-1.05323	-1.67385	-0.622957	-0.4872	-0.104478	-0.326822	-0.0961742	-0.179572	-0.45549	0.106612
AluJo_dup4283_ENSG00000163131	0.0691847	0.105389	302	237.5	197	242.5	1158.5	880	860	769.5	293	402.5	574.5	632	584	43	1020.5	1024.5	1634.5	282.5	18.5	1081	30	2	23.5	109	944.5	1732.5	699.5	941	37.5	58	1116.5	807.5	1179.5	352	119	265	-0.642573	-1.03544	-2.01373	-1.19536	1.1806	1.20971	1.0156	0.672217	-0.650769	-0.132317	0.132318
AluSx_dup6248_ENSG00000163131	0.00596951	0.0122562	746	738	906	1179.5	1615.5	1043.5	1070	983	828	744	1209.5	894	1339	418	632	1819	1069	469	594.5	652	582.5	27.5	42.5	395.5	699.5	1829.5	1676	933	124.5	404	807.5	340	1322	702.5	398	1168	0.030901	-0.0309	-0.443571	0.455606	1.02917	0.824409	0.699645	0.394335	0.216807	0.122844	0.575196
AluSz_dup2075_ENSG00000105639	0.0519075	0.0818578	273	240.5	244.5	152	319	193.5	209.5	263.5	294	383	189	220	272	50.5	142	333.5	339	282	26	1287	144.5	98.5	44	116.5	1236.5	1342	572	919.5	75	134.5	727.5	1331.5	1177.5	382.5	1672.5	986	0.04284	-0.186271	-0.871035	-1.03821	0.15103	-0.144403	-0.19073	-0.0428405	0.185206	0.627099	-0.640543
AluSq_dup295_ENSG00000183696	0.00410303	0.00869719	148.5	169	394.5	170	178	75	121	173	151.5	133	174	206.5	185	116	86	196	106	153.5	58	448	242	79.5	29	47.5	431.5	539	953.5	913.5	29.5	252.5	689.5	584	405	363	1276	697.5	-0.142631	-0.00231695	0.512124	-0.183782	0.00231743	-0.818807	-0.289706	0.0430961	-0.0783248	-0.205852	-0.066874
AluJo_dup2222_ENSG00000144802	0.279343	0.349693	787.5	912.5	1528	1180	1096	1322	1359	1416.5	780.5	992.5	1622	2673	2274.5	902.5	1428	624	447	1069	320.5	830	205.5	724.5	145.5	431.5	2488.5	3010.5	3327	913	55.5	491.5	2952	1031	1238.5	1267	2883	1906.5	-0.395018	-0.228719	-0.193533	-0.0478048	-0.0345869	0.661677	0.540557	0.417379	-0.372447	0.034586	0.494537
AluJb_dup3998_ENSG00000185215	1.16751e-05	4.86462e-05	1388	1467	3631	1768.5	1549.5	1376.5	1534	1505	1413	1603.5	2388.5	2178.5	2085.5	925.5	1678.5	1718.5	1376	1200.5	706	1984	500	300	199	1190	1132.5	919	1064.5	912	227.5	1112.5	1117	446	1449.5	1069	2151.5	537.5	0.145609	0.179224	0.778161	0.258905	0.187939	0.442931	0.438281	0.227783	0.206815	0.449642	0.775839
AluSx_dup5971_ENSG00000186431	0.0130428	0.0247464	56	69.5	75.5	31	136	96.5	108	135	45	47.5	97.5	165	132.5	9.5	126	64	78	35	1	865.5	53.5	103	51	40	1883	1601	485	910.5	24.5	70	1097.5	1166	1145.5	131.5	711.5	333	-1.1137	-0.848364	-1.43746	-2.20309	0.0499382	-0.0192771	-0.0177903	0.121174	-1.39375	-1.25539	-0.466596
AluSc_dup937_ENSG00000152291	0.286014	0.357517	569	381.5	550.5	385	486.5	423.5	516	562.5	450.5	403	438	509	485	167	380	642.5	734	475.5	89.5	551.5	463.5	1025	527	396	931	1096.5	586	897.5	680.5	193	871.5	759	731	370	453.5	522.5	0.260006	-0.362986	-0.542488	-0.539786	-0.082449	0.143264	0.267329	0.208848	-0.0414438	-0.141827	-0.270359
AluSx3_dup1519_ENSG00000177885	0.524405	0.596713	386	352.5	465	361	466.5	426	413	424.5	332	358.5	390.5	393.5	489.5	71.5	398.5	605.5	506	277.5	18.5	881	124	28.5	38.5	113.5	1195.5	1151.5	859.5	881	32	147	883	987.5	1078.5	629	493.5	485.5	-0.0306578	-0.207882	-0.516836	-0.363482	0.126153	0.420919	0.215264	0.0719242	-0.212624	-0.0414696	-0.166803
AluSx_dup651_ENSG00000171608	0.262965	0.334612	606	525	633	548.5	547	410	482.5	582.5	533.5	470.5	490	440	524	296	350.5	623	553.5	500	228.5	1143	316.5	314	117.5	220.5	1395.5	1615.5	592.5	880	94.5	352.5	885.5	861	1336	554	930.5	898.5	0.248051	-0.00519562	-0.44387	-0.131998	-0.0161915	-0.00631809	0.0676432	0.156409	0.0996723	-0.0212564	-0.211352
AluSx_dup248_ENSG00000172081	0.341215	0.419729	330.5	286.5	410.5	386	419.5	316.5	382	453	338.5	350.5	378	334	368.5	133	245	506	456.5	272	86.5	967.5	262	142.5	67	122	1202	1280	544	879	73.5	219	926	735	1242.5	286.5	577	570.5	-0.059638	-0.311999	-0.501714	-0.0719099	0.167916	0.187242	0.297666	0.360641	0.0103188	0.120942	-0.0187693
AluSg_dup328_ENSG00000092531	0.270589	0.342263	587	526.5	844.5	478.5	541.5	466	504.5	510.5	441.5	481	621.5	432	517.5	92.5	424.5	632.5	489	509.5	38.5	758	150.5	38	49	156	1139	1062	557.5	876.5	71.5	370.5	693.5	879	1181	457.5	723	785	0.231467	0.0282946	0.00139713	-0.299596	-0.00139713	0.207762	0.161343	-0.00456429	-0.144028	0.0399599	0.160995
AluSg_dup328_ENSG00000261684	0.270496	0.342655	582	522.5	838.5	476.5	538	464	500	505	439.5	478	617.5	429	516	92.5	423	627.5	486.5	505.5	38.5	754	150	36.5	48.5	156	1131.5	1057	553	874.5	71.5	368	690.5	873.5	1175	453	720	782	0.228949	0.0271139	0.00093174	-0.295817	-0.000930786	0.211379	0.158238	-0.0103693	-0.140757	0.0407553	0.161501
AluY_dup1357_ENSG00000231925	0.440666	0.52168	610	481	733.5	752.5	550.5	379	498	590	609	586.5	495.5	468.5	661	378	303.5	747	552	504.5	297	631.5	703.5	414.5	113	359.5	1041	1094.5	749	874	137	358	855	577	812	591.5	616.5	947	0.0888243	-0.300195	-0.399996	0.155484	-0.175709	-0.288463	-0.0554581	0.00614738	0.121908	0.127962	-0.363968
AluSc_dup1738_ENSG00000121858	0.715919	0.773229	435	652.5	1498	1567	921	943.5	466	692	522	599.5	805.5	374.5	473.5	1794.5	474	1401.5	793.5	394	3431	800.5	869.5	551	151	314	1806.5	2059.5	801	865.5	185.5	523	988.5	539.5	2559	283	339	1475	-0.705906	-0.16719	0.323236	0.90679	0.259814	0.720426	-0.458211	-0.0707321	-0.40742	-0.147346	0.0300961
AluSx1_dup1524_ENSG00000133246	4.76712e-05	0.000164051	252	358	735	537.5	336	220	228.5	287.5	250	218	419	248	354.5	410	188	518	331.5	337	1314.5	699.5	760	264	330	379	451.5	535.5	514	860	215	1079.5	496	308	810.5	504.5	905	453.5	-0.527254	-0.0669642	0.262259	0.329365	-0.228683	-0.41385	-0.520103	-0.371698	-0.503298	-0.640533	0.0534048
AluSx_dup2253_ENSG00000173442	0.0772127	0.115956	475	497	802.5	489.5	616	369.5	466	443.5	450	549.5	491.5	438	505	282.5	348.5	796	605	659.5	375	629.5	246.5	141.5	43.5	179	564	583.5	454.5	846.5	129	384	480	442	730.5	547.5	1526	653	0.030509	0.0495806	0.0322752	-0.162333	0.289046	-0.0225191	0.151292	-0.103066	-0.012042	0.336516	-0.0730944
AluSx_dup4797_ENSG00000261371	0.213375	0.278174	404	739	3300.5	1796	1007	622.5	484	597	705.5	464	1170	544	480	1525.5	343	1258	575	544.5	7927.5	1143.5	1438	278.5	205.5	754.5	1034.5	1516.5	1049	831	111	916	1254	686.5	1927	1388	592	1274	-0.99326	-0.168287	1.28219	0.922878	0.207911	-0.0602169	-0.584228	-0.464466	-0.153518	-0.697675	0.387954
AluJo_dup1982_ENSG00000185905	0.707739	0.765367	390.5	262.5	265	339	357.5	306.5	297.5	426	396.5	389	396	318	295.5	99.5	223.5	561	573	453.5	92	620.5	211.5	142.5	48.5	84.5	672.5	767.5	430	825.5	49.5	240.5	475.5	480.5	1169	166.5	568.5	582.5	0.213947	-0.405304	-1.10019	-0.226313	-0.0298977	0.173837	-0.0301046	0.304896	0.271397	0.304211	0.0812578
AluY_dup1729_ENSG00000128383	0.466792	0.548788	164.5	776.5	1315	0	262	274.5	361.5	456	243	316	565.5	283	655.5	2040.5	814.5	0.5	338.5	163.5	873	1151.5	1772.5	1309	289.5	159	0	1177	0	823.5	83	219	1577	1318.5	1490	854.5	1328.5	918	-1.71975	0.4729	0.524343	-9.0623	-1.16474	-0.671708	-0.435463	-0.283388	-1.12143	-0.682099	-0.0911799
AluSq2_dup2580_ENSG00000129128	7.8134e-07	4.5489e-06	1072.5	1139.5	1681.5	1366.5	1004.5	689	1004	968.5	1443	1190	981.5	974	1123.5	1007	543	1273.5	823.5	826.5	389.5	404.5	668	177	58.5	431.5	476.5	659	1150	818.5	117	834	321.5	294.5	635	864.5	1010	1055.5	0.33793	0.379107	0.231893	0.451215	0.126964	0.00885296	0.391092	0.156194	0.801475	0.58373	0.0571442
AluSz_dup1658_ENSG00000235568	0.10022	0.145371	185	154.5	228	198	326	250	219.5	312	137	137	287	201.5	203.5	38.5	228	339	305.5	125	56	1185	167	39.5	24.5	73	2041.5	2026	678	816.5	26	108.5	947.5	1001.5	1379.5	265.5	407	578.5	-0.334225	-0.64039	-0.787524	-0.472472	0.366656	0.409503	0.0608516	0.385214	-0.732123	-0.671758	0.146433
AluSz_dup2048_ENSG00000165025	0.972189	0.987289	176.5	130	229.5	132	283.5	261	221.5	254	134.5	168	222.5	202.5	292	22	266.5	294.5	342	147	0	670	68	15.5	34.5	88	770.5	792	495	816	54.5	73	603.5	1087	709	186	309	281	-0.210153	-0.697555	-0.586134	-0.865505	0.357062	0.663554	0.265867	0.280426	-0.566763	-0.185543	-0.0288825
AluSc_dup1220_ENSG00000187116	3.26955e-08	2.86507e-07	96.5	254	795	373	189.5	96	118	86.5	196	88	320	78.5	122.5	619	96.5	182.5	47	75	2378.5	163	657	1899	460.5	196	1063.5	1164	898	798.5	650	267.5	1356.5	828	1102.5	1909	1841.5	1482.5	-1.76797	-0.417994	0.519571	-0.0536222	-0.910844	-1.46614	-1.32941	-1.96039	-0.710271	-1.80518	-0.191371
AluSq2_dup237_ENSG00000105355	2.83239e-12	2.00628e-10	168.5	200	430	272	225.5	155.5	133.5	164	124.5	134	239	125	181.5	364	96	301.5	133.5	128	651.5	469.5	458.5	724	275.5	245	884	900	940	774	218	328.5	490	787	896	1087	772	1010	-0.987484	-0.786479	-0.390704	-0.532848	-0.683571	-0.793993	-1.17501	-1.06112	-1.38864	-1.22218	-0.636089
AluY_dup2502_ENSG00000114978	0.0450067	0.0724539	457	373	455	373	558.5	400	511	546	460	495.5	451	550.5	527	195	472	548.5	626	391	128.5	444.5	269	89	54.5	230	773	839	578.5	773	75.5	193.5	545.5	525	609	433.5	517	441	0.131041	-0.208224	-0.630095	-0.3982	0.303938	0.248172	0.440551	0.353166	0.175932	0.343548	-0.0408936
AluSq2_dup237_ENSG00000267484	2.88542e-12	1.88662e-10	166.5	198.5	425.5	272	224.5	155.5	133.5	162.5	124	134	239	125	181	359.5	95.5	301.5	133.5	128	651	468.5	456.5	720.5	275.5	242.5	882.5	897.5	936.5	772	217.5	327	490	785	895	1082.5	767.5	1009.5	-0.992437	-0.785066	-0.393608	-0.520575	-0.677709	-0.781719	-1.16274	-1.0621	-1.38217	-1.20991	-0.623816
AluSz6_dup2976_ENSG00000018280	7.58259e-11	2.47892e-09	431	697	1859	614	569	243.5	250	328.5	346.5	257	631.5	214	622.5	779	351	662	288	353	2466	1900.5	1705.5	1699	656	484.5	1852	1551	2026	765.5	480	1566.5	2177.5	1466.5	3965.5	1308.5	3440	1830.5	-0.859549	-0.212325	0.49441	-0.585221	-0.575274	-1.37399	-1.49693	-1.28593	-1.13893	-1.50965	-0.461322
AluJr_dup5619_ENSG00000124831	0.634394	0.695787	349	500	961.5	576	411	335.5	350.5	379	398.5	464	474.5	349.5	388.5	734	209.5	747	335	393	682.5	371.5	538.5	242	150	176	437.5	494	457	758	108	301.5	663.5	360.5	821.5	587.5	436.5	452	-0.194602	0.277853	0.512651	0.292018	-0.0751562	0.0578089	-0.0400333	-0.110213	0.0322027	0.312112	0.0957117
AluJo_dup534_ENSG00000137393	0.0266965	0.0455663	113.5	169.5	696.5	195.5	311	151	151	197	127.5	173.5	325	157.5	212.5	48	75	184	193	104	50	308	77	42.5	24.5	172	760.5	623.5	495	743	42	212.5	800	630.5	871	1537	1222	588.5	-0.777346	-0.244999	1.08528	-0.229092	0.560411	-0.0561647	-0.217109	-0.0164247	-0.57409	-0.0692863	0.587534
AluJr_dup2495_ENSG00000140678	0.366475	0.443737	144	76.5	164	44.5	224.5	134.5	185	105	100.5	144.5	93.5	131	161	18.5	118	172.5	317	204	6	1015	8.5	35.5	34	70	864.5	794.5	272	738	38	21.5	1030	1515.5	741.5	179.5	804.5	115.5	-0.0458393	-1.00462	-0.61302	-1.97625	0.478342	0.165023	0.463998	-0.536101	-0.529261	0.0549774	-0.821737
AluSq_dup556_ENSG00000140526	0.441213	0.521601	166.5	144.5	166	125.5	224	156.5	181	182.5	168	171.5	190.5	187	198	14.5	208	233.5	223	110.5	0	609.5	23.5	4.5	10.5	18	929	813.5	369.5	730	19.5	44	623.5	586.5	756.5	105.5	102.5	149.5	-0.0448966	-0.295595	-0.804043	-0.688953	0.266614	0.175069	0.223952	0.052896	0.00349426	0.093606	-0.00349474
AluSz_dup87_ENSG00000177663	0.0388724	0.0630564	160.5	93	106	76.5	153	152	126	145.5	83.5	106	135.5	176.5	147	18	168.5	166	233	157	11	1246.5	66	94.5	36.5	37	1123.5	881.5	430	723	37.5	87.5	1027.5	1197.5	759	174.5	557	299.5	0.0845017	-0.749015	-1.26881	-1.22076	-0.101005	0.315325	-0.116266	-0.0916343	-0.822772	-0.418191	-0.312646
AluSz6_dup1552_ENSG00000127954	0.0201192	0.0356277	11	4	0	22.5	30.5	38.5	23	22.5	18.5	23	11.5	13.5	16	5	24.5	27.5	25.5	5.5	2.5	595.5	3.5	18	4.5	2.5	1009	547	107	716	3	0	308.5	735	526	44.5	225.5	62.5	-1.07889	-2.58457	-4.51893	-0.282694	0.275947	1.03779	0.133618	-0.0810537	-0.29342	0.0810533	-1.16763
AluSz6_dup1552_ENSG00000228113	0.0201232	0.0355608	11	4	0	22.5	30.5	38.5	23	22.5	18.5	23	11.5	13.5	16	5	24.5	27.5	25.5	5.5	2.5	595.5	3.5	18	4.5	2.5	1009	546	107	716	3	0	308.5	735	526	44.5	225.5	62.5	-1.07889	-2.58457	-4.51893	-0.282694	0.275947	1.03779	0.133618	-0.0810537	-0.29342	0.0810533	-1.16763
AluSp_dup3000_ENSG00000163220	2.87315e-08	2.57072e-07	33.5	15	39	55.5	30	20	25.5	10.5	20.5	13	49.5	11	10.5	5.5	8.5	14	13	12.5	31.5	596.5	74	67	51.5	32	1645	1806	930	712	46.5	79	1082.5	1430.5	837.5	34	2239	445	-0.205374	-1.41082	-0.740868	0.286731	-0.481038	-0.64021	-0.450656	-1.91373	-0.878459	-1.47521	0.205027
AluSz_dup4660_ENSG00000112096	0.446931	0.527626	154	174	169	168	348	458	396	411	148	156.5	378	710	472	29.5	357.5	231.5	287	139	0	2375.5	40.5	55.5	83.5	83	2880	1665.5	946.5	708	30	127.5	3089	1743.5	1519.5	595.5	1186	504.5	-1.1428	-1.01289	-1.76351	-1.25349	-0.083107	0.738944	0.368154	0.238828	-1.16468	-1.02375	-0.000208855
AluSz_dup4659_ENSG00000112096	0.0838335	0.124144	191.5	305.5	332.5	305	334.5	348.5	309	342.5	192	193	398	569.5	420	321.5	249	264	212.5	161.5	107	2114.5	117	135	39.5	71	2049.5	1931.5	886	695	22	258.5	1791.5	1197	1465.5	825	891.5	1000.5	-0.746187	-0.118605	-0.704985	-0.310944	-0.0579901	0.426952	0.0924568	0.057991	-0.706973	-0.639114	0.15637
AluSx1_dup3915_ENSG00000127946	0.0139423	0.0261611	24.5	36	51.5	44	71	30	48	55.5	28	27.5	60	44	49	6.5	37.5	50	53.5	32	1	352.5	31	22.5	31	15	553	727.5	279.5	683	18.5	17.5	392.5	451	259.5	98.5	382	237	-1.12897	-0.620004	-0.81199	-0.520474	0.289598	-0.527468	-0.0103397	0.0161505	-0.900877	-0.866508	0.0103402
AluSx_dup2317_ENSG00000169403	0.0707899	0.107641	63.5	37.5	39	55.5	132.5	93	62.5	144.5	38.5	37.5	79	79	80	6	114.5	109.5	138	33	4.5	424.5	108.5	19.5	13	26.5	717	713	377.5	681	10	19.5	502.5	397	497	130.5	187	149	-0.309253	-1.11536	-1.76734	-0.739744	0.635446	0.550547	-0.183772	0.842406	-0.995699	-0.973302	-0.147024
AluJo_dup1981_ENSG00000185905	0.177103	0.23971	383	289.5	285	493.5	310.5	254	251	322	425.5	326	324	243.5	282	287.5	148.5	690	412.5	410	234	466	462.5	196	94	149	479.5	623.5	436.5	680.5	73.5	356	442.5	282.5	1040.5	210	662	855	0.163569	-0.286458	-1.01762	0.293053	-0.255648	-0.119622	-0.297707	-0.121297	0.350836	0.0269127	-0.230649
AluSx1_dup6149_ENSG00000105501	0.622028	0.685764	0	106	181	213	439	124	0	285	83.5	68.5	384	0	119	145	0	0	146.5	0.5	0	227	235.5	0	38	45	0	0	400	660	30.5	0	611	1048.5	1480.5	604.5	320.5	0	-6.81973	-0.157445	-0.0940814	0.659368	1.82249	0.424402	-6.81973	1.28112	-0.419964	-0.645271	1.59298
AluSp_dup775_ENSG00000102218	0.549058	0.619786	169	188	256	181	244	160.5	172	178.5	136	158	229	142.5	187.5	50.5	152	212.5	149.5	117	23.5	311.5	60	25	25.5	53	595	725	484.5	659	22	103	428	747	879	221.5	250.5	443	-0.019434	0.0880294	-0.175121	-0.15669	0.393959	0.215441	0.154333	0.0248852	-0.297399	-0.0207162	0.266023
AluSx1_dup6149_ENSG00000254415	0.620617	0.685097	0	105.5	174.5	213	439	124	0	284.5	83.5	67	383	0	119	145	0	0	146.5	0.5	0	227	235.5	0	38	45	0	0	399.5	659	29.5	0	610.5	1048	1480.5	603	320.5	0	-6.79568	-0.140219	-0.122797	0.683415	1.84654	0.448449	-6.79568	1.30263	-0.395917	-0.653167	1.61326
AluSx1_dup1436_ENSG00000117298	0.0282235	0.0475991	149	121	255.5	175	203.5	145	152.5	222	158.5	132.5	200	159.5	204.5	39.5	149	197.5	196	126.5	27	733.5	190	112	33	53	900.5	842.5	317.5	655.5	33	111.5	813	815.5	820	371.5	419.5	533	-0.270943	-0.617495	-0.24774	-0.275123	0.0623078	-0.00087738	-0.0890651	0.269722	-0.146321	-0.344447	0.00087738
AluSz6_dup2854_ENSG00000122218	0.0379436	0.0619042	392	489	964	545	474.5	346	384	419.5	491.5	406	500.5	329.5	427	398	274.5	580	391.5	409.5	189.5	299	268.5	91.5	78.5	210.5	531	742.5	729.5	654.5	63	369	319	458	692	570.5	625	676.5	-0.0668192	0.205915	0.476552	0.17236	0.0922689	0.0624237	0.0518141	-0.00358486	0.29497	0.0796223	0.13283
AluSx_dup2517_ENSG00000006534	0.00122297	0.00300442	161	159.5	474.5	215	201.5	165	170	157	127.5	111.5	230	149	185.5	190	123.5	302	157	104	308.5	180.5	376.5	42.5	65.5	175	391.5	309.5	549.5	654	67	355.5	343.5	267.5	465	367.5	229.5	430	-0.281815	-0.341566	0.522725	-0.100761	-0.0745616	0.0629153	-0.0549598	-0.352693	-0.582927	-0.716016	0.0798912
AluSc8_dup422_ENSG00000168071	0.00662287	0.0133716	497	449.5	648	390.5	616	384	452.5	506	516.5	678	425	573.5	589	157	387.5	472.5	627	675	66.5	735	166.5	58	39.5	159.5	633.5	747.5	382	654	65.5	318.5	556	487.5	833.5	174.5	581	294	0.147717	-0.0434542	-0.224343	-0.436429	0.340936	0.0849018	0.160769	0.139026	0.23869	0.691572	-0.230934
AluSx1_dup844_ENSG00000028137	0.0170313	0.0307358	602.5	617	1118.5	867.5	1174.5	645	885	793.5	833.5	660.5	922.5	723.5	1035.5	250.5	786	864.5	919	369	106.5	986.5	420	68	64.5	355.5	1103	1372.5	532.5	653.5	98	250	1062	879	1045.5	763.5	706	627.5	-0.183068	-0.195005	-0.0453444	0.106611	0.663479	0.224594	0.520028	0.179618	0.320603	0.0453444	0.278652
AluSx_dup2517_ENSG00000255306	0.00123823	0.00303313	161	159	474.5	214	201.5	164.5	170	156	127.5	111.5	230	147.5	185.5	187.5	122.5	301.5	157	104	308.5	178.5	376.5	42.5	65.5	172	390.5	309.5	548.5	652.5	67	355	343	267	464.5	367	227.5	429	-0.28062	-0.3449	0.52392	-0.106292	-0.0733662	0.0597324	-0.0537643	-0.360716	-0.581731	-0.71482	0.0810866
AluJr_dup3593_ENSG00000178927	6.59396e-05	0.000218088	307.5	416	508	622	396	250.5	320	366.5	448.5	473.5	419.5	296.5	370.5	930	178.5	567	316.5	251	1351.5	449	795.5	1056	218	246	790	1005.5	713	650	238.5	666	564	387.5	776	502	1025	1227.5	-0.550823	-0.161073	-0.581389	0.229282	-0.302375	-0.537274	-0.344956	-0.332179	0.02915	0.16777	-0.255607
AluSg_dup609_ENSG00000186529	5.10879e-14	7.23745e-12	5.5	6.5	5	10.5	3.5	31	10	17	2.5	5	103.5	5	4.5	16	1.5	30	14.5	5	51	2004	156.5	723	466.5	126	1220.5	1266.5	255	649.5	190	548	509.5	815.5	1306	175	541.5	352	-3.58655	-3.39179	-4.47886	-2.88989	-4.3551	-0.782463	-2.57567	-1.9931	-4.6886	-3.62824	0.494636
AluSx1_dup6338_ENSG00000003402	3.06913e-06	1.57154e-05	159.5	108.5	123	166	167.5	112	122.5	122.5	143	152	117	102.5	122	161	146	175.5	344.5	188.5	351	929.5	228.5	330.5	83.5	62	622.5	715.5	240.5	649	92	178.5	720	856	633	216	500	391.5	-0.244074	-0.846181	-1.37378	-0.422669	-0.289935	-0.444807	-0.476468	-0.659431	-0.366164	-0.217743	-0.843989
AluY_dup1456_ENSG00000085117	6.4684e-08	4.99831e-07	113.5	113	102.5	85	106.5	78	90.5	106	127	83	128	76	122	75	56.5	172.5	67	79	122.5	638	426.5	584.5	212.5	62.5	998	729	554	643.5	344	160	646	1112.5	709.5	301	312	617.5	-0.0181384	-0.070754	-0.920014	-0.671518	-0.226443	-0.249959	-0.19646	-0.151349	0.179449	-0.373831	0.0024457
AluY_dup1926_ENSG00000069974	0.0304033	0.0507717	275.5	332.5	350.5	257.5	300	171	234.5	219.5	274	303.5	226	184	245.5	192.5	179.5	371	284.5	191.5	133	319	564.5	417.5	573	131.5	634	644	415	633	751.5	197.5	366	439	529.5	153.5	237	539.5	-0.00322247	0.221833	-0.410668	-0.336925	0.00322151	-0.381954	-0.087306	-0.365636	0.0243521	0.232238	-0.44182
AluSz_dup5496_ENSG00000081320	0.035046	0.0577309	374.5	385.5	506	334	609.5	381	495	676	371.5	415.5	597.5	520	583.5	352	448	476	658.5	349.5	96	711.5	161.5	65.5	53	82.5	808	776.5	582	630	49.5	145	551	792.5	859.5	449	498	539	-0.227078	-0.23156	-0.547714	-0.628418	0.359117	0.107072	0.323766	0.590397	-0.20323	0.0186205	0.294027
AluSp_dup295_ENSG00000263244	0.694457	0.754845	354.5	280	402.5	169	284	254	297	396	286	295	293.5	382	279.5	55	295.5	358	396.5	465	5	1105.5	86.5	58.5	30	99.5	883	861.5	667.5	625.5	38.5	107.5	998	862	380	306	1115	385	0.253799	-0.132806	-0.317805	-1.05119	-0.182561	0.0821667	0.146857	0.378932	-0.0205193	0.0845451	-0.171494
AluSp_dup295_ENSG00000182831	0.694611	0.754047	354.5	280	402.5	169	284	254	297	396	286	295	293.5	382	279.5	55	295.5	358	396.5	465	5	1105.5	86.5	58.5	30	99.5	883.5	861.5	667.5	625.5	38.5	107.5	998	862.5	380	306	1115	385	0.253799	-0.132806	-0.317805	-1.05119	-0.182561	0.0821667	0.146857	0.378932	-0.0205193	0.0845451	-0.171494
AluYa5_dup142_ENSG00000163162	2.75522e-06	1.42801e-05	200	288.5	890	494.5	333.5	115.5	181	246.5	245	190.5	333.5	161	247.5	895.5	117.5	402.5	211.5	202.5	1594	989	800	1153	302.5	184	911	814.5	627	624.5	177	287	704.5	718.5	914	377.5	779.5	696.5	-0.982599	-0.500275	0.416398	0.0871487	-0.361379	-1.46538	-0.978229	-0.715594	-0.654366	-0.956992	-0.39778
AluSq2_dup457_ENSG00000133246	0.798212	0.844932	202.5	267	374	299	259	177	175.5	217	168	187.5	244.5	215.5	242.5	129	168.5	300.5	253.5	220.5	192	574.5	123	37.5	23.5	69.5	404	408	323.5	617	52	300.5	279	269.5	569.5	330.5	611.5	244.5	-0.139686	0.212986	-0.00937748	0.186316	0.0988789	-0.0245333	-0.197756	-0.0744948	-0.373695	-0.154901	-0.0206404
AluSx_dup899_ENSG00000187446	0.341494	0.419465	192.5	201.5	310.5	225	255	218	216	192	171	173	273.5	178	225	66	150	306	182	93.5	54	245	171.5	26.5	51	125.5	554	608.5	571.5	614	37.5	179	386.5	348	558.5	310.5	209	520.5	-0.0951319	-0.0754566	-0.160204	-0.106287	0.194042	0.393663	0.219422	-0.133466	-0.230542	-0.153402	0.258683
AluSc8_dup446_ENSG00000173442	0.114551	0.163369	357.5	390.5	715	408.5	412.5	267.5	297.5	301	330	384	345	322.5	316.5	254	230.5	621.5	409	413.5	430.5	425.5	174.5	84	31	128.5	359.5	437	307	610	83.5	340	326.5	291.5	595	481	1140	467	0.0740538	0.155187	0.319246	0.0302248	0.164039	-0.0350256	-0.0426187	-0.208708	-0.00597191	0.273033	-0.13016
AluSx_dup3428_ENSG00000135956	0.208473	0.272619	290.5	352.5	749	428	354	246	292.5	349.5	312.5	228	468	300.5	385.5	222	234.5	351.5	268.5	172.5	221	589	375	215.5	38.5	200.5	758	641.5	620.5	605	49.5	258	452.5	569	692	440.5	429	526.5	-0.232506	0.000332832	0.379114	0.0903444	-0.0637598	-0.163061	-0.0742264	-0.000333786	-0.0917368	-0.486194	0.302597
AluJb_dup1381_ENSG00000198563	0.00872793	0.0171334	933.5	618.5	498.5	314.5	824.5	580	725	885.5	698.5	1065	531	928.5	843	47.5	750	858.5	1417.5	1390	13.5	475	48	46	51	243	604	679	501	604.5	101	192.5	764.5	638.5	648.5	509	1130.5	264.5	0.931408	0.291285	-0.728456	-0.874404	0.635812	0.554136	0.71512	0.820668	0.54847	1.21736	-0.0353975
AluJb_dup1381_ENSG00000254870	0.00867877	0.0170763	931	618.5	498.5	314.5	824.5	579.5	725	885.5	698	1065	531	928.5	843	47.5	749	858.5	1417.5	1388.5	13.5	475	48	46	51	243	603.5	679	500.5	604.5	101	191	763	638.5	648.5	507.5	1128.5	264.5	0.929667	0.293414	-0.726328	-0.872275	0.63794	0.55502	0.717249	0.822797	0.549565	1.21948	-0.0332689
AluSq2_dup51_ENSG00000196209	0.0842098	0.124484	238	172	346	204	202.5	147.5	186.5	112.5	94	193	181.5	158.5	229	241	101.5	418.5	163	181.5	605.5	277	287.5	65.5	15	108.5	436	331	282	596	67	213	223	140.5	589.5	397.5	275	503.5	0.218827	-0.295972	0.00382948	-0.239788	-0.130679	-0.162095	0.0154219	-0.896792	-1.08595	0.0122824	-0.325033
AluY_dup7955_ENSG00000163041	0.97231	0.986233	107	136	96.5	70.5	173.5	117	141	147.5	95.5	138	106.5	175	137	7	179	150	268.5	376.5	3	645.5	18.5	17.5	21	38.5	671	616	159.5	588.5	9	39	371	486	467	106.5	584.5	173.5	-0.282604	0.0171456	-1.18642	-1.12074	0.298255	0.155619	0.263862	0.145918	-0.411191	0.18027	-0.442229
AluSx1_dup6939_ENSG00000180871	0.00124213	0.00303394	29.5	22.5	26	55.5	55.5	24	40	33	38.5	41	30	36	41.5	13.5	26	38	66.5	22.5	2.5	3003	60	166	26	13.5	3048.5	2526.5	427.5	588	54	10	1758	1530.5	2444	42	70	751	-0.531382	-0.968418	-1.46839	0.144169	0.263926	-0.519737	0.0562844	-0.404212	-0.111787	0.0393434	-0.660001
AluJo_dup4288_ENSG00000170909	5.94341e-06	2.73076e-05	59.5	121.5	335.5	107	154.5	80	63.5	99	45	71	144	72.5	110	299.5	57.5	221.5	113	78.5	798.5	130	558.5	355.5	355	180.5	313	448.5	167	582.5	236	154	280	265	224.5	187	685.5	211	-1.28416	-0.300408	0.456387	-0.67373	-0.0239773	-0.547721	-1.04191	-0.5842	-1.65167	-0.933411	-0.161917
AluSx_dup5443_ENSG00000135269	7.83822e-06	3.43427e-05	559	561	755	643	697	389.5	482	507.5	609	663.5	492.5	509.5	532.5	380.5	300	789	495.5	393	207	173.5	314	50.5	62.5	157	329.5	592.5	354	580	33.5	282.5	254.5	455.5	593	454.5	438.5	570.5	0.37326	0.332166	0.0520802	0.339007	0.575104	0.16136	0.307825	0.199237	0.532305	0.716324	0.0376673
AluSq2_dup3876_ENSG00000143337	0.278334	0.348943	144.5	141	166	194	206	169	164.5	205	172.5	200.5	144.5	149	146	43.5	146.5	243.5	254	118.5	3.5	245	48.5	34	14.5	31	524.5	483.5	256	578.5	14.5	50	335.5	400	406.5	108.5	159.5	181.5	-0.145025	-0.226645	-0.699719	0.0437403	0.250084	0.390254	0.190374	0.324947	0.145954	0.423324	-0.297892
AluSc5_dup252_ENSG00000104972	0.511488	0.58752	351	532.5	1160	801.5	524	357.5	408.5	333.5	470	389.5	509.5	284	422.5	1409.5	248.5	807.5	424.5	494	4199	95	686.5	95	41.5	336.5	220.5	814	433	575.5	157.5	542	257	29	442	2753	2996	728.5	-0.375995	0.17907	0.59378	0.579015	0.0856352	-0.0401974	-0.00874901	-0.484361	0.0806465	-0.130027	0.00874901
AluSq_dup1105_ENSG00000026751	7.72333e-06	3.40146e-05	677	529	551	1214	581.5	363	602.5	631	839	883.5	595	612.5	582	969	255.5	799.5	828.5	626.5	785.5	87	385.5	141	29	248.5	329.5	295.5	60	574.5	47.5	366	272	158.5	206	481	617	98	0.618214	0.21608	-0.433698	1.22453	0.282372	0.0283527	0.5984	0.482116	0.963181	1.0981	0.27908
AluSc_dup480_ENSG00000169403	6.82507e-05	0.000222272	57	24	44.5	65.5	126.5	135.5	90.5	131	52.5	52.5	71.5	91	107.5	58	125.5	129.5	123	30.5	96	471	300	169.5	87.5	63	739	694	292.5	572	146	29	636.5	451.5	472.5	84	175	130	-0.903727	-2.1979	-2.01569	-0.939416	0.129911	0.654858	-0.0883894	0.262225	-0.986919	-0.926555	-0.729612
AluSc5_dup252_ENSG00000224730	0.520357	0.5929	349	531.5	1159.5	794	519.5	355	406	331.5	466.5	387	506	280.5	420	1406.5	246	798.5	420.5	491.5	4182.5	94	683	95	41.5	336.5	220.5	814	433	571.5	157.5	540.5	256.5	29	438.5	2740.5	2984.5	727.5	-0.374839	0.185758	0.602558	0.574851	0.082593	-0.0409212	-0.00820446	-0.483639	0.0792627	-0.129916	0.00820446
AluJr_dup1815_ENSG00000133313	0.000241107	0.000683137	577.5	643	1146.5	906.5	667.5	551	488	652	544.5	626.5	621	566	494	796.5	342	1035.5	626.5	474.5	732	149	428	140	57	286	202	394	810.5	571	96.5	617.5	300	84	336	869	506.5	545	0.0719976	0.18075	0.306534	0.486261	0.164479	0.313555	-0.0225611	0.212467	0.0225601	0.285308	0.0239029
AluSg_dup823_ENSG00000124222	0.00294332	0.00641494	642.5	577.5	732.5	467	539.5	458	449.5	456.5	556	671.5	473	538	551.5	217.5	397	915	685.5	721	131.5	436	239.5	138	71	184.5	818.5	817	486.5	567	83.5	362.5	482.5	606	639	393	806.5	536.5	0.546669	0.346548	-0.0190058	-0.149827	0.17813	0.367645	0.179675	0.0190058	0.373509	0.706177	-0.0480537
AluY_dup4078_ENSG00000167613	1.62824e-05	6.49769e-05	121.5	129.5	248.5	216	140	94	75	122.5	164	84.5	124.5	82.5	82	498	60	279.5	109	119	996.5	56	204.5	308.5	183.5	231	372	442	500.5	565	360.5	468	276.5	429.5	281.5	859.5	467	486.5	-0.560796	-0.515046	-0.283314	0.0330567	-0.472791	-0.621695	-1.10841	-0.583553	-0.0926051	-0.988913	-0.678474
AluSg_dup823_ENSG00000254995	0.00297222	0.00646134	639	573.5	718	465.5	535	456.5	448	455	555	668.5	471	534	549	216	396	907	682	718.5	131.5	434	238	136.5	71	183.5	815.5	814	484	562	82.5	362	481	601	637	391	801	533	0.555586	0.353317	-0.0310535	-0.137671	0.182843	0.37971	0.191649	0.0310545	0.38771	0.716514	-0.0373697
AluSx1_dup1964_ENSG00000105514	0.104014	0.149598	150	119	196.5	154.5	172.5	136.5	144.5	131.5	115	111	222	113	137	40.5	95	211.5	158	62.5	15.5	388.5	78.5	33.5	28.5	71	550.5	729	413.5	560.5	25	145.5	390	336.5	752.5	243	273	520.5	0.0664172	-0.31383	-0.298824	-0.127161	0.151586	0.239681	0.160905	-0.158064	-0.28146	-0.27217	0.479147
AluSx_dup5860_ENSG00000179820	0.130607	0.182893	181.5	126	133.5	157	305	283.5	282.5	342.5	174.5	151	219.5	233.5	193.5	76.5	189.5	226.5	186	192	74.5	563	162.5	100	47.5	45.5	891.5	923	561	559.5	30	64.5	865.5	894	982.5	240	535.5	305.5	-0.121471	-0.694263	-1.31941	-0.566898	0.510903	0.831233	0.665192	0.760081	-0.142762	-0.291076	-8.72612e-05
AluSx1_dup1964_ENSG00000267576	0.101743	0.146952	147	118.5	196	153	170.5	135.5	142.5	131	115	111	221.5	111.5	137	40.5	94.5	208.5	155	62.5	15.5	385.5	78.5	33.5	28.5	71	548.5	719.5	412	558	25	143	389	334	747.5	241.5	269.5	511	0.0598764	-0.297298	-0.279893	-0.11863	0.157367	0.251678	0.163404	-0.140955	-0.258854	-0.249564	0.4985
AluSx1_dup1964_ENSG00000267174	0.101743	0.146952	147	118.5	196	153	170.5	135.5	142.5	131	115	111	221.5	111.5	137	40.5	94.5	208.5	155	62.5	15.5	385.5	78.5	33.5	28.5	71	548.5	719.5	412	558	25	143	389	334	747.5	241.5	269.5	511	0.0598764	-0.297298	-0.279893	-0.11863	0.157367	0.251678	0.163404	-0.140955	-0.258854	-0.249564	0.4985
AluSx_dup274_ENSG00000103313	0.00206541	0.00474487	151.5	180	704.5	312.5	277	222.5	165.5	213	157.5	183	333.5	166	126	349	207.5	314.5	212.5	95.5	656.5	585.5	263.5	143	48.5	76	783.5	783	356	558	66	275.5	530.5	443	859.5	204	549.5	470.5	-0.78661	-0.584177	0.675864	0.0217066	-0.0325069	0.0772028	-0.510715	-0.329656	-0.695124	-0.418268	0.198892
AluSx_dup5860_ENSG00000232220	0.130818	0.182887	181.5	126	133.5	157	304.5	283.5	282.5	342.5	174.5	151	219.5	233.5	193.5	76.5	189.5	226.5	185	192	74.5	562	162.5	100	47.5	45.5	889.5	922.5	561	558	30	64.5	863.5	892	981.5	240	535	305	-0.121471	-0.694263	-1.31941	-0.566898	0.508535	0.831233	0.665192	0.760081	-0.142762	-0.291076	-8.72612e-05
AluSq2_dup1386_ENSG00000134698	0.390995	0.470744	174	116	149.5	108.5	206	131.5	165.5	140	137	169	117.5	146	126.5	20	125.5	219.5	274	163	2.5	786.5	58.5	40	41	69	778	536	325	554	47	135	442	549	612.5	189.5	310.5	274	0.0268965	-0.604312	-0.946853	-0.890718	0.153988	-0.0678029	0.103022	-0.321346	-0.282563	0.0806484	-0.692397
AluSx3_dup311_ENSG00000005020	0.419902	0.499884	56.5	57.5	33	42.5	114	88.5	92	71.5	61.5	67	73.5	74	83	3.5	105.5	78.5	148	68.5	0.5	292.5	9.5	16.5	15.5	21	532.5	554	186	551.5	26.5	26	293.5	647.5	328.5	84.5	147.5	104	-0.446127	-0.467062	-1.97672	-1.09314	0.450118	0.510624	0.405637	-0.141017	-0.28834	-0.104401	-0.219501
AluJb_dup562_ENSG00000172243	0.0717441	0.108897	325	569.5	775	448.5	506	537	297	641	296.5	457	521.5	293	442.5	35	698.5	565	661.5	360.5	12	938	24.5	25.5	12	94.5	825	464	462.5	549.5	56	260	945	511.5	1265	349	608.5	187	-0.199791	0.563219	0.299158	0.0286551	0.322441	0.834017	-0.181387	0.745512	-0.296747	0.387779	0.32957
AluSx3_dup2549_ENSG00000163041	0.914953	0.940399	105	134.5	62	82.5	137.5	95	130	136	118.5	107.5	90	124	166.5	22.5	115.5	168	216.5	254	0	518.5	40	11.5	22	38.5	565.5	561	158.5	548.5	10	40	423.5	404	423	94	459	175	-0.243775	0.0671959	-1.75863	-0.82792	0.0288014	-0.0788398	0.212728	0.0948601	-0.0338259	-0.114011	-0.619035
AluSz_dup747_ENSG00000032444	0.410601	0.490874	127	106.5	173	128	131	77.5	96	134.5	128	140.5	145	112.5	122	118	89.5	161	121	128	108	86.5	125	54	29.5	60	88	184.5	239	548.5	31.5	107	119	204	150	262	576.5	158	0.138252	-0.161969	-0.170612	-0.0866551	0.0665245	-0.264983	-0.117089	0.186448	0.185019	0.37981	0.176609
AluJb_dup3895_ENSG00000112297	0.194404	0.25779	223	249.5	195.5	128	234.5	164	224	221.5	193.5	273.5	209.5	158	194.5	26.5	137.5	314	315	239	2.5	168	48	47	23	52.5	367	404	289	543	28	88	321.5	217.5	408.5	258	258	133	0.13889	0.25464	-0.805792	-0.898232	0.0949688	0.00486755	0.293726	0.0945711	-0.0303683	0.529203	-0.104071
AluSq_dup231_ENSG00000255197	0.0010546	0.00262109	276	287.5	751	373	368.5	326	298	283	210	233	388	304.5	312.5	307	327	492.5	361.5	221.5	1515	670	577.5	431.5	240	384.5	1073	854	387.5	539.5	325	192.5	877.5	622	860	340.5	307	565	-0.388653	-0.376005	0.300684	-0.190368	-0.0881224	0.160875	-0.129628	-0.387101	-0.74748	-0.537175	-0.0501318
AluSc_dup564_ENSG00000183696	0.00289076	0.00631656	78.5	74	43	50.5	60	52.5	76	82	66.5	79	54	97	66	50	67	78	85	87	31	377	203.5	38.5	12.5	26.5	240	257.5	283	537	10.5	63	384.5	497.5	209.5	157	507.5	246.5	-0.0650187	-0.196432	-1.68818	-0.93765	-0.569214	-0.336069	0.0366693	-0.0366697	-0.268906	0.0399575	-0.757619
AluJb_dup2203_ENSG00000101109	0.0358575	0.0588395	373	416	449.5	327	436	251.5	328.5	389.5	431.5	387.5	368	378	318.5	82.5	306	570.5	445.5	445	29.5	412.5	138	85.5	46.5	147	521	563.5	309	535	57	172	488	507.5	574	238	267.5	307.5	0.0829258	0.194087	-0.402737	-0.343182	0.191612	-0.176367	0.0480242	0.110791	0.328562	0.233763	-0.0894117
AluSx1_dup5290_ENSG00000136536	0.068304	0.104234	319.5	297	437	319.5	517.5	391.5	424	423	264	366	452.5	377	396	59	340	618.5	487	237.5	62.5	657	215.5	13	32.5	208.5	519.5	409.5	532	529	36.5	242.5	374	171	908.5	266	195	435.5	-0.00749493	-0.159094	-0.310485	-0.243717	0.571782	0.595027	0.549134	0.362765	-0.247321	0.284349	0.34174
AluSg_dup3030_ENSG00000116918	0.128588	0.180363	165	149	160.5	151.5	222	174	171	201.5	178	235.5	143.5	195	167	30.5	151.5	330.5	245	161	16	174.5	53	25	24	55.5	323.5	315.5	250	525.5	16.5	63	176	370.5	376.5	127	77	228	-0.00250864	-0.195909	-0.797209	-0.361879	0.309119	0.383438	0.197402	0.251223	0.142354	0.606568	-0.356791
AluSx1_dup5290_ENSG00000241399	0.0672612	0.103385	317	296.5	431.5	316.5	512.5	391	421.5	419.5	263	364	447.5	373.5	393.5	59	340	613	483.5	234.5	60.5	651.5	214.5	13	32.5	207.5	516	409	528.5	524.5	36	240	369	170	900	264	192.5	431	-0.00566959	-0.148366	-0.315599	-0.244168	0.570934	0.606341	0.553762	0.363936	-0.239637	0.289602	0.338868
AluY_dup2231_ENSG00000119535	0.000672717	0.00174332	52.5	41	41.5	11	51.5	56	66.5	53.5	28	31	55.5	63	46.5	5.5	123	41.5	129	79	7.5	1047	107.5	85	36	52.5	953	689	270	520.5	31.5	19	819.5	1335	618	55	540.5	147.5	-0.559688	-0.962627	-1.6537	-3.05072	-0.703898	-0.157253	-0.0702696	-0.567049	-1.43113	-1.22392	-0.632385
AluY_dup1142_ENSG00000244038	0.0820234	0.121888	386	459	584	551	355.5	265	273.5	349.5	418.5	382.5	397	333	398.5	735	171	474.5	287	260	590	107	786	101	72	304.5	217.5	254.5	627.5	514.5	46	355	162.5	96.5	280	823	420	552.5	0.167665	0.371312	0.0102253	0.444895	-0.0675516	-0.0656185	-0.181013	-0.0102253	0.319743	0.25034	0.055336
AluY_dup1142_ENSG00000117242	0.0815712	0.121855	386	459	584	551.5	355.5	267.5	273.5	349.5	419.5	382.5	397	333	398.5	737.5	171	474.5	287	260.5	590	107	787.5	101	72	304.5	217.5	254.5	627.5	514.5	46	355	162.5	96.5	280	824	420	554	0.167665	0.371312	0.0102253	0.446203	-0.0675516	-0.0520716	-0.181013	-0.0102253	0.323187	0.25034	0.055336
AluJb_dup1770_ENSG00000255197	0.122049	0.172328	281	282.5	732.5	358.5	389.5	327.5	316	322	223	253.5	391.5	289	344.5	242.5	324	441	378	231	888.5	656	310	134.5	77.5	186	1069	856	384.5	511.5	81.5	159.5	893.5	579	884.5	360	322.5	477.5	-0.193506	-0.232072	0.433945	-0.0783253	0.161081	0.336743	0.124229	-0.0315981	-0.491581	-0.246275	0.132069
AluSc8_dup617_ENSG00000168610	0.544852	0.615857	168	129	112	97	202.5	136.5	162.5	202.5	152.5	193	142.5	180.5	173.5	21	176.5	208	269	137.5	4.5	594.5	87	173.5	45.5	32	623.5	579.5	250	510.5	64	41.5	421	661.5	532.5	137	271	204.5	-0.0550618	-0.482399	-1.39483	-1.08369	0.0979328	-0.0452971	0.0452976	0.179817	-0.159263	0.240894	-0.445429
AluSz_dup3214_ENSG00000108219	0.0355171	0.0583936	282	272	477	465.5	337	207	217.5	274	297.5	300	307.5	261.5	188.5	725	119.5	354.5	190.5	224	1511	207	653	174.5	102	165	339.5	485.5	473	510	57	452	257.5	305.5	519.5	657.5	609.5	740.5	-0.0196724	-0.118008	-0.0161867	0.467192	0.120915	-0.156412	-0.245971	-0.0957737	0.0929737	0.165411	-0.0476484
AluSx_dup2410_ENSG00000100422	8.86519e-09	9.91501e-08	567	592	863.5	624	491.5	365	479	465	672	655.5	394.5	534.5	589.5	431	238	757.5	534	553.5	257.5	410.5	490.5	177	69.5	243	450	606	420	509	80.5	339	255	199.5	399.5	253	478	340	0.544749	0.560752	0.39679	0.446725	0.222127	0.218622	0.449807	0.22405	0.825314	0.849812	-0.131441
AluSg_dup116_ENSG00000164733	0.0470864	0.0752321	210	433	715	605.5	413.5	265.5	321	242.5	192.5	239	450	246	336.5	314	160	547.5	334.5	293.5	944	236.5	901.5	101.5	90.5	330	242	864	1655	498	52	990.5	263	336	402	2654.5	1293.5	1095.5	-0.744887	0.252845	0.267859	0.546628	0.116145	-0.0972395	0.0156784	-0.571874	-0.834966	-0.46245	0.201781
AluSq2_dup2087_ENSG00000005893	0.975279	0.985716	84	61	80	44	141	120	116	150	69	103.5	94.5	122.5	107	6	156.5	140.5	198	61	5	442.5	17	7	6	29	648.5	482	193	495.5	10	15	314	683	563.5	99.5	62.5	116.5	-0.18859	-0.696416	-1.01379	-1.3577	0.442179	0.635308	0.425455	0.613329	-0.436931	0.208396	-0.171532
AluY_dup3849_ENSG00000129450	4.02818e-11	1.42665e-09	60.5	74	160	96	92.5	59	55.5	48.5	49	73	56.5	35.5	43	84	51	80	98	76	460.5	88	225.5	157	151.5	80	501.5	661.5	389.5	493	79.5	157	235	381	456.5	297	488	733.5	-0.696781	-0.452436	-0.0485234	-0.266903	-0.200728	-0.423676	-0.672847	-1.05031	-0.965483	-0.330003	-0.948332
AluSx_dup2266_ENSG00000254470	0.00264082	0.00584555	132.5	147.5	223	212	179	138	137	205.5	114	104	236.5	104	199	117	132	177.5	140.5	114.5	93.5	892.5	220.5	162.5	41	43.5	752	777.5	443.5	486	41	127.5	628	521.5	698	135	393	414	-0.350897	-0.242421	-0.354654	0.0909524	-0.0333958	0.0171037	-0.154333	0.247667	-0.532404	-0.60449	0.332083
AluJo_dup808_ENSG00000159339	5.00292e-14	8.50496e-12	5	3	4	2.5	5.5	8	2.5	3.5	1	1	3.5	4	1.5	5	4.5	10	15.5	8.5	83.5	135.5	165.5	139.5	111	46	119	168.5	14	484	24	102.5	107.5	76	105	32.5	135	96.5	-1.39402	-2.17723	-2.47075	-2.63024	-1.37298	-0.406619	-2.24563	-1.94317	-3.68049	-3.62013	-2.06146
AluJo_dup4742_ENSG00000018280	1.52263e-05	6.19251e-05	270.5	309.5	606	257	364	194	182.5	220	229.5	229.5	327.5	217.5	350.5	67.5	292.5	255	240.5	230	151.5	3258.5	513.5	212	111.5	315	2242	1390	1133	482.5	255.5	403	2664.5	3610.5	3820.5	795.5	2412.5	783.5	-0.338143	-0.190078	0.0707388	-0.648225	-0.0262985	-0.50839	-0.757494	-0.67085	-0.539826	-0.479461	-0.215144
AluJb_dup2548_ENSG00000158470	0.0805515	0.120544	82.5	77	63	64.5	118	87	117	87.5	82.5	116	95	88	85	5	102	115.5	164.5	88	4	702.5	18	25	32.5	32	919.5	1243.5	256.5	478.5	29	34	678.5	1155	907	210	449.5	233.5	-0.392901	-0.538683	-1.53675	-0.984218	0.00695419	-0.00695467	0.259522	-0.342594	-0.35745	0.194574	-0.342235
AluSx_dup1083_ENSG00000130741	2.26039e-05	8.69379e-05	801.5	800	878	707.5	906	746.5	773.5	648.5	670.5	645.5	735	663.5	850	863.5	518.5	1457	826.5	637	979	256	644.5	380.5	89	424	411.5	574	577.5	478.5	96	684.5	658.5	210.5	667	619	405.5	570	0.315582	0.266633	-0.307708	-0.100613	0.375925	0.522347	0.412662	-0.0245962	0.0935678	0.0991125	0.037756
AluSx1_dup1931_ENSG00000119541	0.100723	0.145851	232	192	161	167	264	217.5	213.5	240	239.5	245.5	184	184.5	196.5	36.5	198.5	418.5	322.5	200	11	294	36	19.5	17.5	47.5	529.5	482.5	279	471	20	79	284.5	395	541.5	109.5	117.5	232	0.143341	-0.175924	-1.13853	-0.567158	0.213288	0.359556	0.171834	0.157669	0.224693	0.320755	-0.343946
AluSg_dup192_ENSG00000111261	8.79207e-08	6.61351e-07	10.5	1	3	5.5	3.5	5.5	8	7.5	3.5	4	9	1.5	1	4	4.5	2.5	5	4.5	0	476	123	78.5	21.5	6.5	1012.5	908	264.5	469	45	31	345	578	1362.5	76	20.5	620	0.121968	-3.25096	-2.44019	-1.04714	-1.57946	-0.501593	-0.121968	-0.398041	-1.42754	-1.17453	-0.253292
AluSz_dup6754_ENSG00000135842	0.106893	0.15322	52.5	29.5	15	24.5	54.5	46	68	71.5	40	66.5	54	58	60.5	4.5	92	73.5	120.5	54	1	965	8	13.5	23.5	19	1513	796.5	177	469	99	10	936.5	1225	579.5	41	98	76.5	-0.114958	-0.992807	-2.67712	-1.45072	-0.177485	0.00368309	0.40664	0.296085	-0.471825	0.321895	-0.227184
AluSx1_dup201_ENSG00000158109	0.175947	0.238906	369.5	327.5	495	519.5	314.5	253	310.5	327.5	371	329.5	290	266	383	503	134	456	286	225	240.5	353	411.5	316	112.5	161.5	398	343	264.5	466.5	81.5	298	244	221.5	508	256	191	457	0.248686	0.0283604	-0.0842676	0.504013	-0.100294	0.0115738	0.146086	0.0400238	0.289982	0.179206	-0.253703
AluY_dup3696_ENSG00000169756	0.0502896	0.0796019	437	391.5	667	318	379.5	282	275.5	322	279.5	289	447.5	185	298	126	206	493	204.5	366	24	137.5	367.5	56.5	26	100.5	250.5	495.5	344	461.5	57	385.5	171.5	277	268	273.5	602.5	966	0.555093	0.350225	0.410338	-0.139736	0.235094	0.23248	0.0378933	0.0799379	-0.0542412	0.0543451	0.43648
AluJr_dup1788_ENSG00000224397	7.51676e-05	0.000241103	93.5	145.5	230	424.5	126	138.5	206	90.5	127.5	107	195.5	99.5	149	386.5	75.5	188	103.5	132	1522.5	220	201.5	175.5	62.5	84.5	457.5	432.5	383	457.5	53.5	123	466.5	477	536.5	592.5	400.5	713.5	-1.01042	-0.418687	-0.466634	0.936081	-0.696502	-0.13425	0.277565	-1.09205	-0.527512	-0.720034	-0.0991592
AluSx_dup1703_ENSG00000258289	0.00449415	0.00947898	377.5	149.5	173	257	162.5	164.5	152	168.5	117.5	449.5	140.5	131	118.5	21	139	243.5	377.5	293	33.5	192	29	6.5	18.5	34	185.5	162.5	88	455	12.5	57.5	316.5	124.5	182.5	76.5	102.5	110	1.5502	0.167627	-0.330308	0.759274	0.217702	0.66114	0.38618	0.351894	-0.0981598	1.89787	-0.0285692
AluSc8_dup895_ENSG00000051523	0.000203773	0.000587143	446	416.5	689	538.5	442	252	387	434.5	471	544	406	403.5	610	210	312.5	412	386.5	530.5	75.5	376.5	236.5	66	42	139	409	352.5	441.5	454	65.5	260	375.5	231.5	452	309	870.5	307	0.440426	0.295453	0.313079	0.476107	0.310963	-0.0738687	0.384097	0.368156	0.554561	0.822805	0.151995
AluSq_dup82_ENSG00000109743	0.000123201	0.000375345	92	121.5	206	184.5	171.5	118	68.5	84	89.5	71.5	186	97	177	211	88.5	156.5	92	39.5	282.5	200	208.5	50.5	31	59	912	1137.5	428	452.5	34	153.5	371	647	641	235	272	826	-0.754925	-0.39992	-0.346794	0.0127683	0.0271125	-0.0865188	-1.03207	-0.920751	-0.759219	-1.0228	0.107805
AluSx_dup2136_ENSG00000168071	0.00321245	0.00691286	366.5	363.5	446.5	278.5	330	223.5	322.5	320	375.5	491.5	294	395.5	381	133	249.5	347.5	393	418	83.5	415	102.5	40.5	23.5	84	445	483.5	236	450	41	246.5	413.5	306	576.5	131.5	414	255.5	0.283318	0.225214	-0.186643	-0.34904	0.0155048	-0.120895	0.247185	0.0529947	0.353769	0.802512	-0.187547
AluSx3_dup162_ENSG00000161921	0.0137278	0.0258156	191	312	937.5	339.5	287.5	232.5	299.5	240	200.5	114	480.5	206	275	193	167.5	227.5	134	119.5	236.5	739	237	288.5	51.5	245.5	876.5	447	554	449	38	212	434.5	795.5	897	408	340.5	489	-0.50085	0.160877	1.03959	0.0927668	-0.0273266	0.0921335	0.296515	-0.20597	-0.395369	-1.14957	0.677246
AluSz_dup3860_ENSG00000160908	0.121251	0.171772	286.5	389.5	834	467	264.5	140.5	226	297	306	231.5	423	283.5	321.5	1757.5	132.5	299	124.5	278	1079	322	642	3759	299.5	274.5	449.5	443.5	437.5	444	44.5	515.5	425.5	151.5	218	324	1193	673	-0.124862	0.27198	0.661843	0.343803	-0.356595	-0.843502	-0.318693	-0.107515	0.00558662	-0.336568	0.284394
AluSx3_dup1499_ENSG00000244482	5.71227e-08	4.45453e-07	25	24.5	55	29	64.5	39	40.5	51	21.5	21	57	35	65	18.5	37	26.5	37	14.5	28	228	153	472	77	70.5	724.5	752.5	259	444	154.5	30	670	704.5	409	170	280	216	-1.18518	-1.26057	-0.802483	-1.20728	0.0657268	-0.234307	-0.340804	-0.191191	-1.36732	-1.3409	-0.149012
AluSz_dup3860_ENSG00000198556	0.120882	0.171535	286.5	389.5	834	465	264.5	140	226	297	305	231.5	422	283.5	321	1755	132.5	297.5	123.5	277	1073.5	322	642	3755	299.5	273.5	448.5	443.5	436	443	44.5	515	424.5	151.5	218	323.5	1192.5	671.5	-0.120874	0.275968	0.665831	0.341599	-0.352607	-0.844657	-0.314705	-0.103528	0.00485134	-0.332581	0.284966
AluSc_dup109_ENSG00000139178	8.80096e-14	1.06869e-11	66	67.5	98.5	97.5	75.5	55.5	47.5	106	78	95.5	87	75.5	92.5	133.5	56	147	60	75	229	337.5	318	239	157.5	98.5	542.5	374	325.5	441.5	100	233	371	393	478.5	200	269	384	-1.09289	-1.10671	-1.27004	-0.766176	-1.01534	-1.03354	-1.41905	-0.443945	-0.81643	-0.464039	-0.847208
AluY_dup992_ENSG00000180509	1.15162e-08	1.23909e-07	7.5	12.5	19	22	40.5	29	13.5	15.5	8	8	14.5	7	23	19.5	11	26.5	32	18	13	78	77.5	86.5	23.5	11.5	84.5	221	225	435	19	72	313.5	151.5	187	58	315.5	194	-2.20149	-1.51077	-1.61526	-0.885172	0.115003	0.0589247	-1.20511	-1.18877	-2.07293	-2.01257	-1.40327
AluSg7_dup301_ENSG00000001630	0.0920817	0.134947	83	84.5	156.5	126.5	99.5	52.5	92.5	94.5	84	76.5	98	87.5	115.5	104	47	121	51	70	25	18.5	78	51.5	6	41.5	63	78	146	434.5	7	92	77.5	57.5	37.5	227	176.5	98.5	0.021121	0.000714779	0.181293	0.392853	0.166241	-0.330348	0.325844	0.173742	0.0738506	-0.000714302	0.107924
AluSg7_dup301_ENSG00000285772	0.0938907	0.137362	83	84.5	150	126.5	97.5	52.5	92.5	94.5	83.5	76	98	86	115	104	47	119.5	51	69.5	25	18.5	78	51.5	6	41	63	78	144	433	7	92	76.5	57.5	37.5	223.5	176.5	98.5	0.0258512	0.005445	0.124823	0.397583	0.141676	-0.325618	0.330574	0.178472	0.0699673	-0.00544453	0.112654
AluSc_dup1108_ENSG00000121064	0.0527405	0.0828639	74	94.5	149	78	96	59.5	87.5	85.5	60.5	76.5	101	89	98.5	18	52	124	103	96.5	21.5	61	84.5	18.5	46	62.5	100	167	153.5	428.5	45.5	102	115	548	357	203.5	443	213	-0.298745	0.00779819	-0.0438375	-0.459018	-0.039701	-0.304055	0.091394	-0.124928	-0.553884	-0.154994	-0.00285387
AluSp_dup1142_ENSG00000084623	0.194041	0.257711	495	537.5	891	743	478.5	390.5	355.5	438	539	432.5	546.5	392.5	509	1214	270	780	353.5	328	1688.5	177.5	1094.5	781	118	436	168.5	339.5	637.5	426.5	72.5	561.5	219	81	343.5	600.5	480	662.5	0.0566578	0.129248	0.149847	0.406369	-0.108718	0.0238771	-0.27254	-0.154422	0.214966	-0.0422544	0.0465832
AluSx3_dup528_ENSG00000167996	0.17184	0.233702	725	578.5	803	565.5	1349	1041	1297.5	1357	727	734.5	1215	1233	1859	182	2098	487.5	551	1440.5	88.5	1203	118	329	212	495	1402	1575	1764.5	426	101	239	2608	1101.5	1128	492	2255.5	644.5	-0.181694	-0.553604	-0.789083	-0.77637	0.597678	0.649549	0.806369	0.688092	-0.142268	-0.0670967	0.410342
AluJb_dup1385_ENSG00000159339	1.87812e-11	7.60193e-10	7	13	11	15.5	18.5	15	7.5	14.5	9.5	11	27	8	11	18	15	58	15.5	7.5	35	131.5	154.5	61.5	133.5	44	171	326.5	100	424	60.5	161	122.5	160	492	21.5	235.5	155.5	-1.99776	-1.15092	-2.10049	-1.08714	-0.712125	-0.588898	-1.74984	-0.981714	-1.52173	-1.24987	-0.203093
AluSq2_dup768_ENSG00000066336	0.0172981	0.0310854	222.5	142	339.5	173.5	200	167	175	209.5	119	160	245	276.5	201	92	243.5	129.5	175	170	102.5	1884.5	69	60	54	94	724.5	795.5	709	422	34.5	194	1572.5	1198	450.5	675	1271	376	0.133319	-0.560841	-0.0118823	-0.461772	-0.136952	0.028687	-0.0647502	0.0118823	-0.734073	-0.246598	0.119428
AluSz_dup2638_ENSG00000122862	0.0615711	0.0953287	191.5	320.5	1159	612	325	233.5	309	250	275	191.5	555.5	243.5	524.5	2803	87	414.5	80	187	7337	352	398	3249	255	332	269.5	602	772	421.5	77.5	618	671.5	205	736	187	911	832.5	-0.782461	-0.0857267	1.0602	0.657504	-0.135831	-0.187057	0.0561829	-0.432459	-0.224922	-0.686645	0.601114
AluY_dup6482_ENSG00000064012	0.000230398	0.000654978	815.5	333	434	584	709	325	700	600.5	754.5	1100.5	626.5	836	655.5	90	353	919.5	915	777.5	67	778	260.5	63	43	234	402	398	322.5	421	64.5	300	305.5	458.5	713	198	443.5	189	1.00988	-0.328533	-0.654922	0.291937	0.691511	-0.00804424	0.937927	0.533773	0.933164	1.53809	0.476638
AluY_dup1462_ENSG00000132824	0.120766	0.171658	294	240	281.5	224.5	343	246	279	354.5	372.5	396.5	285.5	296	309	61	272	374.5	360.5	238	10.5	397.5	95	31	21	71	540	661	420.5	420.5	26	203	394	380	540	254.5	299	406.5	-0.00177097	-0.340798	-0.81926	-0.627094	0.104156	0.050396	0.0710592	0.233617	0.375105	0.52555	-0.196963
AluY_dup885_ENSG00000101336	0.000116874	0.00035864	73.5	72	364.5	66	183	55.5	185.5	104	74	80	177.5	176.5	168	1442.5	133	120	34.5	49.5	2569.5	182	268.5	827.5	161	155.5	436.5	458.5	665	420	196.5	218	455	180	372	100	664	696.5	-1.44672	-1.52272	0.10857	-1.83822	-0.247163	-1.54266	0.0372596	-0.980539	-1.40149	-1.22865	-0.327589
AluSx1_dup1258_ENSG00000130741	1.43844e-06	8.0439e-06	569.5	557.5	912	493	617.5	452	544	398.5	485	400.5	466.5	376	530	241	271.5	1043	541.5	438.5	163.5	214	206.5	78	38.5	266.5	239	337	459.5	420	43.5	449.5	249	108.5	377.5	499.5	288.5	439.5	0.516344	0.439373	0.440874	0.0720129	0.516622	0.492295	0.598636	-0.0333548	0.320085	0.104266	0.0756578
AluSc_dup438_ENSG00000175220	0.0346867	0.0572499	229	171.5	330	347	278	180.5	239.5	278	255.5	286	231	250	273	184.5	186.5	300	229	172	138.5	216	266.5	78	56	114	351.5	270.5	306.5	416.5	56	198	127	143	287.5	357.5	191	295.5	0.0490398	-0.414345	-0.178649	0.412405	0.212312	0.0150161	0.262099	0.294196	0.242467	0.465523	-0.0912819
AluSz_dup4950_ENSG00000170889	0.0306294	0.051049	150.5	151.5	245.5	182.5	176.5	145	144	165	196	137	217.5	137.5	162	136.5	132.5	169.5	161	235.5	123.5	622	264.5	138	32	93.5	357	441	393	415	21.5	118.5	288.5	239.5	184	265	742	398	-0.130097	-0.166789	-0.178945	-0.0881858	-0.0166578	0.125518	-0.0454102	-0.0319762	0.286445	-0.169868	0.248288
AluSx1_dup2312_ENSG00000267519	0.768835	0.820992	230	228	378	312	173.5	121.5	171	224	124	134.5	164	248	268.5	280.5	141	184.5	145	571.5	346	231	293	184	63	70.5	60	205.5	338.5	414.5	32	257	287	78.5	175	87	2142.5	299	0.0657816	0.0069356	0.0277262	0.269472	-0.457382	-0.545571	-0.213475	-0.0069356	-0.790061	-0.61243	-0.575024
AluSx3_dup226_ENSG00000187446	0.979915	0.988052	135.5	116	178.5	132	166	160	196	176	136	126	200	181	189.5	38	146.5	238.5	140.5	60.5	15.5	168	54.5	24	38	61.5	450.5	416.5	355	414	25	86	317.5	240.5	382	214.5	130.5	318	-0.188577	-0.458991	-0.545753	-0.462554	-0.0121517	0.360528	0.492365	0.154124	-0.147811	-0.197629	0.220263
AluSc_dup1312_ENSG00000267368	0.468763	0.550344	411.5	210	873	692	587	292	576.5	398	832.5	163.5	448.5	591.5	381	2661.5	287.5	521	366.5	625.5	1928	179	1050.5	779.5	674	502	267	144	288	407.5	185.5	955	180.5	60.5	554	304	550.5	242	0.0556793	-0.96107	0.385961	0.569336	0.451681	-0.12992	0.690488	-0.0270271	1.10769	-1.18011	0.0270271
AluSg_dup2232_ENSG00000158769	0.477464	0.559015	114.5	131.5	291	209.5	168	100.5	164	160	174	105.5	234.5	90	148	317.5	75.5	212	91.5	100	366.5	215	143	47.5	22	34	235.5	237.5	162.5	401	24.5	270.5	200	109	465	153.5	334.5	392	-0.37796	-0.224491	0.212904	0.257421	0.0586882	-0.256787	0.28877	0.0701828	0.261231	-0.400248	0.503413
AluSq_dup812_ENSG00000105835	0.000138445	0.0004173	23.5	28.5	69	44	26.5	57	30	82.5	17	11	131.5	87	116.5	90.5	61	4.5	10	25	10.5	2318.5	210.5	394	53	95.5	1560	1581.5	922	398	1.5	16.5	3979.5	1297.5	238.5	625.5	3487	993	-1.94976	-1.71771	-1.15063	-1.28114	-1.8929	-0.362135	-1.44908	-0.17261	-2.38144	-2.9491	0.381701
AluSz6_dup3561_ENSG00000203710	1.17179e-05	4.85864e-05	23	48.5	84.5	30	56	48	30.5	29.5	25	25	48.5	29	29.5	9	24	76	30	16.5	26	576.5	118.5	55.5	25.5	18.5	755.5	895.5	269.5	397.5	15	20.5	900.5	771.5	683	182	157.5	420	-1.12933	-0.0992274	-0.00682259	-0.982226	0.0379949	0.241393	-0.573776	-0.804833	-0.973587	-0.913222	-0.205849
AluSz_dup4144_ENSG00000010404	0.0157802	0.028722	366	288	277.5	204.5	419	281.5	401.5	428	363	475	249.5	464	400.5	21.5	324	355.5	615.5	394	1	792	23.5	12.5	17	46	517	453.5	175	397	19	77	415	458	486	123.5	174	127.5	0.390644	-0.00137711	-0.763519	-0.685321	0.469285	0.32126	0.672582	0.581829	0.414222	0.862544	-0.315027
AluSz_dup4144_ENSG00000241489	0.0157028	0.0287041	366	287.5	277.5	204.5	419	281.5	401.5	426	362.5	474.5	249.5	464	397.5	21.5	324	353	614.5	393.5	1	788.5	23.5	12.5	17	46	517	453.5	174.5	396.5	19	77	414	458	485	121	174	127.5	0.391897	-0.00263023	-0.762266	-0.684068	0.470538	0.322514	0.673835	0.576325	0.413486	0.862278	-0.313774
AluSx1_dup2748_ENSG00000070190	0.291292	0.362516	431.5	571.5	1127.5	626	534	438.5	337	364	401	448	579	267.5	339	585	227	754	327	440	891.5	266	383.5	236.5	154.5	266	631.5	645	347.5	394	99	778	395.5	126.5	769	387.5	499.5	740.5	0.0351534	0.3943	0.66604	0.335732	0.226167	0.367694	-0.173078	-0.244851	-0.0351534	0.185107	0.306489
AluSc_dup1312_ENSG00000267645	0.489495	0.56918	398	206	844	669.5	571.5	282	560.5	383	804	155	434.5	576.5	374	2555.5	281.5	514.5	356.5	610	1896	174	1045.5	774	668	498.5	264	138	278	394	185.5	934.5	177	58	536.5	293.5	535.5	238.5	0.0581427	-0.938228	0.38781	0.572236	0.463662	-0.129605	0.70047	-0.0318632	1.10802	-1.20654	0.0318632
AluSx_dup217_ENSG00000180776	0.837869	0.877079	89.5	62.5	45	31	136	118	103	116.5	65.5	103	78.5	107.5	82.5	1.5	94.5	115	200	93.5	0	167.5	7.5	0	18	30.5	377.5	457	203	394	19.5	12	228	735.5	337	88.5	173	73	-0.0517507	-0.616028	-1.79852	-1.81759	0.435431	0.656402	0.299315	0.294038	-0.466691	0.24675	-0.393813
AluSx1_dup2884_ENSG00000174574	0.0162981	0.0296013	262	283	326	253.5	279	257	288	321	300.5	275	275.5	306.5	330.5	145.5	183	364	275.5	252.5	39.5	364.5	147	39	36.5	54.5	376	436.5	352.5	391.5	24	152	291.5	363.5	426.5	189.5	290.5	355.5	-0.00420761	0.0607815	-0.44371	-0.288011	-0.0299749	0.277319	0.280676	0.254217	0.229042	0.161473	-0.084589
AluJb_dup129_ENSG00000177663	0.00853141	0.0168644	40.5	28.5	25.5	41.5	120.5	73.5	63	101.5	48.5	52	33.5	56	53.5	7.5	56	96.5	109	68.5	40.5	284	15	17	17	29.5	705	921	171	391.5	42.5	21.5	569	422	613	98	214	135.5	-0.792208	-1.34541	-2.21444	-0.99324	0.664366	0.37694	-0.00639629	0.498696	-0.496693	-0.335802	-1.21884
AluSc8_dup41_ENSG00000132274	0.0268756	0.04578	284.5	190	203	103.5	269	198.5	233	335.5	184	312	194.5	281	227.5	31.5	432	208	579.5	516.5	8	298.5	29	12	40.5	67	247	168.5	140	391	33.5	38.5	253	610	275.5	150	466	94	0.610973	-0.0177021	-0.630784	-1.08405	0.413685	0.401009	0.471256	0.814275	0.0177016	0.839907	-0.0905523
AluSq2_dup129_ENSG00000103313	4.20417e-05	0.000147667	89	216.5	491.5	249	227	147.5	148	182.5	110	129.5	294	117	132.5	375.5	137	216.5	167	71	1225	478.5	340	318.5	58.5	86	503.5	547.5	258.5	391	78	237.5	532.5	350.5	589	220	494	398	-1.35214	-0.115894	0.358369	-0.104091	-0.117788	-0.313974	-0.470037	-0.3507	-1.01106	-0.715246	0.218934
AluJb_dup6651_ENSG00000170144	1.50509e-08	1.54135e-07	872	694	801.5	480.5	619.5	419	573	655.5	589	706.5	497.5	725.5	666	182	423.5	982.5	955	929	55	314.5	114	67.5	9.5	105.5	284.5	302.5	302.5	390.5	41.5	269	346	147.5	265	246	491.5	227	1.58894	1.21331	0.712511	0.49293	0.979255	0.840892	1.13153	1.14263	1.05834	1.38112	0.626446
AluSp_dup3270_ENSG00000067066	0.304113	0.377367	281.5	241.5	332.5	228.5	315.5	242	273	341	304.5	406.5	294	339	421	63.5	277	325	359.5	301	24.5	396.5	96	53.5	49.5	102	731.5	522	392	387	45	149	409	506.5	744	262.5	497.5	332	-0.0574999	-0.324858	-0.572088	-0.594663	-0.00946045	0.0336971	0.0466471	0.184555	0.091259	0.568437	-0.147686
AluSz_dup2691_ENSG00000076641	0.398718	0.478012	148	62	43	18.5	100.5	81	107	118.5	80	156.5	55	133	73	2	130.5	101	222.5	184	0	154.5	0.5	2	5	14	215	207	97	386	20.5	7.5	156.5	514	258.5	164	295	73.5	0.617573	-0.68393	-1.92042	-2.61865	-0.0572944	0.0572948	0.297968	0.262281	-0.234501	0.793955	-0.963388
AluSx_dup1961_ENSG00000267519	0.0613826	0.0952103	244	159	223	239.5	186	173	200.5	247.5	164	168.5	218.5	354.5	322.5	177.5	232	164	159.5	682.5	143.5	255.5	160	92.5	31.5	39.5	72.5	222.5	345	381.5	22	180	246.5	79	168	65	1973.5	237.5	0.489432	-0.174668	-0.395213	0.226355	-0.0186119	0.302648	0.354535	0.475398	-0.0483017	0.051116	0.177317
AluJr_dup3199_ENSG00000072135	0.00162014	0.00383599	504	419.5	917.5	671	609.5	364	525	471.5	512	468.5	649	460.5	643.5	657.5	385.5	583.5	319	358.5	762.5	181	945.5	110.5	71	225	216	389.5	455.5	381	97.5	623.5	193	96.5	397	397	544.5	615	0.235579	-0.0754194	0.345057	0.412246	0.393316	0.0754194	0.442854	0.104832	0.293751	0.226021	0.447507
AluSp_dup1160_ENSG00000170581	3.49081e-07	2.16583e-06	644.5	890.5	2185	1183	869.5	601.5	547	996.5	784.5	770	925.5	555.5	786.5	976	593.5	1107	739	693	846	204	368	97	62.5	304.5	355.5	452.5	455	380.5	117.5	689.5	239.5	126	459	508.5	824.5	586.5	0.0441294	0.464318	1.0507	0.684105	0.35967	0.253839	-0.0441284	0.638237	0.363174	0.396624	0.413315
AluSz_dup536_ENSG00000188921	0.000838622	0.00214707	285	322	420	310	270.5	192.5	267.5	205	252	222	235.5	276	259	251.5	161	334.5	247	187	117	173.5	161	39.5	31.5	89	281.5	432	364.5	374	30.5	250.5	190.5	123	299.5	171	152	423.5	0.27672	0.406573	0.0813394	0.161804	0.0849209	0.0199413	0.333678	-0.233201	0.134633	0.0121336	-0.151382
AluSx1_dup5281_ENSG00000103187	0.00444275	0.00939387	243	334.5	617.5	444	70.5	57	64	72	173	96	174.5	93	132.5	291	74	339.5	68	147.5	1865	350.5	672	179	53.5	88.5	206.5	292	389.5	370.5	25.5	137	629.5	274	299	608	390	285.5	0.292292	0.707095	0.882967	0.925673	-1.60944	-1.49031	-1.48414	-1.49718	-0.162441	-0.951742	-0.338305
AluSx3_dup2353_ENSG00000158615	0.148969	0.206227	248.5	206	192	166.5	261	193.5	273.5	292	188	208	255	302.5	363.5	44	202.5	216.5	279.5	236.5	9.5	354	60	74.5	29.5	86	370	470	378.5	369.5	22.5	61.5	274	273	304.5	180	333	257	0.180242	-0.136606	-0.946706	-0.633704	0.13458	0.128654	0.466918	0.378382	-0.18682	0.0193954	0.0646257
AluSx1_dup928_ENSG00000072818	0.622319	0.685196	358.5	230	209	186.5	233.5	166	229.5	272	200.5	550	124.5	312	285	229	224	425.5	392.5	537	253.5	301	574	587.5	101	133	379	498	192.5	366.5	210	126	319.5	268.5	407.5	136	618.5	169.5	0.46146	-0.225126	-1.07182	-0.71756	-0.273556	-0.340005	-0.033638	0.028511	-0.34146	1.17473	-1.21724
AluJb_dup1846_ENSG00000112078	0.00462638	0.00966198	316.5	362	679	409	337	264	274	323.5	328	267	458.5	248.5	339.5	327	167	456.5	224	247.5	249	204.5	360	72.5	44.5	156	215	279.5	338	366	37.5	655.5	148	114.5	227.5	363.5	342	565	0.185433	0.332971	0.531832	0.319106	0.159511	0.23309	0.125785	0.182411	0.272375	0.0358829	0.567282
AluSx1_dup2403_ENSG00000270240	2.48158e-06	1.29407e-05	6985	7171	7720.5	7089.5	3739.5	2194	4458.5	3325.5	6476	5792.5	5045	4254	5359.5	8583.5	2098	4224	4045.5	3463.5	2465.5	146.5	3547.5	188.5	203	742.5	193.5	629.5	179.5	365	378	1814.5	93	5.5	206.5	282	1719	1568	1.33762	1.32928	0.727242	1.12282	0.319736	-0.023756	0.838295	0.232345	1.26391	1.16336	0.715342
AluSx1_dup2403_ENSG00000271503	2.45517e-06	1.28821e-05	6979	7163.5	7716	7074	3728.5	2192	4454.5	3322	6462	5788	5036.5	4248.5	5352	8567	2093.5	4216	4042	3457.5	2461.5	146	3540	188.5	202	740	193.5	629.5	179.5	365	374	1813.5	93	5.5	206.5	282	1716.5	1566.5	1.3384	1.3298	0.728427	1.12169	0.317511	-0.0230465	0.839025	0.232851	1.26281	1.16426	0.714935
AluSx1_dup3604_ENSG00000087253	0.193844	0.257852	28	23	21.5	30.5	62.5	48	49.5	40.5	21.5	36	51.5	37.5	58.5	0	62.5	71.5	80.5	24	0	232.5	12	0.5	17	15.5	612	369	153.5	364	10.5	17	424	451.5	404	108	150	68.5	-0.811558	-1.1416	-1.94746	-0.924398	0.230406	0.275374	0.158824	-0.313645	-1.1572	-0.353172	-0.0852799
AluJo_dup2788_ENSG00000127946	0.081933	0.121967	15	22.5	20.5	8.5	28.5	19	32.5	27	19.5	15.5	16	33	21.5	0	32.5	15	45	28.5	0	239.5	6	2.5	9	4.5	373	406.5	117.5	361	9	2.5	288	383.5	161	33	173.5	55.5	-0.889918	-0.351202	-1.19406	-1.94557	-0.0803843	-0.239556	0.37394	-0.0765033	-0.475955	-0.746796	-0.949676
AluJb_dup5391_ENSG00000172794	1.99665e-08	1.95075e-07	571	445.5	557.5	526	441.5	254	451	460	542.5	532	516.5	466	497	306	263.5	560.5	483	407.5	84	356.5	192.5	39	39	122	310.5	359	140.5	361	30	330.5	164.5	191.5	236	105.5	193.5	274	0.831905	0.427594	0.0425787	0.477255	0.344362	-0.0274324	0.639923	0.485466	0.793489	0.825657	0.534316
AluSx3_dup656_ENSG00000099308	0.418102	0.498438	183.5	141.5	212.5	149.5	225	141.5	203	188.5	219	192	187.5	184.5	294	40	176.5	251	264	159	45.5	444	71.5	69	19.5	47	381.5	442	188.5	359.5	36.5	89	247.5	309	483.5	144.5	216.5	163.5	0.0937052	-0.327519	-0.44942	-0.438152	0.271384	0.0280519	0.387785	0.0979071	0.384307	0.254848	-0.0280519
AluSq2_dup2885_ENSG00000087157	0.0080258	0.0160139	52.5	60	85	28.5	60	34	35	53.5	51	53	48.5	38.5	88	6.5	51.5	40	90	67.5	4	247.5	42	126	10	30.5	387	411	279	359	25.5	30.5	511.5	556	247.5	70.5	406.5	133	-0.127945	0.0184541	-0.187607	-1.24552	-0.0517654	-0.445403	-0.564527	-0.135306	-0.134314	-0.0184541	-0.395145
AluSx3_dup656_ENSG00000269145	0.416951	0.497765	183	141	212.5	149	225	141	203	188.5	218	192	187.5	184.5	294	40	173.5	250.5	263.5	158.5	45	441	71.5	69	19.5	47	381	440	188	358.5	36.5	89	247	307.5	483.5	144.5	215.5	162.5	0.0923219	-0.330072	-0.446866	-0.440432	0.273938	0.0254984	0.390339	0.100461	0.380258	0.257401	-0.0254984
AluSq4_dup8_ENSG00000104904	0.000732008	0.00189121	251.5	296	394	311	220.5	147	243	266	269.5	280	281.5	270.5	403	210.5	165	278.5	188.5	297.5	179.5	237	126	191	14.5	71	195	223	211	357	25	242	198.5	169	353.5	123.5	564	164.5	0.201922	0.390715	0.0947514	0.272056	-0.104323	-0.263495	0.300701	0.248208	0.3371	0.452606	0.211631
AluSg7_dup340_ENSG00000010404	2.03051e-08	1.93925e-07	419	461.5	816.5	553	386	235	342	382	494	425.5	405.5	416	396	608.5	178.5	555.5	330.5	380	315	472.5	307	102.5	50	153	305.5	378	248	355	56	225	228	217.5	499.5	240	251.5	313.5	0.477935	0.57107	0.68563	0.642042	0.24312	-0.0470295	0.333363	0.309976	0.750947	0.59596	0.27782
AluJr_dup711_ENSG00000159339	0.000431011	0.00116675	6.5	23	4	9.5	20.5	17.5	15	15.5	14	12	32.5	11	6.5	1.5	18.5	28	16	10.5	9	168	34	1	14	4	292.5	342.5	113	355	15.5	51.5	273	238	540	9	202.5	78.5	-1.63941	0.137469	-3.09465	-1.32814	-0.0987606	0.0987611	-0.284575	-0.420233	-0.49704	-0.659068	0.529654
AluSx_dup1556_ENSG00000247774	7.99409e-10	1.38673e-08	1404.5	1113	972.5	1258	897	746.5	920	1047.5	1477.5	1488	831.5	1214.5	1199	1528.5	621.5	1567	1045	921	522.5	136.5	433	314.5	51	317	208	336	182.5	355	39	314	195	116	196.5	261.5	67	203	1.31662	0.934776	0.0315313	0.921478	0.553283	0.714108	0.854655	0.858936	1.42518	1.49576	0.40749
AluJr_dup2712_ENSG00000107738	0.0110407	0.0213287	89	48	85.5	81	123.5	73	110	101	66	61	90	94.5	118	16.5	85	117	129	52	43	428	111	24	25.5	42.5	350.5	497.5	222	355	24.5	48.5	426	428	438.5	127.5	125.5	182.5	-0.125278	-1.0623	-0.937967	-0.497384	0.23089	-0.101862	0.328729	0.0226178	-0.521166	-0.574458	-0.262026
AluSg7_dup340_ENSG00000241489	2.04951e-08	1.93564e-07	419	461.5	816.5	553	385.5	235	342	382	494	425.5	405.5	416	396	608.5	178.5	555.5	329	380	315	472.5	306.5	102.5	50	153	305.5	378	248	354.5	56	225	228	217.5	499.5	240	251.5	313.5	0.477935	0.57107	0.68563	0.642042	0.24125	-0.0470295	0.333363	0.309976	0.750947	0.59596	0.27782
AluY_dup989_ENSG00000140199	0.397198	0.477537	127	84.5	79	38	112.5	109.5	126	138.5	87.5	102.5	94.5	120.5	115	10.5	103	141.5	177	116.5	13	652.5	14	37.5	17	34	488.5	464	222.5	353	54	23.5	339.5	663.5	392	84.5	229	124.5	0.148733	-0.485319	-1.29098	-1.82825	-0.142636	0.24416	0.285709	0.239208	-0.353289	-0.0646558	-0.430577
AluJr_dup4635_ENSG00000064012	4.33415e-07	2.59438e-06	523.5	339.5	660	675	529	236	438.5	415	600	770	525	523.5	504	657.5	169.5	856.5	526.5	560	469	555.5	313	105.5	52.5	105	299.5	342.5	262.5	349.5	38	425.5	251	250.5	601	223.5	330.5	303	0.452898	-0.218126	0.0323668	0.583374	0.351511	-0.387179	0.345667	0.0832376	0.685122	1.10538	0.304159
AluJb_dup2425_ENSG00000133313	0.00622313	0.0127462	358	496	810	681	430.5	371	342.5	440.5	387	420	447	364.5	334.5	723	211	710	365.5	322.5	916.5	79	403	154.5	58	277	124	250	556.5	349	79.5	506	165	46	203.5	681.5	359.5	388.5	-0.0819473	0.342187	0.341207	0.609526	0.0676413	0.278837	0.00257874	0.182653	0.0658779	0.244299	0.0855007
AluSx1_dup182_ENSG00000087266	0.720204	0.77687	187	162.5	263	190.5	239.5	142.5	207.5	181.5	135	205	167.5	173.5	220	65	151.5	251	276	186	38	366	125.5	47.5	34.5	114	319	354.5	260	347	72.5	173.5	252	299.5	351	281	594.5	197	-0.0590134	-0.307858	-0.321796	-0.268483	0.181509	-0.141765	0.239441	-0.136664	-0.493641	0.169388	-0.370758
AluSz_dup3432_ENSG00000130755	0.000820635	0.00210737	197.5	254	324	297.5	182.5	117.5	133.5	223	189.5	185.5	188	177	220	469	79	482	183	206	1195.5	283	807.5	670.5	68	151	347.5	430	300	345	152	353.5	271	168	582	242	484.5	703.5	-0.282062	0.034668	-0.322728	0.0727529	-0.512484	-0.721929	-0.698694	-0.141453	-0.306265	-0.276679	-0.506049
AluSq2_dup4333_ENSG00000117280	2.01285e-08	1.94423e-07	336.5	389.5	363	533.5	349.5	212.5	350.5	344.5	424.5	411.5	286.5	325	344.5	299.5	234	628.5	465	346.5	92	83	140	20.5	10	55.5	146	293	180	343.5	25.5	208	145	80.5	174	149	156	347	0.435292	0.600062	-0.210153	0.863951	0.373512	0.0814729	0.64248	0.434607	0.805901	0.821393	0.0503531
AluSz_dup455_ENSG00000159496	3.70097e-10	7.49005e-09	17	11	8.5	12.5	14	18	6.5	10	17	20	41	9.5	13.5	6.5	10.5	11.5	10.5	7.5	6.5	123	170	167.5	73	24.5	262.5	350.5	133	340.5	35	122.5	274.5	241	371.5	77	515	380.5	-0.754504	-1.42878	-2.50931	-1.43433	-1.15108	-0.362717	-1.99315	-1.55462	-0.719053	-0.424223	0.362718
AluJb_dup7906_ENSG00000160712	0.0682178	0.10429	80	52.5	55.5	46.5	107	133.5	107	142	68	112	90.5	106.5	94.5	14	151	151	223	108.5	28	678	72	232	48	39.5	832.5	640	113.5	340	95.5	21.5	529.5	603	643.5	43	128.5	71.5	-0.404156	-1.05808	-1.68648	-1.42315	-0.101082	0.643937	0.163764	0.389081	-0.603169	0.177087	-0.379105
AluSp_dup900_ENSG00000164091	6.03249e-09	7.12169e-08	557	501	568	494.5	435	392.5	429.5	488.5	542.5	517	426.5	446.5	450	247.5	274.5	731.5	563.5	405.5	153	189	142	46	20	87.5	302.5	399	280	338	16	240	228	218.5	378	215.5	161.5	256.5	1.19542	0.996305	0.468823	0.787488	0.72229	0.999758	0.96878	0.971517	1.19281	1.18372	0.657418
AluSx1_dup5241_ENSG00000160991	6.00865e-10	1.08667e-08	70	77	120	66	92.5	64	75	83	66	65.5	107.5	41	77	76	40.5	87.5	79	63.5	184	276.5	239.5	240	120	56	434.5	272.5	192.5	336.5	97.5	257	311.5	449.5	367.5	151.5	232.5	231	-0.47173	-0.380472	-0.44893	-0.79284	-0.186097	-0.291687	-0.223813	-0.260555	-0.521167	-0.471774	-0.00568724
AluJb_dup3311_ENSG00000119535	3.68353e-05	0.000133234	37	32.5	69.5	41	49.5	47	36.5	41	31	32.5	46	37.5	58.5	50	47.5	48	52.5	56	78.5	613.5	29	36	24.5	29	441	544	147.5	335.5	21	67	226	492.5	436.5	53	507.5	216.5	-0.596286	-0.829618	-0.441607	-0.68441	-0.292849	0.0581741	-0.467534	-0.48277	-0.816092	-0.687556	-0.435045
AluSx1_dup1965_ENSG00000105514	0.514641	0.589548	69	60	75	55	108	88	84	89.5	45.5	41	79.5	66.5	58.5	18.5	62	118	103	56	0	333.5	37.5	5.5	11.5	22.5	452	626.5	205.5	335	21	27.5	225	351	503.5	82.5	97.5	213	-0.1187	-0.36658	-0.753213	-0.682086	0.411198	0.541532	0.313474	0.22201	-0.683978	-0.773856	-0.0672083
AluSx_dup9105_ENSG00000163041	0.890827	0.922293	57	77	34	21	104.5	71	63.5	71	50	90	47	67	81	4.5	76	68	159	183	0	436	8	10	18	22.5	382.5	435.5	66	335	7	10.5	286	356.5	243	51.5	181.5	74	-0.30927	0.0783806	-1.8095	-1.98606	0.448734	0.316912	-0.00509405	-0.0269947	-0.462852	0.445509	-0.740438
AluSp_dup474_ENSG00000132357	4.92256e-06	2.36394e-05	15.5	31	61.5	43.5	43.5	39	29	31.5	27	36	34.5	25.5	30.5	19.5	36.5	73	40.5	26.5	27.5	96	63.5	31.5	29	17.5	358.5	461	196	334.5	21.5	57	209	219	486	131	80.5	278	-1.63132	-0.677571	-0.397814	-0.3788	-0.259043	0.00920629	-0.579159	-0.642823	-0.795182	-0.31978	-0.629864
AluSz_dup445_ENSG00000140199	0.941878	0.962256	109	47	46	20.5	101.5	57.5	97	115.5	42.5	94	73.5	114	100	5.5	80	110	176.5	116.5	0	633.5	3	7.5	13	28	465	421.5	147.5	333.5	14.5	5	407.5	714	350	55.5	145	51	0.289102	-0.970739	-1.71033	-2.35775	0.0697885	-0.324267	0.269212	0.338085	-1.03424	0.171323	-0.432277
AluSx1_dup1736_ENSG00000112078	0.00473982	0.00985048	318.5	276	509.5	304	271	188	236.5	298	276.5	241	349	227	273.5	114.5	168.5	359	208	215	72	211	162	20.5	48.5	85	207	266.5	316	333	13.5	394.5	127.5	143	220	282	315	396	0.43202	0.179149	0.355001	0.128576	0.0825539	-0.0192156	0.150948	0.301457	0.263457	0.125576	0.411086
AluSx1_dup1965_ENSG00000267174	0.501368	0.580603	69	60	68.5	55	108	87	84	89.5	45.5	41	79.5	66.5	57.5	17	61.5	115	103	56	0	332.5	37.5	5.5	11.5	22.5	451.5	625	204	332.5	21	27.5	224	349.5	502.5	82	95	209	-0.100123	-0.348003	-0.865423	-0.66351	0.429774	0.543621	0.332051	0.240586	-0.665401	-0.75528	-0.0486317
AluSx1_dup1965_ENSG00000130167	0.501368	0.580603	69	60	68.5	55	108	87	84	89.5	45.5	41	79.5	66.5	57.5	17	61.5	115	103	56	0	332.5	37.5	5.5	11.5	22.5	451.5	625	204	332.5	21	27.5	224	349.5	502.5	82	95	209	-0.100123	-0.348003	-0.865423	-0.66351	0.429774	0.543621	0.332051	0.240586	-0.665401	-0.75528	-0.0486317
AluSx1_dup1965_ENSG00000267576	0.501368	0.580603	69	60	68.5	55	108	87	84	89.5	45.5	41	79.5	66.5	57.5	17	61.5	115	103	56	0	332.5	37.5	5.5	11.5	22.5	451.5	625	204	332.5	21	27.5	224	349.5	502.5	82	95	209	-0.100123	-0.348003	-0.865423	-0.66351	0.429774	0.543621	0.332051	0.240586	-0.665401	-0.75528	-0.0486317
AluSq2_dup1067_ENSG00000101109	0.0737597	0.111558	299.5	148.5	132.5	62	249	157	274	294.5	181	268	154.5	250	220	5.5	280.5	231	389	305	2.5	365	5	6.5	15.5	42	384	398.5	118.5	330	15.5	39	292.5	521	371	77.5	197	61.5	0.656791	-0.401548	-1.27458	-1.85165	0.273915	0.0343242	0.676792	0.59792	-0.0343242	0.592284	-0.451026
AluSc8_dup461_ENSG00000142687	0.0302217	0.0505678	196	162.5	170	221.5	161	111	128	132.5	184.5	141.5	156.5	129.5	225	177.5	122	262	148.5	154	224	151.5	405.5	228.5	156.5	155.5	186	309.5	157	329	232.5	323.5	121.5	124.5	538.5	152.5	158.5	304.5	0.276763	-0.0398974	-0.683364	0.216993	-0.123496	-0.234206	-0.189566	-0.322681	0.224981	-0.0974727	-0.200796
AluYc3_dup28_ENSG00000164466	0.190533	0.254643	79	69.5	67.5	53	50.5	43	48	59	71.5	73	59.5	56.5	65.5	64.5	28.5	91.5	57	49.5	27	12.5	110	24	29	23	44.5	128.5	232	324	19.5	59	101	127.5	97	150	100	537.5	0.39899	0.167904	-0.582783	-0.413093	-0.363045	-0.169201	-0.171448	-0.0567303	0.290532	0.380849	-0.162841
AluSc8_dup244_ENSG00000127483	3.66821e-12	1.8341e-10	583.5	567.5	571	506.5	655	403.5	512	517.5	650	645.5	427.5	535	569.5	257.5	411	769.5	632	517.5	137.5	147.5	205.5	56.5	30	105.5	178	402.5	320	321	36.5	240	141.5	144	377.5	235.5	218.5	412.5	1.08324	0.99688	0.297189	0.642845	1.13353	0.860399	1.04303	0.875483	1.2744	1.32474	0.481563
Alu_dup71_ENSG00000117616	4.31342e-05	0.000150881	354.5	350	333	240	401	271	316	250.5	347.5	432.5	265.5	372.5	378.5	36.5	267	542	558.5	688.5	17.5	186	34	11	9.5	66	194.5	153	148.5	320	21	120	168	158	349	149	313.5	204.5	0.822022	0.757345	-0.0230489	0.0230489	0.883373	0.743854	0.804543	0.286465	0.828701	1.20475	0.252081
AluSq2_dup846_ENSG00000158604	2.61409e-10	6.00535e-09	528.5	423	367.5	467.5	405.5	327	460	525	509.5	526	410	468.5	537	293	302.5	536.5	378.5	406	141.5	150	138	57.5	16.5	124.5	192.5	192.5	307	320	24.5	234	168.5	151	256	300	225.5	280.5	1.05839	0.690897	-0.220578	0.645229	0.559722	0.675101	1.0065	1.01422	1.04102	1.14736	0.539242
AluSz6_dup1756_ENSG00000087074	0.723501	0.779437	115	39	150	171.5	280	269	406	546.5	136	206	383	681	975.5	362	540.5	276	262	308	290.5	298.5	173.5	718.5	134	209.5	278.5	536.5	2016.5	319.5	12	165.5	1162	220	219.5	56.5	908	710	-1.2443	-2.85064	-1.61578	-0.903949	-0.0769744	0.290996	0.723926	0.969704	-0.966877	-0.307475	0.338542
AluJb_dup633_ENSG00000072818	0.440353	0.522036	273	216	147.5	108.5	184.5	153.5	217	205.5	194	461	94.5	240	222	122	190	312.5	317	424	128	236.5	366	550	81.5	148	298.5	437	159	316.5	180.5	113.5	256.5	232	289	106.5	637.5	180	0.35803	-0.0260859	-1.28496	-1.2094	-0.323716	-0.163307	0.175205	-0.0863147	-0.0993629	1.20971	-1.32535
AluSx_dup8979_ENSG00000143753	0.0805188	0.120707	267.5	285	419.5	305.5	337	246	162	231	166.5	215.5	194.5	207	223	307.5	140	313	197	183	201	175	174.5	85	33	90	309.5	502	420	316.5	17.5	147	165	185.5	332	406	154.5	526	0.373145	0.418323	0.267469	0.328557	0.589889	0.561589	-0.202019	0.126917	-0.27542	0.15711	-0.239491
AluSq2_dup604_ENSG00000259595	0.221963	0.287605	152.5	98	61	48	162	130	186.5	185.5	111	170.5	108	182	153.5	3.5	176	141	260	130.5	2	331	5.5	1.5	11.5	40	472.5	294	131.5	315.5	18	17.5	331	495.5	334	73	56	44	0.303567	-0.380634	-1.77317	-1.60036	0.274286	0.382595	0.742315	0.551595	-0.119231	0.560346	-0.347078
AluSq2_dup604_ENSG00000166734	0.221843	0.287888	152.5	98	61	48	162	130	186.5	186.5	111	171	108	182	153.5	3.5	176	141	260	131	2	332	5.5	1.5	11.5	40	472.5	294.5	131.5	315.5	18	17.5	331	496.5	334	73	56	44	0.300809	-0.383392	-1.77593	-1.60312	0.271528	0.379837	0.739557	0.556594	-0.121989	0.561812	-0.349836
AluSz_dup1073_ENSG00000159339	0.000215933	0.000617989	6.5	20.5	7	6	26	6.5	11	8	11.5	16	18.5	4.5	16	5	14	34.5	14.5	18	5	179.5	13	3.5	8	3.5	243.5	312	89	315.5	14.5	41.5	188.5	232	587.5	17.5	202	81	-1.45886	0.152004	-2.10676	-1.81056	0.424672	-1.14954	-0.551489	-1.19388	-0.600289	-0.0634861	-0.102716
AluY_dup3695_ENSG00000169756	0.263364	0.334618	297.5	219	284.5	122	260.5	165	199.5	205	182.5	176.5	331	147	235	15	167	303.5	173.5	249	0	123.5	139.5	36	38	91.5	194	307.5	202.5	315	43.5	136.5	124	236	182	191.5	457	549	0.663473	0.175268	-0.155796	-0.858757	0.355402	0.122375	0.235353	0.0916252	-0.00606823	0.00606775	0.664548
AluJr_dup7144_ENSG00000259865	0.00135749	0.00328736	368	252.5	206	160	328.5	226.5	284	268	260.5	415.5	265	316	242.5	45	266.5	432.5	584.5	473	19	206.5	24	15.5	6.5	52.5	215	300.5	191.5	314.5	38	141.5	152	191	219	236	560.5	143.5	0.803416	0.213748	-0.788453	-0.634439	0.523138	0.412547	0.577983	0.311361	0.340446	1.07438	0.176836
AluSc_dup1473_ENSG00000196743	0.945252	0.964543	103.5	111.5	180.5	191.5	152	243	138.5	133	93	83	205	156	188	48.5	166.5	233	175	67	8	300	145.5	17	16	63.5	287	468.5	698.5	314.5	14.5	68	207.5	304	271.5	308.5	262	483.5	-0.583911	-0.522745	-0.536351	0.0675797	-0.145936	0.956739	-0.015275	-0.256698	-0.702788	-0.806543	0.249214
AluSz_dup4948_ENSG00000170889	0.556993	0.62791	72	56	40	46.5	74.5	82	85	111.5	65.5	60.5	69	67.5	73	11	139	77	149	193	8	504	25.5	13.5	7	46.5	297	277	147	312.5	14.5	27	229	299.5	106	131	343.5	77	0.0395832	-0.369233	-1.56322	-0.827405	-0.0276389	0.536535	0.42743	0.635976	-0.0614672	-0.115663	-0.174685
AluJb_dup1037_ENSG00000111913	0.291451	0.362183	80.5	46.5	23.5	27.5	43.5	30	43	64	46.5	56.5	42	68.5	59.5	12.5	77.5	64	116.5	162.5	0.5	385.5	15	36.5	11	27.5	228.5	196.5	71	311.5	17	18	285	407	128	123.5	575.5	93.5	0.425158	-0.412847	-2.10598	-1.36062	-0.579281	-0.689544	-0.331113	0.0596585	-0.331149	0.0102358	-0.666309
AluSz_dup6721_ENSG00000116701	0.246354	0.316316	105	77.5	77.5	39.5	137.5	78	94.5	116.5	70.5	72	116	105	115.5	6.5	184	62.5	110.5	122.5	4.5	892.5	12.5	18.5	22	66	668	406.5	234.5	309.5	22	27.5	622	1051	326	164	630.5	86	-0.0132518	-0.497619	-1.20618	-1.65994	0.259325	-0.13277	-0.0168738	0.102107	-0.552494	-0.461756	-0.0223837
AluSx_dup2450_ENSG00000270240	5.21851e-06	2.4643e-05	4766	5361	7546.5	7547	2858.5	1702	3401.5	2736	5116.5	4176.5	4068	3172	4829	13452.5	1607	4071	2698.5	3007.5	5059	94.5	2797.5	152	149.5	542.5	155	530	144.5	307	291.5	1756.5	126	4	164.5	209.5	1327.5	1391.5	1.01352	1.137	0.921744	1.44042	0.159536	-0.1627	0.675296	0.17823	1.15135	0.918855	0.632196
AluSx_dup2450_ENSG00000271503	5.1392e-06	2.4404e-05	4733.5	5319.5	7474.5	7486	2839.5	1689	3377.5	2721.5	5079	4146	4036.5	3142	4802	13329.5	1597.5	4044	2682	2986.5	5014.5	94	2763.5	150.5	149	538	154.5	525	143	306	288.5	1742	125.5	4	164	208	1315.5	1384	1.01675	1.13889	0.921011	1.44181	0.163013	-0.160664	0.678179	0.183661	1.15384	0.921378	0.634079
AluSc8_dup906_ENSG00000085265	0.0223235	0.0392044	218.5	258.5	285.5	293.5	302	321.5	181.5	328	230	183	309	631	336.5	110	367.5	332	402.5	362.5	413	350.5	136	62	31.5	137.5	181.5	463.5	220	304	90	160.5	227	124.5	635	137	496	59	-0.120297	0.0759873	-0.489248	0.0692077	0.230152	0.746213	-0.23958	0.431183	-0.0108452	-0.280271	0.226809
AluSq2_dup1361_ENSG00000145332	0.00149964	0.00358061	56	65.5	100	87.5	91	75	68.5	67.5	84	62	100.5	64.5	69	64.5	58	124	75	58	62.5	100	122.5	59.5	14.5	40.5	149	262.5	164	303.5	27.5	114.5	160.5	216.5	523.5	66	104	271	-0.571303	-0.391481	-0.489609	-0.163669	0.0126715	0.159486	-0.132245	-0.336424	0.0491114	-0.328645	0.119527
AluSc_dup699_ENSG00000205423	0.225041	0.291149	113.5	129.5	160.5	120.5	142.5	109.5	119.5	133.5	118.5	109.5	129.5	141.5	156	38	92.5	153	144	116	13	176	29.5	18	7	49.5	217	258.5	153	302.5	12.5	49	183	230	481.5	141.5	210.5	109.5	-0.117086	0.0269279	-0.372013	-0.266967	0.094718	0.140478	0.105614	0.0824795	-0.0194397	-0.0730309	-0.0796933
AluSg_dup112_ENSG00000183597	0.0146732	0.0273514	177.5	213	383.5	346.5	179	173.5	150.5	149	180.5	163	223.5	104	177.5	335	95.5	311.5	127.5	140.5	850.5	161	584.5	286.5	120	228.5	210	283.5	280	300.5	92.5	392.5	201.5	92	291.5	258	290	455.5	-0.11961	0.0971785	0.23699	0.609204	-0.223935	0.156832	-0.209284	-0.406699	-0.0599785	-0.146741	0.0599785
AluSq2_dup2168_ENSG00000139433	0.493324	0.572848	138.5	169	201.5	200	204	176.5	186.5	216	161	149	150.5	197.5	178.5	49.5	160.5	247.5	208.5	130.5	21	297	112	39.5	39.5	69.5	491.5	507.5	313	300	35.5	71.5	233	284	329	117	109	200	-0.250979	-0.010088	-0.464893	0.042913	0.191238	0.408128	0.326692	0.355584	0.001647	-0.0497365	-0.283969
AluSg_dup112_ENSG00000268292	0.01539	0.0283455	177.5	213	383.5	346.5	178.5	173.5	150.5	149	180.5	163	223.5	104	177.5	335	95.5	311.5	127.5	140.5	850.5	161	584	286.5	120	228.5	210	281.5	280	299.5	92.5	391.5	200.5	91	290	258	289.5	455.5	-0.11961	0.0971785	0.23699	0.609204	-0.227971	0.156832	-0.209284	-0.406699	-0.0599785	-0.146741	0.0599785
AluSg_dup112_ENSG00000236540	0.01539	0.0283455	177.5	213	383.5	346.5	178.5	173.5	150.5	149	180.5	163	223.5	104	177.5	335	95.5	311.5	127.5	140.5	850.5	161	584	286.5	120	228.5	210	281.5	280	299.5	92.5	391.5	200.5	91	290	258	289.5	455.5	-0.11961	0.0971785	0.23699	0.609204	-0.227971	0.156832	-0.209284	-0.406699	-0.0599785	-0.146741	0.0599785
AluSx1_dup461_ENSG00000110315	0.0177494	0.0317621	42	34	25.5	28	60.5	71.5	87	49	43	37.5	54.5	54.5	40	25	87.5	66	102.5	48	29	478.5	27	37.5	10	30	315.5	204.5	144	296.5	12	35.5	220.5	295.5	279	98	91	63	-0.273492	-0.624593	-1.74819	-1.09468	0.136588	0.803386	0.925515	-0.0856824	-0.204094	-0.341175	-0.0504928
AluSx1_dup4941_ENSG00000272396	3.55602e-09	4.65018e-08	0	0	0	0	0.5	0	0	0	1	0	0	0	0	0	0	0.5	0	0	0	39.5	31.5	32.5	13	1.5	295.5	763	85	296.5	8	36.5	67.5	176	99	109.5	329.5	335.5	-0.00802956	-0.00802956	-0.00802956	-0.00802956	-0.00802956	-0.00802956	-0.00802956	-0.00802956	0.00802956	-0.00802956	-0.00802956
AluJb_dup5171_ENSG00000184216	0.000171871	0.000507258	284.5	341	470	471.5	349	272.5	268	401.5	372	300.5	377.5	319.5	368.5	448.5	227	452.5	292.5	261	233.5	232.5	560.5	99.5	42	149	163	295	442	296.5	57.5	353	163	99	318	328.5	247.5	345	-0.0717316	0.143365	-0.102307	0.420876	0.106601	0.175421	-0.00954628	0.390657	0.350594	0.103021	0.183449
AluSx_dup5004_ENSG00000103196	0.0294255	0.0494303	136	152	220	201	239.5	162.5	95.5	135.5	114.5	100	250	89	172	119.5	179.5	139.5	171	80	90.5	850	273.5	96.5	23	115.5	484.5	772	224	295.5	29	168	403	535	1356	109	178.5	178	-0.219248	-0.105029	-0.280159	0.108119	0.480706	0.34691	-0.580901	-0.259143	-0.432055	-0.567038	0.506207
AluJb_dup5759_ENSG00000087157	0.115704	0.164738	61	58	64.5	23.5	33	28.5	30	48.5	34.5	55	47	43.5	68.5	6	47.5	34.5	70	72	0	218	14.5	28.5	9	23.5	337.5	335.5	269.5	295	10.5	13	443.5	527.5	210	61	339	104.5	0.242204	0.123202	-0.432114	-1.37017	-0.760605	-0.546318	-0.633261	-0.123202	-0.544557	0.188642	-0.286812
AluJr_dup5059_ENSG00000105835	0.000562464	0.00148476	19.5	22.5	38.5	23.5	25.5	42.5	37	56	18	5	66.5	84.5	85	11	65.5	0.5	11	12.5	0	2320.5	71	201	26	57.5	1239	1216.5	584	294.5	3	10	3018.5	1542.5	215.5	448	2658.5	474.5	-1.61875	-1.45855	-1.39218	-1.58579	-1.3482	-0.18544	-0.546322	-0.131383	-1.69878	-3.48641	-0.00174093
AluSc_dup1312_ENSG00000119402	0.630192	0.692072	123	122	115	115.5	126	105	118	137.5	140	179	97	122	107	3	99.5	117.5	183.5	114	6	173.5	16	3.5	11.5	25	325.5	323	169.5	292.5	23.5	43.5	262	445.5	480.5	89	194	133	0.0636125	0.00558948	-0.788219	-0.263375	-0.0180874	0.144669	0.152122	0.189804	0.285833	0.70073	-0.431856
AluSp_dup1897_ENSG00000136819	0.171279	0.233313	557.5	465.5	692.5	638	310	526	358	359	465.5	469.5	398.5	428.5	449.5	685	250	550	338.5	298.5	554	124.5	725.5	639	733.5	524	311	285.5	283.5	291.5	157.5	564	172	85	231.5	287	171	236.5	0.54691	0.240474	0.104945	0.505273	-0.416259	0.772326	0.0562792	-0.12266	0.322171	0.39488	-0.0903492
AluSx3_dup2148_ENSG00000018280	1.53227e-09	2.28497e-08	86	159	414.5	115	131	69.5	73	75	49.5	71	308	68.5	99.5	216.5	78	143.5	154	54.5	1121	387	2044.5	1224	343.5	287.5	441	626	395.5	291.5	241	371.5	470	527	846.5	311	707	462	-1.60091	-0.760534	-0.08675	-1.4179	-1.11021	-1.5989	-1.68896	-1.83293	-2.36236	-1.78161	0.0867491
AluSx3_dup431_ENSG00000101342	0.00218229	0.00497306	305	207	211	261.5	412	365	409.5	474.5	254	382.5	281.5	379.5	341.5	28.5	388.5	517.5	443	225.5	2.5	161	61	3.5	22	89.5	190.5	456.5	494.5	290.5	21.5	63.5	181.5	56.5	314.5	201.5	98	212.5	0.594223	-0.0112023	-0.692152	0.136002	0.911592	1.16263	1.16766	1.19724	0.365693	1.01669	0.325681
AluJr_dup3685_ENSG00000151726	0.0174286	0.0312538	23	15	15.5	4.5	22.5	5	14.5	21	5.5	8	13	17.5	25	0	19	5	10.5	10	0	675.5	0	1	5.5	4	176	284	145.5	289.5	3	3.5	245.5	977	218.5	92.5	610.5	89.5	0.415157	-0.247761	-0.909016	-2.1747	0.266983	-1.47715	-0.102043	0.249331	-1.61352	-1.01259	-0.560832
AluSp_dup465_ENSG00000101336	0.00215236	0.00493128	73.5	46	312	55.5	164	27.5	158	76.5	71.5	106	99.5	133.5	124	1238.5	124	113.5	34	25.5	2773.5	118.5	98.5	479	37	84.5	335.5	290.5	507	289	82.5	189	457	93	267.5	113	599	513.5	-1.01821	-1.74057	0.312711	-1.65969	0.0232029	-2.1272	0.234278	-0.995078	-1.02256	-0.394147	-0.734126
AluSx3_dup431_ENSG00000101347	0.0021878	0.00497226	299.5	202.5	207	254.5	404	355.5	399.5	459.5	251	379	275.5	373	333.5	28.5	382	507.5	440	219.5	2.5	160.5	60	3	22	86.5	188	447.5	485	287.5	19.5	61.5	178	55.5	311.5	196	95.5	208	0.591311	-0.0195689	-0.696422	0.120199	0.906645	1.14793	1.15533	1.17424	0.371894	1.02677	0.317941
AluJo_dup195_ENSG00000008516	8.44572e-06	3.64409e-05	31	41.5	1	19.5	22	18	23	28.5	16.5	15	15.5	28.5	19	35	29	36	51.5	24	24	1471.5	57	65	28.5	9.5	1089	649	383	285.5	9.5	38	766.5	881	1428.5	48.5	755	276	-0.277385	0.0972123	-5.21219	-1.1824	-0.888615	-0.752331	-0.559638	-0.433273	-1.15174	-1.22887	-1.43025
AluJo_dup195_ENSG00000261971	7.86521e-06	3.42842e-05	31	41	1	19	22	18	21.5	28.5	16.5	15	15.5	28.5	19	33	29	36	51.5	24	24	1469.5	57	65	28.5	9.5	1087	649	383	285	9.5	38	765	880	1426	48.5	755	276	-0.277385	0.0797248	-5.21219	-1.21988	-0.888615	-0.752331	-0.656935	-0.433273	-1.15174	-1.22887	-1.43025
AluJr_dup4441_ENSG00000170909	5.67632e-06	2.63654e-05	58	60.5	178	65	77	41	52.5	63	37.5	46.5	92.5	46.5	71	127.5	33.5	145.5	61	48.5	379	68.5	203.5	139.5	163	82.5	193	240.5	113	284.5	121.5	122.5	204.5	133.5	113.5	111	573	115	-0.56936	-0.554724	0.293585	-0.641195	-0.27702	-0.760464	-0.564714	-0.484643	-1.16307	-0.792366	-0.0488267
AluJr_dup271_ENSG00000134086	5.62797e-05	0.000191351	232	206.5	206	198.5	270.5	165	210	278	234.5	225.5	217	205.5	238.5	108	157	432.5	332	252.5	83	145.5	165.5	55	11	62.5	199	273	217.5	284	27.5	128	225	208	250	135	166.5	184.5	0.422987	0.208758	-0.503301	-0.0382204	0.528026	0.240654	0.427633	0.649366	0.473902	0.477806	0.17369
AluSp_dup3106_ENSG00000018280	3.89378e-05	0.000137905	166.5	211.5	337	116	246.5	118.5	115	168.5	133	171.5	188.5	179.5	249.5	46.5	210.5	180.5	170	172.5	103.5	2144.5	275.5	127	100.5	208.5	1478	877	717	283.5	157	173.5	1425.5	2254.5	2403.5	498.5	1612.5	469	-0.306947	-0.00805759	-0.0445285	-1.06457	0.142653	-0.488257	-0.692454	-0.324303	-0.595592	-0.168445	-0.280772
AluJr_dup271_ENSG00000287086	5.26372e-05	0.000179685	230.5	205	206	197.5	267	163	204.5	275	232	223.5	216	199.5	234	108	156.5	431.5	327.5	249.5	83	143	165	55	11	62.5	194	270.5	216.5	282	27.5	128	223.5	204	248	133.5	163.5	183	0.422098	0.206708	-0.494833	-0.0370388	0.517705	0.231528	0.397813	0.64218	0.466907	0.473422	0.175495
AluJb_dup1673_ENSG00000127507	0.343358	0.421146	42.5	32.5	92	42	84	62	45	61	43.5	48.5	75.5	54.5	64	5.5	67	74.5	102.5	43.5	0	197.5	10	5	14	34	556.5	300	95	281	35.5	10	431	436	414.5	140.5	198.5	126.5	-0.483187	-0.916456	-0.123824	-0.736483	0.383274	0.370943	-0.252344	0.00357723	-0.414183	-0.196849	0.192959
AluSq2_dup1095_ENSG00000176390	0.0164852	0.0298772	260.5	228.5	257.5	147.5	241	255.5	192.5	267	226.5	262.5	184	233.5	222.5	52.5	161.5	297.5	281	211	18.5	229	47	29	16.5	63	374	509	166.5	280.5	22.5	94	268.5	208.5	549	98.5	135.5	220	0.324648	0.089313	-0.44687	-0.732142	0.0959325	0.606013	0.0366044	0.325623	0.158328	0.431499	-0.329797
AluSq2_dup1095_ENSG00000264538	0.0165954	0.0300129	260.5	228.5	257.5	147.5	241	255.5	192.5	266.5	226.5	262.5	184	233.5	222.5	52.5	161.5	297.5	280	209	18.5	229	47	29	16.5	63	374	509	166.5	280	22.5	94	268.5	208.5	549	98.5	135.5	220	0.324648	0.089313	-0.44687	-0.732142	0.0959325	0.606013	0.0366044	0.322918	0.158328	0.431499	-0.329797
AluSx_dup1413_ENSG00000100567	0.0316944	0.0527206	423.5	282	220.5	119.5	343.5	261	338	376.5	288.5	418.5	243	337.5	278	7	297.5	433	677	733.5	10	555	14	13.5	34.5	95.5	320.5	237	166.5	277.5	39.5	83.5	348.5	332.5	344	176.5	291.5	87	0.861883	0.228969	-0.834509	-1.19969	0.443365	0.472895	0.684925	0.657589	0.343544	0.940564	-0.0923905
AluSx_dup1413_ENSG00000258682	0.0317204	0.0526094	423.5	280.5	220.5	119.5	342.5	261	338	375.5	288	417	242.5	337	277.5	7	296	432	675	730	10	553	14	13.5	34.5	95.5	320.5	237	166	276.5	39.5	83.5	347.5	332	344	175	291.5	87	0.863368	0.222761	-0.833023	-1.19821	0.440645	0.474381	0.68641	0.655237	0.342526	0.93687	-0.0938764
AluSx_dup1413_ENSG00000257621	0.0317204	0.0526094	423.5	280.5	220.5	119.5	342.5	261	338	375.5	288	417	242.5	337	277.5	7	296	432	675	730	10	553	14	13.5	34.5	95.5	320.5	237	166	276.5	39.5	83.5	347.5	332	344	175	291.5	87	0.863368	0.222761	-0.833023	-1.19821	0.440645	0.474381	0.68641	0.655237	0.342526	0.93687	-0.0938764
AluSz_dup6181_ENSG00000115425	5.48701e-06	2.57677e-05	57	43	47	51.5	45.5	30.5	41	30.5	46.5	58	41.5	51	57	42	26	85	49.5	41	45.5	137.5	212.5	57	23.5	67	383	389	185.5	275.5	21	100.5	134.5	408	399	60.5	47	392.5	0.00585461	-0.447017	-1.02725	-0.376757	-0.435706	-0.586973	-0.321102	-0.93088	-0.252425	0.126762	-0.604863
AluJo_dup164_ENSG00000101236	0.00235612	0.00528417	75.5	74	101	102.5	107.5	64	67	73.5	86.5	89	71	78.5	73	71.5	55.5	127.5	89.5	80.5	126	515	73	50.5	14	25.5	478.5	382	151.5	274.5	29.5	86.5	527.5	319	462.5	75	335	157.5	-0.183793	-0.25899	-0.518794	0.0210609	0.20953	-0.112872	-0.207727	-0.257107	0.0478826	0.149353	-0.425317
AluSq_dup74_ENSG00000102858	0.891099	0.921453	141.5	131.5	199	137	157.5	103	138.5	184.5	126	115	116	111	158	76.5	113	164	155.5	98.5	54.5	232	103.5	25.5	35	44.5	377.5	320	233	272.5	14	104	231	210.5	424	135.5	187	193	0.107731	-0.0442548	-0.155111	-0.175118	0.145815	-0.0411019	0.225196	0.455967	-0.0241961	-0.0956216	-0.331814
AluSx1_dup2047_ENSG00000000938	0.00699953	0.0140653	124	104.5	268	79.5	107	32	90.5	92.5	71.5	85	117	114.5	144.5	66	86.5	116	117.5	121	84	329.5	85.5	86.5	19	53	179.5	214.5	223	271	28	124.5	309	424.5	250	139.5	490	131	0.0310249	-0.262058	0.38811	-0.84651	-0.29817	-1.61385	-0.274944	-0.426372	-0.727849	-0.417964	-0.205674
AluSq2_dup2637_ENSG00000198113	1.67225e-05	6.64213e-05	62	84	163	124	101.5	65.5	78.5	83.5	77	71	82	36.5	72	168.5	32.5	150	70.5	77	604.5	59.5	250.5	100.5	32.5	55.5	224.5	257.5	280	271	43	234.5	133	79	214	380.5	350	478	-0.663068	-0.271193	-0.0233436	0.10071	-0.0683937	-0.274516	-0.174262	-0.268142	-0.315026	-0.371701	-0.41258
AluSc8_dup210_ENSG00000007237	0.0013034	0.00316541	40.5	39	70	40	65.5	60.5	93	76	33	57.5	48	66.5	43.5	37	91.5	102	115.5	47	95	290	67.5	42	10.5	27	334.5	340.5	242	270.5	15	29.5	417.5	562.5	320.5	132	182.5	183	-0.777382	-0.878076	-0.742756	-1.03153	-0.200274	0.110957	0.570308	0.0961137	-1.03739	-0.175926	-0.685136
AluSz_dup3738_ENSG00000157350	1.7446e-07	1.16765e-06	117.5	121	220.5	148.5	95.5	79.5	59.5	91.5	82	85.5	113.5	70	81	156.5	47	136.5	61	62	296.5	170	186	611	161.5	118.5	381.5	348.5	164.5	269.5	65	154.5	218.5	264.5	341.5	225.5	328.5	300	-0.231911	-0.235811	-0.0786014	-0.130332	-0.647465	-0.48622	-1.06523	-0.627311	-0.715425	-0.59476	-0.434747
AluSz_dup1999_ENSG00000170348	7.66573e-07	4.49371e-06	321	368.5	366.5	327	367.5	250.5	388.5	339	419.5	368	316.5	348	375.5	124	171.5	460	336.5	186	16.5	77	127.5	11.5	17	115.5	102	174.5	188.5	269.5	13.5	148.5	49.5	80.5	187.5	172.5	183	185.5	0.755943	0.908788	0.192375	0.546438	0.834648	0.707505	1.17967	0.800072	1.17749	1.04889	0.582708
AluSz_dup3738_ENSG00000260111	1.74692e-07	1.16006e-06	117.5	121	220.5	147	95.5	79.5	59.5	91.5	82	85.5	113.5	70	81	156.5	47	136.5	60.5	62	296.5	170	186	611	161.5	118.5	381.5	346.5	164	269.5	65	154.5	218.5	263.5	341.5	225.5	328.5	300	-0.231911	-0.235811	-0.0786014	-0.144978	-0.647465	-0.48622	-1.06523	-0.627311	-0.715425	-0.59476	-0.434747
AluSc_dup374_ENSG00000026950	1.05867e-09	1.73051e-08	1337.5	1515.5	2187	1841.5	1228.5	716	1198.5	1193.5	1822	2012.5	1357	1586.5	1814	2067.5	810	1644.5	1600	1528	1000.5	236	402	175.5	38	217.5	234.5	277.5	133	268	107.5	1034.5	144	61.5	328	244	299.5	180.5	0.453438	0.587447	0.408045	0.678558	0.214332	-0.138744	0.44351	0.254516	0.934874	1.1387	0.321453
AluSz_dup1999_ENSG00000259138	6.99318e-07	4.15679e-06	315	358.5	365.5	324	363.5	247.5	379.5	333.5	411.5	362.5	313	342	360	121.5	166.5	451	332.5	178.5	16.5	75.5	123.5	11.5	17	113	101.5	173	183.5	266	13	143	49	78.5	182.5	171.5	179	182.5	0.76784	0.908215	0.227552	0.57226	0.857978	0.729242	1.18497	0.815594	1.18883	1.06629	0.605784
AluJb_dup1892_ENSG00000146192	0.257641	0.328821	332	426.5	979.5	546	405	318.5	286	381	296.5	287.5	461	231.5	368.5	595.5	273.5	722.5	304.5	319	1420.5	103	607.5	161	41.5	286	97.5	367	488	265	175.5	1061.5	163	3.5	411.5	915.5	768	626	-0.16715	0.147966	0.638905	0.314346	0.00312328	0.0822859	-0.233936	-0.00312424	-0.294849	-0.278954	0.153566
AluJo_dup1840_ENSG00000119314	0.593609	0.658704	61.5	36.5	29	17	95	82.5	108	103	37	69	54.5	107	45	8	138.5	99	252	111.5	10.5	329	7	2.5	7.5	15	287	288.5	52.5	265	9	11.5	282	428.5	249.5	40.5	37.5	33	0.163599	-0.635337	-1.67574	-1.92768	0.674474	0.896731	1.12435	0.873003	-0.534011	0.425425	-0.163599
AluSz_dup1119_ENSG00000122557	1.00764e-07	7.51308e-07	323.5	457.5	435	407.5	382	228	300.5	349.5	425.5	416	333	351	315.5	355.5	221.5	472	298	289	130	167	165	46	8.5	66.5	247.5	316.5	196	264.5	17	178	233.5	144.5	315.5	130.5	110.5	250	0.524062	0.977822	0.196504	0.620874	0.647404	0.328655	0.566042	0.601006	0.954907	0.982696	0.412951
AluJr_dup1144_ENSG00000064995	1.89594e-05	7.42648e-05	309.5	381.5	621	418	275	211	246	281	389	353	338	290	319	529	137.5	509	289.5	300	511.5	92	184.5	108	31	113.5	177	189.5	243.5	264	26.5	399	171.5	64.5	208	273.5	231	275	0.221398	0.476896	0.471245	0.418739	-0.0655751	-0.0219727	0.0384989	0.0474472	0.58668	0.506944	0.195615
AluSq2_dup1761_ENSG00000158517	0.0493807	0.0784553	62	56	55	75.5	84	92	72.5	67.5	30	64.5	76.5	68	63	54	43	109.5	82.5	76.5	32	633	54	67.5	16	3.5	416.5	439.5	185.5	263.5	8.5	74	969	360.5	548.5	83.5	258.5	111	-0.24563	-0.438718	-1.17327	-0.197644	0.076025	0.63306	0.128464	-0.157593	-1.25748	-0.092783	-0.0953059
AluJo_dup164_ENSG00000125779	0.00242892	0.00539055	75	73	101	100	106	64	67	71.5	83.5	88.5	68	76	73	70.5	52	123.5	89	79.5	126	494.5	72.5	49.5	14	25.5	465	375.5	144.5	263.5	28	84	515.5	305.5	442.5	73.5	315.5	150.5	-0.14923	-0.23447	-0.474645	0.0295854	0.233406	-0.0687237	-0.163579	-0.252759	0.0411067	0.185373	-0.443453
AluSq_dup603_ENSG00000139433	0.622902	0.684951	172	199.5	202.5	232	211.5	165.5	198	240.5	199.5	167	200.5	227	229.5	94.5	164.5	292.5	161	156	61	242.5	151.5	101.5	94.5	104	399	439.5	349.5	262.5	55.5	80	245	222.5	318	122	133	219	-0.173811	-0.00607729	-0.693106	0.0216827	0.00797224	0.0799365	0.177661	0.275235	0.0756202	-0.120555	-0.105485
AluSx_dup454_ENSG00000255112	3.20395e-05	0.000116882	250	272	411	347	222	196	193	223.5	277	230	280.5	205.5	256	231	127	245	195.5	166.5	140	187.5	144	77	25.5	77.5	279	245	260.5	262.5	22.5	151.5	139	233.5	418	133	143	212.5	0.312534	0.387966	0.274936	0.549319	0.0246997	0.270784	0.0875874	0.116298	0.495943	0.288055	0.325739
AluJr_dup979_ENSG00000254870	0.000992546	0.00250346	496	369	342	203	378	231	351.5	418	363	485.5	305.5	484.5	364.5	51.5	337	345.5	624	662.5	36.5	289	18.5	29	15.5	56	299.5	301.5	308.5	261.5	33	122	475	358.5	263.5	229	462.5	137.5	0.984172	0.511207	-0.306979	-0.54091	0.475752	0.19105	0.635738	0.702754	0.569253	1.04912	0.132137
AluJr_dup979_ENSG00000198563	0.000991457	0.00250815	496	369	342	203	378	231	351.5	418	363	485.5	305.5	484.5	364.5	51.5	337	346	624	662.5	36.5	289	18.5	29	15.5	56	299.5	301.5	308.5	261.5	33	122	475	358.5	263.5	229	462.5	137.5	0.984172	0.511207	-0.306979	-0.54091	0.475752	0.19105	0.635738	0.702754	0.569253	1.04912	0.132137
AluSz_dup894_ENSG00000142347	0.985971	0.991806	245	183.5	252	122.5	191.5	129	199	221.5	192.5	242.5	127	222.5	184	101	232.5	244.5	356.5	278.5	194	575.5	327	95	31.5	89	391.5	418.5	175	260.5	58	72.5	411.5	316	403	108	386.5	90	0.368359	-0.0948887	-0.345807	-0.867863	-0.103544	-0.247726	0.216727	0.188302	0.0558877	0.449379	-0.732461
AluY_dup709_ENSG00000215302	0.01232	0.0235325	486.5	446.5	761.5	278	383	233.5	347.5	375.5	394.5	394.5	490.5	300.5	197	71	137	344	204	489	2.5	200.5	147	42.5	46.5	136.5	152.5	459	255.5	259	84	374	85.5	68.5	163	164.5	686.5	373.5	1.03889	0.868859	0.930482	-0.0046916	0.577325	0.289193	0.701839	0.630676	0.771922	0.832287	0.897832
AluY_dup709_ENSG00000270055	0.0128427	0.0244211	484	444	761.5	278	381.5	232.5	347	371.5	391	394	489.5	298	197	68.5	136	344	203	488.5	2.5	199.5	147	42.5	46.5	136.5	152.5	458.5	255.5	257.5	84	372.5	85.5	68.5	163	164.5	686	373.5	1.03145	0.860759	0.930482	-0.0046916	0.571663	0.283002	0.699762	0.615226	0.759066	0.830458	0.894887
AluSz_dup2537_ENSG00000184922	0.26591	0.337348	243.5	304	792	454	196.5	63	160	194	140	149	267	159.5	230	2268	108	515	113.5	239	3877.5	252.5	615.5	990.5	213.5	131	318	208	173	257	156	329.5	310	256	227	118.5	399.5	260	0.0564256	0.330329	1.0032	0.718974	-0.369433	-1.58475	-0.401043	-0.306022	-0.706618	-0.556368	0.0364761
AluSx_dup7138_ENSG00000117868	1.89888e-08	1.8768e-07	474	442	585.5	478.5	449.5	281.5	381.5	439.5	581	481.5	407	378.5	507	467	185.5	785.5	470	439.5	137.5	59	239	47	8	145	73.5	132	152	255	16.5	244.5	96	22.5	114	217	137	179.5	0.854551	0.707465	0.404526	0.631962	0.66152	0.412125	0.689729	0.710946	1.18365	0.973017	0.481826
AluSx_dup1035_ENSG00000103381	0.312404	0.386526	120.5	89	128.5	111.5	161	136.5	94.5	109	88.5	83	138	111	111	28.5	123	131	166.5	52.5	15	372	41.5	7	12	16.5	353.5	253.5	141.5	254.5	5.5	28.5	233	444.5	442.5	67.5	76.5	61.5	0.288842	-0.19456	-0.37323	-0.0593696	0.590404	0.778035	0.0865765	0.109555	-0.12099	-0.153192	0.33161
AluJr_dup2254_ENSG00000197471	3.57049e-07	2.18339e-06	442.5	415.5	580	545	443	291.5	431.5	505.5	570	605.5	461.5	396	384.5	238.5	230.5	900.5	602	544	137	41	106.5	20.5	16.5	84.5	46.5	261.5	94	254	20	209	71.5	5	199	336.5	177.5	135.5	0.705387	0.568312	0.340955	0.769743	0.59055	0.41253	0.817451	0.862839	1.10612	1.25365	0.613173
AluSg_dup651_ENSG00000197471	3.06023e-06	1.57648e-05	408.5	403	679.5	622.5	488.5	336.5	434.5	532.5	572.5	542	450.5	384.5	373.5	286.5	221	960	564.5	602.5	237.5	32	100	18.5	15.5	53	50.5	266.5	96.5	252.5	6	222	56	2	205	383	176.5	132.5	0.473613	0.407811	0.452943	0.845129	0.61517	0.503209	0.711015	0.821477	0.996004	0.977387	0.461937
AluSz6_dup1024_ENSG00000100596	0.349484	0.426812	84	73	120.5	87	118	99	102.5	114	73	109.5	103.5	74	73	14	88.5	153	125.5	42	5	98.5	24.5	6	4.5	26	185	256.5	216.5	250.5	10.5	33	99.5	241	413	85	57	190.5	0.00197649	-0.246763	-0.23226	-0.18362	0.375836	0.54834	0.43752	0.407967	-0.165065	0.480262	0.150279
AluSx_dup8330_ENSG00000198625	2.54822e-05	9.58401e-05	333.5	360	557.5	349	273	176.5	188.5	287.5	285	315	293.5	266	291.5	234.5	88.5	531	228	340.5	121	129.5	187.5	87	26.5	143.5	137	178	230.5	250.5	54.5	371	138	81	209.5	211.5	399.5	301	0.594241	0.658305	0.580719	0.423559	0.18899	-0.014452	-0.0804997	0.345534	0.402968	0.607723	0.257048
AluJb_dup4980_ENSG00000170889	0.823221	0.866012	76.5	53	42.5	30.5	99.5	67.5	72.5	99	62	69	55.5	68.5	90	0	110.5	82	126	169	0	469	9	12	11	36	264	249.5	158.5	249.5	13	19	204.5	269	102	114	298	51	0.0265236	-0.54919	-1.57628	-1.53635	0.289295	0.155276	0.0974259	0.36391	-0.241217	-0.0265236	-0.589316
AluSx_dup641_ENSG00000214456	2.98741e-14	6.34825e-12	1	2	1	7	4.5	0.5	7.5	3	2	4	4.5	0	10	8	4.5	3	4.5	3	17	381.5	71	617.5	220.5	28.5	397.5	101	197.5	249	65	73	403.5	302	383	221	667.5	131	-3.56927	-2.6349	-3.56927	-1.01752	-1.5352	-3.56927	-0.533386	-2.03828	-2.55321	-1.49284	-1.5716
AluSz_dup194_ENSG00000180776	0.679694	0.739743	55	25	13.5	10.5	79.5	93	91.5	73	30.5	77.5	62	52.5	55.5	0	103	66	145	69	0	126.5	8.5	15	5.5	21.5	244.5	265	109	248.5	19	7.5	174	512	247	81	124.5	25	-0.370735	-1.55448	-3.15201	-2.996	0.044323	0.69639	0.511987	0.00314808	-1.18591	0.219846	-0.350765
AluSx_dup1525_ENSG00000185753	9.59915e-05	0.000302195	239	271.5	388	313.5	264.5	178.5	194	181	206.5	208	209	158.5	186	357.5	94	486.5	245.5	221.5	445	126	206	55.5	10.5	73.5	148.5	150.5	168.5	246.5	21.5	192.5	132.5	94.5	251	179	101	186.5	0.448147	0.585842	0.392385	0.603379	0.477938	0.336385	0.295574	0.0125437	0.272729	0.343536	0.101772
AluSq2_dup191_ENSG00000164733	0.0157764	0.0287767	171	336	584.5	508	223.5	180	144	161.5	146.5	148	280	139	203.5	541	88	325.5	121	166.5	2127	81.5	1864.5	286.5	279	797.5	101	383	1027.5	246	138.5	1019	172.5	120	172	1669.5	1166.5	791.5	-0.361888	0.566331	0.65651	0.972722	-0.0920754	0.0214372	-0.461434	-0.478932	-0.549532	-0.474471	0.196675
AluJo_dup1602_ENSG00000170581	5.52352e-09	6.70714e-08	392	537	1062	598	532	367.5	358.5	627.5	438	514.5	582.5	355	430.5	396	406	683	543.5	486	212	154	116	35	28.5	125.5	213.5	266.5	279	244.5	59	323.5	178.5	79	265	318	465.5	282.5	0.180903	0.588725	0.863954	0.553973	0.50501	0.397119	0.200403	0.825083	0.376431	0.669037	0.599441
AluSx_dup2213_ENSG00000186529	1.30428e-07	9.39521e-07	2	2	0	1.5	1	5	4.5	6	0	0.5	13.5	1	5.5	0	3	4.5	9.5	1.5	0	862	16.5	14.5	33.5	9	414.5	383.5	66	244	2.5	37.5	260.5	360	413	15	155.5	49	-2.2915	-2.33774	-3.27211	-2.94276	-3.27211	-0.660245	-0.973192	-0.741117	-3.27211	-3.27211	0.310522
AluSz6_dup3520_ENSG00000117280	5.86568e-05	0.00019785	215	182.5	111.5	144.5	204	138	262	245.5	241	293.5	144	206.5	179	31	195.5	345.5	445.5	213	3	100.5	19.5	12	4	28.5	142	225.5	83.5	244	19	63	93	67.5	126	56	86.5	98.5	0.887695	0.605009	-0.814406	0.0782056	0.695462	0.557352	1.32131	1.0445	1.08784	1.43254	0.15656
AluJb_dup2203_ENSG00000117616	0.00145773	0.00349035	180	151.5	85.5	75	266.5	174.5	202	181	136.5	227	97	254	208.5	5	258.5	318.5	549	515.5	0	111	3.5	2	5.5	36.5	148	97.5	72.5	243.5	12	32.5	100.5	65	217.5	56.5	119.5	36	0.933564	0.638639	-0.895244	-0.565692	1.38324	1.19812	1.2483	0.906975	0.56992	1.36408	-0.111243
AluSx3_dup507_ENSG00000166927	0.019953	0.0354073	186.5	226.5	255.5	219.5	404.5	252	309	169	119.5	178	384.5	192	180	42.5	273	314	379.5	174.5	62	53	25.5	10.5	37	196.5	92	511.5	209.5	242.5	39.5	129	96.5	22	395	545	423	112	0.0947332	0.328822	-0.205927	0.0935559	1.09523	0.838306	0.971545	-0.0820017	-0.511981	0.123251	0.985674
AluSc_dup291_ENSG00000142166	3.41183e-06	1.70591e-05	53	106	210	107	75	77.5	67.5	74.5	63	65	96	55.5	88	302	41.5	140.5	74.5	57	607	228.5	167	303	53	55	232	214	154.5	240.5	46.5	177.5	133	148.5	235.5	247.5	217.5	324.5	-1.07561	-0.121855	0.155909	-0.298285	-0.691176	-0.21808	-0.578332	-0.618943	-0.790798	-0.685345	-0.371434
AluSc_dup1217_ENSG00000125505	0.350188	0.427059	39.5	48	96	30.5	55	31.5	33.5	40.5	45.5	51.5	63.5	50.5	25.5	11	31	59	91	53	9.5	496.5	9	18.5	5	16.5	210	167.5	46.5	240.5	11.5	9	194	272.5	253	22	238	88	-0.219603	0.0153327	0.306771	-0.828868	0.14151	-0.236779	-0.308913	-0.218115	0.0198627	0.258933	0.312434
AluJr_dup848_ENSG00000104164	1.304e-05	5.38059e-05	246.5	233	575	333.5	270	206.5	231.5	261	240	222	317.5	258	234.5	234	102.5	373.5	222.5	231.5	133.5	125.5	180.5	77	28	104.5	178.5	316.5	299.5	240	25	197.5	151	122.5	246.5	241	264	441	0.152786	0.0252819	0.619952	0.352662	0.167692	0.206665	0.210591	0.200666	0.149684	0.0975738	0.365088
AluJb_dup3313_ENSG00000119535	3.30531e-07	2.08112e-06	21	31	14.5	9.5	22.5	31	30.5	25	14	23.5	23	30.5	46	6.5	42.5	18	58.5	61.5	61	462	40	220.5	40	53	428	342	150.5	240	36	29.5	644	710	350.5	29	385.5	115.5	-1.21879	-0.703162	-2.50794	-2.59941	-1.23572	-0.347591	-0.531993	-1.00184	-1.76831	-0.960707	-1.24042
AluSc8_dup964_ENSG00000112406	0.0749087	0.112894	247.5	159.5	94	57	251	229	258.5	287.5	198.5	314.5	154.5	321.5	260.5	11	241.5	234.5	429	255.5	10.5	387.5	20.5	41.5	7.5	45.5	280.5	259.5	158	239.5	8	57.5	409	534	431.5	128	164	72	0.595186	-0.0849328	-1.55632	-1.75943	0.498979	0.792429	0.806303	0.776737	0.312347	1.03663	-0.237504
AluSx_dup1284_ENSG00000142347	0.8257	0.867546	217.5	165.5	200	130	179	99	188	182.5	195.5	227.5	135	218	169.5	114.5	245	215	304	266.5	259	495	343.5	164.5	21.5	98	303.5	397.5	158.5	239	50	81.5	334.5	226	382	94.5	365.5	117	0.137864	-0.302567	-0.737959	-0.840862	-0.259658	-0.688326	0.0759621	-0.149837	0.0194683	0.298531	-0.70306
AluSq2_dup1310_ENSG00000179912	1.40695e-10	4.12382e-09	356.5	316	401.5	349	305.5	231.5	276.5	349	302	308.5	247.5	309	385.5	185.5	242.5	444.5	308.5	378	103	204	145	72.5	20.5	120	203.5	246	199.5	237.5	40.5	236.5	195.5	119.5	281.5	168.5	223	207.5	0.725432	0.505208	0.142122	0.458534	0.386236	0.411867	0.507191	0.660174	0.52153	0.612617	0.0460911
AluSx1_dup4855_ENSG00000151726	3.93753e-05	0.000138876	4.5	9	4.5	2.5	19	10.5	11.5	5.5	5	11	5.5	11.5	8	1	22.5	4.5	21.5	12.5	0	542	5.5	16.5	12	9.5	418	682	150.5	237	13.5	12	465.5	1385.5	378	109.5	713.5	70.5	-1.70453	-0.750778	-2.45934	-2.78875	0.257005	-0.172815	-0.202514	-1.44961	-1.51708	-0.319209	-1.56789
AluSp_dup225_ENSG00000059804	0.121483	0.171814	26	18	15	10.5	29	26.5	39	34	20.5	26.5	38.5	42.5	26.5	5.5	88	16.5	39.5	44	0.5	497	2.5	11.5	10	15	617.5	551.5	153.5	235	1.5	4	303.5	705.5	189.5	81.5	446	57	-0.38296	-0.959721	-1.93132	-1.92731	-0.341885	-0.0461545	0.350383	-0.0305195	-0.690397	-0.259664	0.030519
AluSx3_dup2264_ENSG00000185404	0.000101943	0.000316247	411.5	439.5	529.5	530	391	240	295	360	510	465.5	373	336.5	440	512	173.5	537.5	389.5	436.5	342.5	73.5	413.5	182	68	212	89.5	161	152.5	235	109	390.5	117	58.5	156.5	273.5	205.5	253.5	0.31319	0.361915	-0.0778799	0.442068	0.123	-0.155343	-0.0186062	0.0857124	0.658246	0.586895	0.0186062
AluJb_dup4221_ENSG00000146828	0.195727	0.258737	113	75	144	67.5	98	69.5	119.5	123.5	117.5	167.5	86.5	103.5	99.5	25.5	116	98.5	130	128	12	376.5	13	65	44	98.5	421	464	228.5	234.5	58.5	33.5	321	314	326.5	170.5	513.5	158	-0.156925	-0.794531	-0.561986	-1.13651	-0.478859	-0.548838	0.0721445	-0.0633183	-0.065135	0.50673	-0.695343
AluY_dup6450_ENSG00000013441	0.000945519	0.00240626	197.5	213.5	215.5	142.5	188	117	159.5	190	207	177.5	187.5	235	257.5	59	224	179.5	149.5	469.5	6	127	54	71	23	95.5	168	126.5	147	233	7	86	73	85.5	116.5	92.5	286.5	147.5	0.614909	0.681046	-0.0140634	-0.0922036	0.427323	0.16889	0.454994	0.524474	0.718139	0.556692	0.38708
AluSc_dup1299_ENSG00000240682	0.0950039	0.138276	158	174	304	233.5	158	125.5	128.5	176	220.5	166	182.5	143.5	169	411	68.5	261	150.5	131	510.5	125	286	364	103	132	227	251	252	232.5	68.5	206.5	187	137	230.5	198	203	299.5	-0.106993	-0.0140762	0.082346	0.220283	-0.223458	-0.129905	-0.256768	0.0140758	0.409313	0.060082	-0.0518885
AluY_dup1361_ENSG00000184787	8.45391e-05	0.000268128	605	574.5	600.5	624.5	453.5	361	394.5	473.5	555	619	426.5	442	526	669.5	225	733	452	495	740.5	107.5	510.5	168.5	42.5	247	83	189	310.5	232	92	535	123.5	38	181	303.5	255.5	244	0.51269	0.391815	-0.25289	0.322233	-0.0196095	0.0770779	0.0441608	0.124537	0.423694	0.64151	-0.144567
AluSz6_dup957_ENSG00000169180	0.937339	0.95877	90.5	83	66.5	51	101	49.5	73.5	74.5	63.5	92	61	66.5	70.5	8.5	69	86	119.5	126	0.5	619	22.5	13	7.5	15	358.5	322	167.5	232	3.5	17	352.5	304.5	246.5	48.5	468	132	0.243156	0.0721035	-0.956215	-0.820487	0.285056	-0.318008	0.0913634	-0.0721035	-0.232554	0.362688	-0.47882
AluSz6_dup732_ENSG00000136286	7.59181e-05	0.000242595	286.5	261.5	198.5	178.5	284.5	198.5	274	271	280.5	372.5	160.5	298	276	58.5	215	287.5	480	530	51.5	131.5	36.5	22	20	82.5	113	244.5	177	231.5	34	75.5	144	63.5	156	236.5	667	76.5	0.92303	0.74506	-0.361174	0.00419712	0.796458	0.702959	1.00705	0.808206	0.927947	1.39755	-0.0657988
AluSz_dup3296_ENSG00000127951	0.00219247	0.0049696	128.5	97	77	54.5	452.5	410.5	384.5	399	138	221	247.5	239.5	201	12.5	769	356	940.5	148	14.5	317.5	4	0.5	5	34.5	230.5	283	87	230	9	19.5	219	102.5	316	44.5	56.5	28	-0.191301	-0.643259	-1.68495	-1.66496	1.50838	1.79364	1.5383	1.40874	-0.0529494	0.686793	0.601492
AluY_dup4661_ENSG00000143119	0.0618989	0.095662	239.5	198.5	146	111	221.5	171.5	159	314.5	162	216	157	149.5	196	15.5	149.5	193	268.5	307.5	4	142.5	19.5	22	10	53	332	344	193	229.5	12.5	90	434.5	330.5	263	78.5	324.5	53	0.561841	0.244709	-0.907023	-0.783847	0.332657	0.389349	0.119224	0.920294	0.0332613	0.508663	-0.200287
AluSx_dup1329_ENSG00000160255	0.241219	0.310661	255	159	291.5	225.5	186	151	232.5	255	247.5	302.5	188.5	289.5	367	102	220	181	186	335.5	79	405.5	71.5	60	28	66.5	342	415	270.5	229	37	149.5	532.5	314.5	302.5	216.5	736.5	150.5	0.409665	-0.318052	-0.152144	-0.00392723	-0.161995	-0.0369587	0.424779	0.375083	0.402048	0.751919	-0.179135
AluY_dup1546_ENSG00000128335	1.72714e-05	6.79663e-05	285.5	293	492	428	336.5	216.5	218	316	385.5	370	316.5	219	323	481.5	183.5	368.5	329	318	513	201.5	218	227	42	127.5	222	324.5	155	228	37	224.5	157.5	96.5	263	203	250.5	239	0.23041	0.221573	0.260769	0.578307	0.35106	0.140611	-0.0103722	0.342261	0.699101	0.70026	0.226257
AluSx1_dup2586_ENSG00000186529	7.04131e-06	3.16673e-05	2.5	2	0	3	1	2.5	4.5	3	0	0.5	17	2	4	1	3.5	5.5	4.5	1	0	830.5	5	3.5	23.5	4.5	439	361.5	53	227.5	1	11.5	255.5	375.5	401	13	116	37.5	-0.946916	-1.31509	-2.24945	-0.920104	-2.24945	-0.637591	0.0494621	-0.718464	-2.24945	-2.24945	1.66575
AluJo_dup4740_ENSG00000018280	0.00113194	0.00278884	98.5	156.5	234	61	183.5	80.5	94	128.5	84	97	156.5	104	119.5	34.5	176	65.5	148.5	84	85.5	790	134.5	41.5	22	62	645.5	748	357	227.5	49	141	769.5	1229	820.5	212.5	881.5	233	-0.504303	0.117418	-0.0107975	-1.43184	0.276816	-0.486113	-0.423385	-0.155312	-0.698585	-0.430625	0.010797
AluY_dup6476_ENSG00000003402	8.05371e-07	4.6569e-06	75	96.5	157.5	129.5	82	55.5	65	80.5	57	72	76	59.5	71.5	272	53	165.5	104	104.5	618	382.5	171	328	42.5	48	214	282	136.5	227.5	55.5	196	277	258	397	138.5	318.5	344	-0.552713	-0.235321	-0.237132	-0.000945568	-0.540445	-0.677791	-0.610783	-0.485197	-0.91319	-0.51579	-0.686471
AluJo_dup4456_ENSG00000160712	0.755936	0.810272	50.5	34.5	50	23	66.5	49	50	86.5	39	47.5	52.5	50.5	49.5	0.5	54.5	90.5	103	37	1	365.5	5.5	1.5	5.5	21	428.5	341.5	79	226	8.5	13	242.5	266.5	378	42.5	94.5	55.5	-0.0037303	-0.599664	-0.772893	-1.3746	0.276875	0.262093	0.130295	0.738104	-0.341088	0.00372982	-0.100564
AluSx1_dup5240_ENSG00000160991	5.95191e-09	7.12553e-08	68.5	73	81.5	62	65.5	68.5	47	66	48	54	84	51	45.5	47	47	61.5	76	40.5	112	238	194	124	64.5	55.5	409.5	251	181.5	226	90	148.5	306	370	347.5	77.5	138.5	167	-0.23023	-0.184684	-0.734342	-0.610288	-0.411305	0.0790949	-0.625292	-0.31845	-0.707848	-0.477559	-0.0888119
AluJo_dup975_ENSG00000122566	0.221307	0.287631	170	109.5	109.5	33	152	114	184.5	177.5	96	127.5	143.5	227.5	201	12	271	97	280	363	13.5	155.5	12	66.5	25.5	43	214.5	177	147.5	225.5	18.5	52	461.5	215	90.5	91.5	371	49	0.490645	-0.190205	-0.898766	-2.11057	0.212717	0.22347	0.757113	0.518348	-0.298331	0.171424	0.0932941
AluSx3_dup492_ENSG00000129003	8.53766e-09	9.67601e-08	526	430.5	363.5	262	550.5	443	564	534	473.5	715	475.5	588.5	562	80.5	590	701	844.5	716	40.5	106.5	28	9	16	49	112	205	195	224.5	23.5	141.5	127.5	90	267.5	244.5	244	104	1.47394	1.13864	0.186024	0.232221	1.42315	1.53551	1.72295	1.46113	1.35769	2.01264	1.17545
AluSp_dup1779_ENSG00000150782	0.229912	0.296549	37	64.5	161.5	89	51	33	59	54	43.5	58	117.5	39.5	80.5	133.5	55	141	53.5	41	454	34	159	29	17.5	42	73	83	132.5	224.5	8	265	49	29.5	206.5	95	104	145.5	-0.788549	-0.0330215	0.58258	0.241509	-0.442043	-0.644283	0.0330219	-0.277697	-0.519608	-0.0442052	0.725647
AluSq2_dup501_ENSG00000141380	2.09446e-06	1.13394e-05	423	444.5	809	580	365	245	298	373.5	428	331.5	380	344.5	413	755	157.5	549.5	252.5	333.5	514	80	239	93	28	114.5	170.5	247.5	245	223.5	20.5	348.5	151	116	238.5	403.5	243	293	0.417757	0.443037	0.598432	0.63693	0.0885305	-0.0607929	0.0607929	0.203626	0.470162	0.161925	0.110232
AluSq2_dup1780_ENSG00000263293	0.73399	0.789737	908.5	641	946.5	535.5	377.5	290.5	351.5	435	603	277	1099	119	602	400	184.5	496	80.5	444.5	378.5	127	1399.5	426.5	153	336	195	906	616.5	223	295	3553.5	100	1	136	693	1406	3232	0.994851	0.445443	0.29916	-0.0039711	-0.388624	-0.340772	-0.226729	-0.102201	0.438974	-0.622933	1.11662
AluSq2_dup1780_ENSG00000259207	0.734739	0.789543	908.5	643.5	946.5	535.5	378	291.5	351.5	437	603.5	277	1099	120	602	400.5	184.5	497.5	80.5	445.5	378.5	127.5	1405	428.5	153	336.5	195	907	617.5	223	297	3559	100	1	137	693.5	1409.5	3236	0.99323	0.449438	0.297539	-0.00559235	-0.388336	-0.337436	-0.228351	-0.0972052	0.438549	-0.624555	1.115
AluSx_dup4956_ENSG00000253736	1.54427e-05	6.25061e-05	49	27.5	231	107.5	134.5	202.5	95	109	51	91.5	229.5	104	102.5	183	81	96	45.5	90	461	219	218.5	459	63	89.5	340.5	470	341.5	221.5	35	174.5	349.5	88.5	357.5	128.5	495	488	-1.57297	-2.45256	-0.0907364	-0.675707	-0.232681	0.783425	-0.469441	-0.454075	-1.4798	-0.576162	0.501805
AluSx_dup1590_ENSG00000127483	2.69337e-05	9.99722e-05	313.5	281.5	270	245	375	263.5	318	310.5	310	368	247	317.5	286.5	31.5	283.5	411	551.5	362.5	25.5	127	34	3.5	21.5	40	145.5	241.5	187.5	221	24	88.5	88.5	115.5	259	158.5	113.5	174.5	0.987661	0.786085	0.0173478	0.395755	1.12962	1.04632	1.1566	0.939207	1.00692	1.31472	0.49084
AluSq2_dup2440_ENSG00000114850	0.0570645	0.0889998	124.5	150.5	223.5	173.5	167	124.5	121	153.5	160	147.5	175	109	152	233	90.5	302.5	154	111.5	506	49	156	44	22	118	104	169.5	175	220.5	27	182.5	112.5	62.5	190.5	144	116	176	-0.109666	0.117706	-0.0203443	0.132902	0.197571	0.199659	-0.00242329	0.157845	0.287712	0.23072	0.228676
AluSg_dup367_ENSG00000122566	0.190606	0.25434	218	96.5	95	52.5	143	129	164	266	88	155	123	247.5	223	20.5	355	101.5	323	397.5	46	178.5	22	179	15.5	49.5	217	193	131	219.5	14.5	47	470.5	198	58	109.5	443	53	0.799516	-0.422457	-1.15362	-1.49064	0.0747375	0.351884	0.537265	1.05203	-0.473785	0.403272	-0.179021
AluY_dup5558_ENSG00000163221	4.54844e-08	3.71748e-07	1	0	5	4.5	3.5	0.5	4.5	4.5	0.5	3.5	5.5	0	5	1	1	7.5	5.5	1	0	86.5	23.5	5.5	27.5	5	573	641.5	258	219	12.5	15	191	239.5	191	33	759	193.5	-2.39439	-2.39439	-0.846664	-0.480081	-0.722895	-2.39439	-0.0954781	-0.278441	-2.39439	-0.510613	-0.10722
AluJb_dup8044_ENSG00000018280	9.64558e-11	2.92812e-09	101	123.5	240.5	59.5	123	56	88	69.5	59.5	57.5	190	71.5	103	99.5	115	79.5	135.5	59	350	641	470.5	287.5	94.5	105	444.5	586.5	334	218.5	80.5	196	447.5	851.5	749	216.5	616	280	-0.749955	-0.506045	-0.253081	-1.74957	-0.582118	-1.29149	-0.800354	-1.32381	-1.4779	-1.46686	0.00882196
AluSq_dup581_ENSG00000172831	0.343737	0.421004	209	220.5	381	355	180	149.5	146.5	213.5	254.5	192.5	195.5	140.5	228.5	375	111.5	323	144	154	571	67	376	119.5	77	180.5	86.5	134.5	244.5	218.5	60	375	109	72.5	188	268.5	244	266.5	0.0910139	0.122044	0.202494	0.619108	-0.240958	-0.0830188	-0.273207	0.0871649	0.410628	0.0681853	-0.158188
AluSx1_dup2056_ENSG00000135404	6.16373e-06	2.8017e-05	59.5	57	81	85	84	66	59.5	58.5	35.5	42	81.5	59	93.5	139.5	74	42.5	32.5	56.5	236	182	189	578	27	69.5	496	305	102.5	217	11.5	131	152	245.5	157.5	144.5	490.5	296.5	-0.630514	-0.738688	-0.94029	-0.352163	-0.24948	-0.171613	-0.482133	-0.689549	-1.34013	-1.0372	-0.329471
AluSq_dup581_ENSG00000280416	0.360969	0.439261	206	217	374.5	349.5	174	148	144.5	211	254.5	191.5	193	138.5	226.5	375	108.5	317.5	143	154	566	67	374.5	119.5	76.5	179.5	86	132	241.5	217	60	371.5	108.5	71.5	185	268.5	240	265.5	0.0728669	0.101672	0.180381	0.599293	-0.287156	-0.0948548	-0.290327	0.0728836	0.41334	0.0633831	-0.174044
AluSq_dup581_ENSG00000265408	0.360969	0.439261	206	217	374.5	349.5	174	148	144.5	211	254.5	191.5	193	138.5	226.5	375	108.5	317.5	143	154	566	67	374.5	119.5	76.5	179.5	86	132	241.5	217	60	371.5	108.5	71.5	185	268.5	240	265.5	0.0728669	0.101672	0.180381	0.599293	-0.287156	-0.0948548	-0.290327	0.0728836	0.41334	0.0633831	-0.174044
AluSz_dup263_ENSG00000111684	0.00472093	0.00983527	158.5	166.5	364	324.5	185.5	136	134.5	145.5	183.5	156.5	211.5	165	194.5	248	102	307.5	169.5	166.5	310	273.5	367.5	167.5	30.5	113.5	418.5	367	347	215.5	43.5	170	291.5	178.5	442.5	308.5	311.5	449	-0.248442	-0.223649	0.196206	0.549071	-0.137971	-0.159993	-0.336937	-0.406488	-0.00169373	-0.170946	0.0148654
AluSz_dup263_ENSG00000126749	0.00455298	0.0095321	158.5	166.5	362.5	324.5	185.5	135	134.5	145	182.5	156.5	211	165	193.5	248	101	307.5	169.5	166	310	273.5	364.5	167	30.5	113.5	418	366	346	215	43.5	170	291.5	178.5	441	307	311.5	448.5	-0.244501	-0.219707	0.19419	0.553013	-0.13403	-0.166699	-0.332996	-0.407513	-0.00563526	-0.167005	0.0153923
AluSc8_dup894_ENSG00000170909	8.09686e-05	0.000257765	20	47.5	102	10.5	46	27.5	35.5	36.5	8	15	62	32	30.5	214.5	26	90	46	18.5	799	36.5	138	56	33	40	117.5	151	55	214	64.5	108.5	131.5	105.5	59	57.5	178.5	125.5	-1.49097	-0.289287	0.104721	-2.6568	-0.4058	-0.722212	-0.514769	-0.657654	-2.77745	-1.81019	-0.0115676
AluJr_dup166_ENSG00000088888	0.998938	0.998938	169	187	251	201.5	175	130.5	118	159	177	169.5	177	134	161.5	337	83	294.5	174.5	195	726.5	95.5	314	139	69.5	118.5	122.5	149.5	197	213	74.5	374.5	131	56	155.5	177.5	231.5	265	0.0318241	0.131593	-0.152319	0.0493588	-0.0343094	-0.0318241	-0.338031	-0.090754	0.134002	0.131903	-0.054317
AluSx_dup2746_ENSG00000147140	3.79946e-06	1.87764e-05	404.5	371	449.5	388.5	355.5	280	329.5	378	465.5	435	394.5	404.5	516.5	200	287.5	524.5	302	306	73	106.5	367.5	142	52	245.5	170	195	260.5	211	67.5	215	109.5	62.5	232.5	240.5	229	234.5	0.492435	0.321469	-0.11019	0.197989	0.18968	0.271049	0.344955	0.360101	0.730529	0.693128	0.303454
AluSx1_dup1413_ENSG00000198001	0.308758	0.382571	133.5	164	233.5	179.5	163.5	98.5	110	130	159	142	139	119.5	116	424	76	236	179	158	537	172	189	175.5	61	76.5	227	179	149	210.5	37	231	200.5	227	295.5	106	142	178	-0.180427	0.0701833	-0.128652	0.0104952	-0.00444126	-0.309746	-0.311382	-0.253337	0.107212	0.00444078	-0.275049
AluSx_dup241_ENSG00000101236	2.0713e-06	1.13587e-05	30.5	39.5	12	34	44	25	25	37	44.5	26	30.5	52	22.5	36	40.5	48.5	39	45.5	34.5	424.5	64.5	66	24	26.5	395.5	295	144.5	210	48	34	569.5	246	334.5	49.5	253	127	-0.607004	-0.280206	-2.70759	-0.686501	-0.194775	-0.58456	-0.745504	-0.36287	-0.026556	-0.741485	-0.759871
AluSx_dup241_ENSG00000125779	2.07181e-06	1.12887e-05	30.5	39.5	12	34	44	25	25	37	44.5	26	30.5	52	22.5	36	40.5	48.5	39	45.5	34.5	424.5	64.5	66	24	26.5	395.5	294.5	144.5	210	48	34	569.5	246	334.5	49.5	253	127	-0.607004	-0.280206	-2.70759	-0.686501	-0.194775	-0.58456	-0.745504	-0.36287	-0.026556	-0.741485	-0.759871
AluSz_dup3652_ENSG00000142046	0.0179792	0.0321056	117	132.5	92.5	110	100.5	89.5	96	117	101	117	117	105.5	116	104	65.5	123.5	109.5	125.5	122.5	254	83.5	72	21.5	45.5	299.5	272.5	155	209	20	215.5	242	142	532.5	80	281	219	0.0504618	0.1837	-1.04333	-0.274765	-0.285317	-0.026762	-0.0865593	0.0158796	-0.12624	0.146278	-0.102405
AluJb_dup4334_ENSG00000142227	5.53155e-06	2.58342e-05	261.5	220	467.5	281	194.5	176.5	279.5	335	225.5	200.5	311	254	236.5	336.5	173	179	129.5	180	160	76.5	80	96.5	18.5	67.5	53.5	97.5	165	209	20.5	183	169.5	51	75	258.5	363.5	64	0.527425	0.231872	0.610773	0.394962	-0.0160813	0.269608	0.771844	0.850193	0.349193	0.240033	0.624661
AluSx1_dup1571_ENSG00000101079	1.01617e-06	5.79696e-06	288	327.5	352.5	371	283.5	241.5	246	263.5	315.5	293.5	330.5	316	266	250	182.5	400.5	232.5	227.5	159.5	158.5	146	41.5	28.5	95	228.5	392.5	246	209	20	247.5	141	170	365	167	139	229.5	0.303455	0.442636	-0.159798	0.432584	0.164269	0.358735	0.224426	0.140607	0.470478	0.426563	0.34917
AluSz_dup4013_ENSG00000146828	0.0453886	0.0729306	93.5	78	86	34.5	80	67	82	87.5	80.5	101.5	56.5	96	57	12	68	76.5	99.5	116.5	9	283	20.5	63.5	29.5	68.5	338	362.5	184	208	43.5	32.5	312	290.5	259	149	497	161	-0.12921	-0.436948	-1.00465	-1.8038	-0.470642	-0.30069	-0.170171	-0.259475	-0.309736	0.0850477	-1.00879
AluSx_dup2745_ENSG00000147140	2.02516e-07	1.32414e-06	393	354	415.5	392.5	336.5	288	337.5	400	408.5	428	372	433	463	217.5	255.5	476	319	305	51	101	253	114.5	34	174	163.5	154.5	303	208	38.5	230	116	72.5	200	256.5	242.5	247.5	0.655542	0.458516	-0.0189462	0.417483	0.315154	0.516407	0.584282	0.646431	0.7468	0.87444	0.423449
AluSz_dup1430_ENSG00000156675	0.982121	0.989103	114	73.5	95	89	129	105	116	158	73	91	122	140.5	111.5	16.5	149	120.5	176	118	17.5	435.5	32	34	22.5	24	369	318.5	221.5	208	6.5	34	424.5	283	377.5	79	239	81	0.0275097	-0.651954	-0.990332	-0.565869	0.0893812	0.21819	0.200982	0.463819	-0.580104	-0.201769	-0.0275102
AluJb_dup2503_ENSG00000254470	0.51839	0.591451	31.5	48.5	37	23.5	62	50	64.5	65	31.5	31.5	37	42.5	65	7.5	101	37.5	116	50	4.5	564	5.5	6.5	3.5	9.5	434	425.5	111.5	207	11.5	12.5	447.5	444	272	29	98.5	38.5	-0.544831	0.0315557	-1.06747	-1.20374	0.315619	0.43107	0.637497	0.465674	-0.50938	-0.449015	-0.465525
AluSx_dup3750_ENSG00000115594	0.000197953	0.000574267	2.5	0.5	0	1	2	7	7	6.5	3	3	5.5	4.5	3.5	0	6.5	4.5	11	1	0	435.5	0	5.5	5	5	237.5	113.5	34.5	207	4	4	691.5	413	424	39	47	4	-1.48887	-2.7914	-2.7914	-2.7914	-1.92726	0.305883	0.144939	-0.144939	-1.19038	-1.13002	-0.504232
AluSx_dup3750_ENSG00000226925	0.000198385	0.000573562	2.5	0.5	0	1	2	7	7	6.5	3	3	5.5	4.5	3.5	0	6.5	4.5	11	1	0	429	0	5.5	5	5	236	111.5	34.5	206	4	4	687.5	411.5	421.5	39	46.5	4	-1.48887	-2.7914	-2.7914	-2.7914	-1.92726	0.305883	0.144939	-0.144939	-1.19038	-1.13002	-0.504232
AluSz_dup689_ENSG00000122692	0.163571	0.22353	200.5	347.5	533.5	360	171	150	154.5	252.5	235	208.5	256.5	202	187.5	630.5	134	290	138	133	594.5	93	316.5	240	66	149.5	119	166.5	225	206	43	322.5	107	95	203.5	254.5	225.5	255.5	0.0416374	0.788802	0.698716	0.64981	-0.304434	-0.0676775	-0.185977	0.339736	0.306148	0.193899	0.244127
AluJo_dup1679_ENSG00000267379	0.371346	0.448358	108.5	129	257.5	133	117	65.5	82.5	107.5	111	105.5	126	126.5	109	166.5	45.5	120.5	109	156	71	236	200.5	200	43	53	79.5	123	212.5	203.5	19	92.5	205	110	99	131	555.5	154	-0.0601854	0.143244	0.431884	-0.00267649	-0.0678377	-0.478989	-0.307034	-0.108126	0.00813055	-0.0048213	0.00267601
AluJb_dup2464_ENSG00000025708	0.452392	0.533333	180.5	175.5	624.5	229	218.5	164	114.5	248	98.5	161.5	249.5	100	141.5	228	288.5	208	253.5	176	372.5	330.5	118.5	191	27.5	90.5	363.5	314	122	201.5	67.5	56.5	221.5	192.5	273.5	153.5	408.5	113.5	-0.00199938	-0.0887737	1.0339	0.105127	0.157169	0.169023	-0.51027	0.42176	-0.840351	-0.066648	0.312174
AluSx_dup5254_ENSG00000158805	0.000466849	0.00125576	500	326.5	422	653	305.5	217	339	390	615.5	492	407	354.5	384.5	920.5	179.5	464	303.5	408	731.5	262.5	430.5	356	80	117.5	167	239.5	186.5	201.5	44.5	354.5	133	58	196.5	167.5	410	224	0.683394	0.0223036	-0.316099	0.832327	-0.143827	-0.211514	0.271132	0.290359	1.01868	0.75594	0.233627
AluY_dup2611_ENSG00000090376	0.00165471	0.00390695	8.5	3	7.5	1.5	23.5	17.5	27	22.5	6.5	19	17	16.5	27	1	38	17	85	26	0	262.5	6.5	18	23	16.5	343.5	203.5	69	201.5	29.5	10.5	294.5	693	235.5	78	186.5	41.5	-1.70484	-3.25358	-2.64022	-4.44356	-0.354177	-0.353692	0.110969	-0.335029	-2.05641	-0.448556	-0.857704
AluSx_dup5254_ENSG00000187741	0.000463182	0.00124985	497	326.5	422	652.5	305	216.5	338.5	387.5	614.5	490	407	354	384	918	179.5	464	302	408	730.5	261	429	356	80	117.5	166.5	239.5	186.5	201.5	44.5	351.5	133	58	196.5	167	410	223	0.678287	0.025878	-0.312524	0.834796	-0.142615	-0.211267	0.272577	0.284655	1.01991	0.753638	0.237202
AluY_dup1092_ENSG00000122566	0.188769	0.252684	182.5	105	118.5	46	134	100	200.5	183.5	104	153	125	225.5	223	14.5	272	91.5	288	346.5	8.5	152.5	6	68	40	82.5	213	207.5	153.5	200	25.5	38.5	475	172.5	71	83	346	54	0.535941	-0.307812	-0.841876	-1.68847	-0.0261879	-0.0226302	0.820028	0.509243	-0.23992	0.377393	-0.162894
AluSz6_dup596_ENSG00000280064	0.575839	0.645729	115.5	98	90.5	96	154.5	144	112.5	118.5	86	109	116.5	144	106	31.5	109	166.5	185.5	126	46.5	306	33	37.5	9.5	32.5	314.5	332	141	197	7.5	46	291	197	443	51	265.5	112.5	0.0302906	-0.252995	-1.07642	-0.472718	0.333539	0.657792	0.140704	0.0327029	-0.359742	0.0425425	-0.110139
AluSz6_dup596_ENSG00000156675	0.579191	0.64608	117.5	98	90.5	96	154.5	144	112.5	118.5	86	109	116.5	144.5	106	31.5	109.5	166.5	187	126	47	306	33	37.5	9.5	32.5	314.5	333.5	141.5	197	7.5	46	297.5	197.5	443.5	51	265.5	113	0.0538526	-0.254201	-1.07763	-0.473924	0.332333	0.656585	0.139498	0.0314965	-0.360949	0.0413361	-0.111346
AluSc_dup210_ENSG00000171490	0.00178547	0.00416938	522	537.5	947	637	417.5	404	390	430.5	453	419.5	426	384.5	496	909.5	271.5	890	473	312	1585	99.5	789	188.5	66.5	273	90.5	216.5	343.5	197	42	634.5	115	91.5	365.5	341.5	142	417	0.374572	0.370541	0.479079	0.425593	-0.064167	0.314202	0.102377	0.0619535	0.205484	0.155009	-0.0714912
AluY_dup2344_ENSG00000166888	0.975029	0.986636	165	157.5	469.5	278.5	152	132.5	157.5	179.5	155	191	173	184	221	627.5	135	415	299	227	539	382	390	211	37	85.5	324	333	172.5	195.5	61.5	124	181.5	171.5	464	143.5	267	328.5	-0.251376	-0.364737	0.502475	0.267613	-0.486237	-0.258525	-0.170109	-0.164441	-0.306123	0.0555463	-0.335938
AluSx4_dup224_ENSG00000166888	0.0566335	0.0886528	184	149.5	358	221.5	159	134	187	178	165	217	184	191	234.5	417	153	396.5	371	262.5	212.5	404.5	212.5	55	12	44	354	362.5	181	195.5	43	84	208.5	203	477.5	154	279.5	311	-0.0156894	-0.361496	0.189757	0.0156894	-0.342834	-0.163837	0.156024	-0.0980997	-0.137477	0.318116	-0.168557
AluSq2_dup109_ENSG00000198912	3.61894e-10	7.50269e-09	359.5	301	664	539.5	365	202.5	343	346.5	466.5	416.5	355	362.5	466	554.5	221	391.5	371.5	343	213	56	219.5	46.5	18	49	94.5	121.5	160	195.5	31.5	262.5	78.5	48	194	158	119	174	0.491967	0.189493	0.622352	0.841376	0.397407	-0.0267773	0.572566	0.404249	0.903304	0.800109	0.320928
AluSx_dup2509_ENSG00000105639	0.000106458	0.00032786	48	37.5	19.5	13.5	41	33	40	45	34.5	64.5	29.5	41	46	44.5	43	39	93.5	72.5	63	383.5	39	74.5	18	51	260	271	88.5	195	8	35.5	516.5	467.5	248	83	291.5	104.5	-0.333199	-0.735589	-2.38757	-2.3995	-0.677075	-0.564442	-0.447852	-0.46089	-0.774185	0.188882	-1.18839
AluJr4_dup764_ENSG00000180353	0.761962	0.815702	77	65.5	72	45.5	89.5	60.5	97	64.5	65	123	45.5	90.5	77.5	6.5	79.5	114.5	175.5	196	2	267	5.5	9	8.5	32	228.5	237.5	78.5	194.5	31.5	38	146.5	281.5	410	80	176.5	67.5	0.0078969	-0.271713	-0.843772	-0.987317	0.10846	-0.0307012	0.489404	-0.282244	-0.20107	0.779441	-0.903962
AluSg_dup1592_ENSG00000139725	8.50427e-08	6.45413e-07	333.5	302	460	543	315.5	201.5	331.5	387	456.5	321	317.5	332.5	421.5	458	198	469	302.5	238.5	411	47.5	243.5	83.5	14	50	73.5	160.5	70.5	194.5	7.5	207.5	59.5	28.5	108	84	129.5	152	0.430428	0.241045	0.139568	0.897472	0.233916	0.0128469	0.570132	0.610494	0.918808	0.471131	0.206632
AluY_dup4859_ENSG00000114850	0.517743	0.591508	114	176	404	335.5	114.5	102.5	115	137	182	139.5	184.5	123.5	155	430	46.5	366.5	55	111.5	468	28.5	443	122	42.5	256.5	54	143	229.5	193.5	47	329.5	34	25	104.5	232	140.5	259	-0.359642	0.220654	0.710872	0.961415	-0.469793	-0.203726	-0.19866	-0.129081	0.350715	0.0274062	0.182078
AluSc_dup28_ENSG00000008130	0.0953955	0.138609	59.5	58.5	122	41	99	72	60.5	88.5	80	75	59	71.5	76	6	67	105	114.5	106.5	25.5	437.5	30	20	13	39.5	351.5	275	101.5	193.5	39	65	306	165	342.5	67.5	347	78.5	-0.368808	-0.439507	-0.0876965	-1.1423	0.249265	0.215624	-0.196382	0.169397	0.0937533	0.0610089	-0.53385
AluSq2_dup2204_ENSG00000122122	0.0126608	0.0241294	139.5	114	249	179.5	72.5	47.5	75	108.5	151	71.5	151.5	36	126	681	45.5	211	75.5	96.5	2104	156	378.5	358.5	125	84	181	277	86	193	43	158.5	173	92	210.5	118	570	228.5	0.0150304	-0.322447	0.0961032	0.142527	-1.04565	-1.22991	-0.731891	-0.382122	0.164765	-0.853404	-0.0187845
AluSg_dup1592_ENSG00000188735	7.612e-08	5.82901e-07	332	302	455	541	313	201.5	330.5	386.5	453.5	320.5	317	332.5	419	456	197.5	467	302	238	407	47.5	241	82.5	14	50	73.5	159.5	70.5	192	7.5	206	59.5	28.5	107.5	83.5	128.5	150	0.425439	0.242558	0.125315	0.893662	0.223952	0.0143604	0.567287	0.610142	0.91081	0.470396	0.205872
AluJo_dup1653_ENSG00000177410	0.368494	0.445547	97.5	104	157	79.5	75.5	48.5	76	78	90	54	105.5	100.5	98	41	54.5	63.5	47	47	13.5	723.5	51	66	10	24	130.5	138	159	191.5	3.5	64.5	221.5	312.5	270.5	51.5	453.5	205.5	0.204176	0.25104	0.136659	-0.326493	-0.281215	-0.493916	-0.006845	-0.152334	0.124151	-0.55245	0.165078
AluSp_dup2434_ENSG00000146094	2.42963e-10	6.6619e-09	18.5	32.5	76	42.5	17	9	12.5	21	14.5	4.5	33	6	18.5	93.5	19	45.5	25	16.5	309	132.5	176.5	428.5	132	32.5	306	220	137	190.5	68.5	65	216	142	265	52.5	236.5	126.5	-1.54801	-0.781344	-0.264346	-0.584297	-1.78647	-2.27822	-1.96523	-1.39973	-1.86403	-3.49172	-0.865939
AluY_dup4859_ENSG00000287916	0.537793	0.609499	110.5	169	391	308.5	111	100.5	111	134	178.5	136.5	173	115	149	411	45.5	359.5	54	104	456	27.5	410.5	117	41.5	243	53.5	141.5	220.5	190.5	44.5	324	34	25	103	224	136.5	252.5	-0.360468	0.206262	0.707846	0.884534	-0.470421	-0.187994	-0.205574	-0.116864	0.366861	0.0402021	0.13339
AluSq2_dup2553_ENSG00000160326	0.512062	0.587386	149.5	163.5	705.5	596.5	191.5	172	166	142	195.5	170	247	111	202.5	876.5	104.5	448.5	102	138	4169	31.5	297.5	136	37.5	169.5	65.5	223	156.5	190.5	24.5	286	82	23	183	917.5	883	218.5	-0.178177	-0.0952783	1.30552	1.58198	0.0625558	0.333411	0.121242	-0.287014	0.244297	0.103028	0.393321
AluSg4_dup349_ENSG00000142405	1.19033e-12	1.01178e-10	26.5	42	64.5	42	68.5	52	36	35.5	27	22.5	54	28.5	34.5	57	36.5	72.5	39	31.5	245.5	245.5	109	218	89	55.5	415	389	174.5	188	82	96.5	220	179	328	100	255	286	-1.53913	-0.920978	-1.01063	-1.11095	-0.285483	-0.257285	-0.948743	-1.15188	-1.47671	-1.67938	-0.665029
AluSx_dup4375_ENSG00000107819	0.000671501	0.00174549	351.5	372.5	553.5	542.5	373	241.5	319.5	313.5	514.5	346.5	386.5	360	392	529	220	500	213	369.5	514.5	60	417	129.5	13	118	62.5	162.5	327	186.5	48	399	80	11	162.5	452	366	263	0.110958	0.148428	0.0112095	0.500834	0.0801439	-0.121218	0.121631	-0.0886831	0.696056	0.186105	0.0950346
AluJb_dup664_ENSG00000152463	0.000379696	0.00104786	0	0	0	0	0	0	0	0	0	0	0	0	0	0	0	0	0	0	0	83	0.5	2.5	0.5	0	10	14.5	29	185.5	0	2	139	820	387	15	2	6	0	0	0	0	0	0	0	0	0	0	0
AluSx_dup2307_ENSG00000010244	0.000195173	0.00056814	271	238.5	262.5	217.5	241.5	159	157	150.5	233	266.5	160.5	198	185	111	105.5	477	348.5	359.5	115.5	136.5	173	76.5	64.5	89	84	149	119.5	185	79.5	117	107.5	124.5	180	159.5	211.5	116.5	0.807133	0.576583	0.00635004	0.253634	0.524398	0.347192	0.167986	-0.0759783	0.624622	0.878792	-0.101453
AluSx_dup2074_ENSG00000123146	0.857234	0.894047	119.5	138.5	275	140	122	78	91	108	123.5	109	134.5	123.5	127	154	55.5	117.5	121	133	66	267.5	148	96	24.5	43.5	81.5	138	233	184.5	14.5	89	176	143	131	124.5	547	149	0.00390291	0.170532	0.451516	-0.00390291	-0.0826922	-0.302237	-0.240788	-0.176659	0.0868549	-0.0329633	0.0216312
AluSx1_dup4528_ENSG00000155926	1.10194e-07	8.07453e-07	13.5	53	84.5	22.5	42	9	11.5	17	19	15	29	17	22.5	129.5	3.5	86.5	26.5	33.5	451.5	47	165	170.5	52	35.5	68.5	120	139	184.5	53	161	133.5	90.5	123	67	111.5	105	-2.03361	-0.106823	-0.142426	-1.53287	-0.512646	-2.30925	-2.11655	-1.73562	-1.50512	-1.78579	-1.08338
AluSx_dup2074_ENSG00000267379	0.882886	0.916305	118	138	263	138.5	119.5	78	91	108	123	108	134.5	123.5	127	154	55.5	117.5	120	132.5	66	267	147	96	24.5	43.5	80.5	138	232	184.5	14.5	89	174.5	142.5	130.5	124.5	546.5	148.5	0.0024786	0.182114	0.403947	-0.00264454	-0.0957632	-0.285437	-0.223989	-0.159859	0.0978017	-0.0294609	0.0384307
AluSz_dup3086_ENSG00000196547	0.270727	0.341928	155.5	138.5	160	76	112.5	75	92.5	119.5	85.5	130.5	121.5	106	131.5	44	103	138	141	153	29	502	111.5	55	38	60	121.5	221.5	183.5	184	17.5	80.5	211	299	420	90	379.5	260.5	0.443086	0.229811	-0.270565	-0.82598	-0.140369	-0.299541	-0.157922	0.0285997	-0.384381	0.286037	-0.0657396
AluSx_dup308_ENSG00000134086	3.24484e-07	2.05829e-06	178	167.5	161.5	217.5	207	152	166	230	205	181.5	222.5	211.5	204.5	139.5	94.5	419.5	200	161.5	85	71	215.5	54.5	10	64	121	176.5	202	183.5	22.5	104	96	84.5	153.5	121.5	124.5	168.5	0.407119	0.273157	-0.488032	0.460035	0.508407	0.488638	0.454806	0.742294	0.646317	0.531027	0.57618
AluSx_dup308_ENSG00000287086	2.99938e-07	1.93142e-06	178	167.5	161.5	217.5	207	152	165.5	228.5	205	180.5	222.5	211.5	204.5	139.5	94.5	416	199.5	161	85	71	215.5	54.5	10	64	119	176	200	183.5	22.5	104	95.5	84.5	153	121.5	124.5	167.5	0.407119	0.273157	-0.488032	0.460035	0.508407	0.488638	0.450454	0.732854	0.646317	0.523057	0.57618
AluSq2_dup2204_ENSG00000095485	0.0821693	0.121892	107.5	147.5	261.5	208	103.5	66	86	104	156	119.5	126.5	96.5	122.5	433	47.5	275	91.5	113	607.5	68	410.5	165.5	102	142	131.5	138.5	216.5	183	79	289.5	106.5	84	189	187	163	231.5	-0.18905	0.221082	0.338616	0.526975	-0.360221	-0.583524	-0.362597	-0.271385	0.383611	0.0594401	-0.107117
AluSz_dup1940_ENSG00000275023	9.65962e-10	1.60994e-08	814.5	508	430	341	599	430.5	601	684	641.5	876.5	341	758	664	76.5	468	711	1070	717.5	15.5	310.5	48.5	27	17	75.5	208	146.5	85.5	183	32	103	137	95	152.5	83	154.5	33	2.00659	1.27925	0.3302	0.51422	1.44676	1.39601	1.71642	1.72009	1.69757	2.20824	0.597575
AluSc_dup72_ENSG00000197324	0.00304531	0.00660334	99	99	157.5	112	112.5	136.5	75	98.5	116.5	110	73.5	126.5	114	66	61	140	116	85	36	841.5	134.5	195.5	64.5	65.5	465.5	419	200	182.5	20	116	234.5	240	513.5	88.5	391	376	-0.217829	-0.264075	-0.302786	-0.276053	-0.14987	0.554896	-0.469986	-0.259716	0.0524516	0.0299897	-0.800381
AluSq2_dup2204_ENSG00000227492	0.0816558	0.121767	107.5	147.5	261.5	208	103	66	85.5	103.5	156	119.5	126.5	96.5	122.5	433	47.5	275	91.5	113	607.5	68	410.5	165.5	102	142	131.5	138.5	216.5	182.5	79	289.5	106.5	84	189	187	163	231.5	-0.18905	0.221082	0.338616	0.526975	-0.367208	-0.583524	-0.371009	-0.278338	0.383611	0.0594401	-0.107117
AluSx_dup571_ENSG00000049239	0.276052	0.347107	123	120.5	355	211.5	116	104	136	137	120	128.5	185.5	112	139	420.5	57.5	215.5	81.5	158.5	727.5	141.5	217	211.5	48	130.5	106	121	153.5	181.5	41.5	527.5	93	54.5	419.5	229.5	283	240	-0.189873	-0.265744	0.58448	0.355905	-0.390872	-0.122622	0.103457	-0.0689368	-0.190045	-0.0309463	0.250021
AluJr_dup5754_ENSG00000196352	4.26444e-08	3.5537e-07	31.5	49	87	71.5	31	39.5	14	28	37	24	37	22	48	53	27.5	42	42	29	51	63	71	193.5	14	47	190	258	218	180.5	26	66	223.5	235	185	211	167	433.5	-0.78351	-0.192327	-0.0726543	0.162859	-0.923059	-0.147685	-1.80505	-0.988018	-0.515885	-1.08001	-0.704204
AluSz6_dup22_ENSG00000170542	3.039e-07	1.94222e-06	464.5	223	353	552.5	542.5	298	296	495.5	446.5	441.5	388	217	165	360	232	488	464	173.5	87	75	119	53	17.5	74.5	70	154.5	191.5	178.5	28	253	115.5	23	110	297.5	591.5	163	1.12785	0.0229688	-0.0229683	1.14192	1.23533	0.796808	0.626149	1.18647	1.10628	1.1504	0.715361
AluJb_dup3371_ENSG00000063322	0.00018648	0.000544701	223	275.5	393.5	326	227.5	186.5	202.5	213	268.5	229.5	247	207.5	269	411	111	350	185.5	175.5	435.5	129	237	141	28	102	144	153.5	229	178	32	236	89	103.5	175.5	166	180.5	228.5	0.128389	0.387152	0.192902	0.439996	0.0407467	0.179846	0.137649	0.027617	0.431719	0.265656	0.12299
AluSx_dup2810_ENSG00000140678	0.0897842	0.131807	27	12	40.5	26.5	48	27	33	25	29	24.5	34.5	39	47.5	2.5	28.5	48.5	62.5	42.5	2.5	458	7	25	14.5	14.5	349.5	220.5	90.5	178	8	3.5	335	365.5	177.5	66.5	241	31.5	-0.516278	-1.73245	-0.686123	-0.779467	0.197332	-0.206953	-0.0783901	-0.661891	-0.377733	-0.560639	-0.315508
AluSz_dup8913_ENSG00000227671	0.0519661	0.0817986	210	126.5	63.5	27.5	207.5	136.5	219.5	177.5	105.5	187	62.5	202.5	148	5	267.5	178.5	441	507.5	0	151.5	7.5	7	9.5	64.5	140.5	169	75	177	22	31	150.5	248.5	153	115.5	260	34	0.853099	0.0756011	-1.62727	-2.31601	0.719356	0.540936	1.06531	0.575947	-0.104596	0.781564	-1.04823
AluSx1_dup7024_ENSG00000169905	0.0231247	0.0402787	136	138.5	343	201	99	77.5	103.5	109.5	142.5	126.5	147.5	109.5	155	391.5	57	211	76.5	128.5	444.5	100.5	258.5	640	31.5	113	186.5	205.5	248.5	177	34.5	278	163	155	153.5	289.5	471.5	349.5	0.00432682	-0.0156398	0.584121	0.331694	-0.570245	-0.497686	-0.241268	-0.342931	0.107134	-0.00432634	-0.0314321
AluJb_dup3584_ENSG00000115523	9.54739e-11	3.00566e-09	900	1158	1743	1392.5	1779.5	528.5	1516	1793.5	2774.5	1517.5	800	673.5	2098.5	395.5	1795	1789.5	3371.5	1854.5	113	50	171	3.5	28	43.5	38.5	198.5	115	176.5	7.5	320.5	78	3	74	28.5	229.5	52	1.38761	1.705	1.58637	1.78106	2.25462	0.92891	2.28826	2.34781	3.04729	2.23712	1.06481
AluSz_dup3317_ENSG00000131724	0.814716	0.859192	42	22.5	18	17.5	81.5	78.5	78.5	85.5	22	37.5	43.5	41.5	79.5	4	103	97	146	22	0	446	7.5	0.5	10.5	9.5	196.5	92.5	101	174.5	7.5	16.5	110.5	245.5	422.5	39.5	42.5	47.5	-0.0130448	-0.959755	-1.99025	-1.5123	0.8269	1.19858	1.03764	0.977908	-0.91048	-0.0807276	-0.115286
AluSz_dup2451_ENSG00000140391	0.478596	0.559569	265.5	310	489.5	485.5	123	74.5	208.5	240	202.5	168	346.5	252	183.5	1154	89	442.5	104	223	951	34	481.5	276.5	113.5	142	220.5	129	435.5	174	72.5	445	252	95.5	165.5	109.5	471.5	65.5	0.190271	0.367581	0.318061	0.824809	-1.03625	-1.3338	-0.0100117	0.0100121	-0.165067	-0.374163	0.421548
AluSz_dup4308_ENSG00000104472	1.2844e-07	9.33109e-07	357	410.5	636	479	348	281.5	407.5	398	396	338	405	421.5	455.5	344.5	253.5	419.5	267	246	177.5	117	240	95	28	164.5	114.5	192	269	171.5	20	298	69	114.5	284	292	204.5	258.5	0.336979	0.49219	0.415274	0.524859	0.183676	0.303514	0.676236	0.459241	0.522006	0.353894	0.366109
AluSx_dup995_ENSG00000170275	0.00127983	0.00311707	530	649.5	1126.5	743.5	607.5	519	621.5	507.5	555.5	455	776	489.5	724	656	413.5	795.5	473.5	361	889	217	844.5	99.5	55.5	709	125.5	239	525.5	170.5	90.5	951.5	108	31	416	286	237	360.5	0.0653429	0.312433	0.398318	0.317461	0.145769	0.34441	0.443486	-0.0318241	0.168589	-0.0589676	0.46254
AluSq2_dup2862_ENSG00000167895	1.00644e-05	4.27735e-05	643.5	430	307.5	199.5	368.5	321	419	526	497	626	258	494	502.5	316.5	425.5	636.5	736	832.5	653.5	121.5	563	148	65.5	215	120	201.5	72	169.5	53.5	163	117	37	164	111	217	70.5	1.1985	0.570654	-0.621658	-0.72727	0.277762	0.504462	0.727895	0.873044	0.86126	1.25454	-0.272933
AluJb_dup2925_ENSG00000122862	0.77694	0.828606	22	14	10	9	87	103.5	103	95	25	27.5	57	113	132	12	170	6.5	25	78.5	5.5	173	0	3.5	21	49	217.5	247	142	167.5	4	10	765.5	238.5	95	17.5	159.5	13.5	-1.64652	-2.34484	-3.53883	-3.17224	0.220531	0.896865	0.728935	0.429327	-1.42664	-1.22877	-0.425924
AluSq2_dup1607_ENSG00000260467	2.82023e-09	3.92983e-08	0	0	0	0	3.5	1.5	1	0.5	0	0	2	0	2	9.5	0	2.5	4.5	0	0	430	53.5	277.5	98	11	314	353.5	79	167	44.5	6	376.5	467	207	19.5	278	59.5	-2.38459	-2.38459	-2.38459	-2.38459	-0.713095	-1.5097	-2.2556	-2.38459	-2.38459	-2.38459	-1.55685
AluSq2_dup1607_ENSG00000182885	2.83163e-09	3.88208e-08	0	0	0	0	3.5	1.5	1	0.5	0	0	2	0	2	9.5	0	2.5	4.5	0	0	433	53.5	278	98	11	314	353.5	79	167	44.5	6	376.5	467.5	207.5	19.5	280.5	59.5	-2.38459	-2.38459	-2.38459	-2.38459	-0.713095	-1.5097	-2.2556	-2.38459	-2.38459	-2.38459	-1.55685
AluJb_dup2463_ENSG00000025708	0.643737	0.702409	174.5	169	659	234.5	192	189	117	258	90	111.5	251	107	183.5	363	257	212	201	143	671.5	265.5	168	431	84.5	146.5	323	259.5	117	166.5	142	110	177.5	158.5	230.5	158.5	399.5	113.5	0.0192232	-0.0732269	1.18147	0.209362	0.040637	0.443707	-0.409114	0.548785	-0.900556	-0.531144	0.390816
AluJb_dup392_ENSG00000108405	1.39728e-08	1.46628e-07	9	10	106.5	17	9.5	14.5	10	9.5	12	12	28.5	16	13.5	45	7	57.5	9.5	18.5	267.5	63	229	578	159	51	122	120.5	58.5	164.5	64	68.5	86	51.5	123.5	51	159	57.5	-2.28251	-2.17675	0.527468	-1.60119	-2.32097	-1.28513	-1.98212	-2.23909	-1.83202	-1.77166	-0.772411
AluSc_dup1127_ENSG00000129450	7.05119e-05	0.00022876	35.5	32.5	90	108	75.5	42	30.5	25.5	48.5	46	67	26	33	173	15	145	37	37	550	31	172.5	330.5	47	46.5	198	257.5	102.5	164	33.5	144.5	72	51	405	79.5	112	336.5	-0.937599	-1.11122	-0.350301	0.431319	0.0345931	-0.385704	-1.00823	-1.4495	-0.451982	-0.467968	-0.174124
AluJb_dup2985_ENSG00000115977	7.95059e-06	3.44796e-05	298	230	236	125	269	163.5	194	226.5	238	349.5	177.5	239	205.5	32	171.5	284	409	305	7.5	79.5	27	7	8.5	38	156	193	128	162.5	8	45	138	148.5	122.5	59.5	105	94	1.31323	0.893304	0.221896	-0.176377	1.04906	0.756532	0.842354	0.882846	1.02433	1.63903	0.412869
AluJo_dup1665_ENSG00000172890	0.0155664	0.0285161	268	168.5	167	153	202.5	132	185.5	209	168.5	267.5	205.5	249	212	16	152.5	177	185.5	301	5	227.5	33.5	35	10	69.5	168.5	200	171.5	162	38.5	48	136.5	129.5	142	92	438	121.5	0.996865	0.281135	-0.440327	-0.048058	0.476089	0.284495	0.614433	0.603553	0.362833	1.08999	0.460904
AluJb_dup81_ENSG00000196199	5.69799e-06	2.63222e-05	219.5	328	334	370	272.5	192.5	217.5	210	236.5	290.5	215.5	206.5	271	448.5	100	511.5	229	307.5	373	63.5	164.5	70	14.5	75.5	97	158.5	106.5	160	31	341.5	86	28.5	190.5	122	153.5	189	0.16429	0.697519	0.01511	0.681373	0.35986	0.284253	0.299466	0.065877	0.307361	0.664424	-0.01511
AluSq2_dup1610_ENSG00000126262	3.19445e-06	1.62592e-05	5	0	0	6.5	5.5	14.5	10	18.5	9	5.5	11	13	14	3	14	1.5	1.5	6	11	95	9.5	35.5	18.5	8	225.5	191	108.5	159.5	12.5	1.5	569.5	160.5	106.5	66.5	377	58.5	-1.46855	-3.77108	-3.77108	-1.32626	-1.44751	0.376832	-0.320166	0.384397	-0.585098	-1.23523	-0.48391
AluSc8_dup250_ENSG00000184787	4.37217e-06	2.13583e-05	355.5	295	279	188.5	300.5	230.5	275.5	345	279.5	349	239	340.5	323	36.5	239	389.5	460	409.5	5.5	119	42.5	20.5	19	100.5	58	155	146.5	158.5	40	94.5	107.5	39.5	120	162.5	122	101	1.15097	0.83559	0.0465794	-0.000535965	0.792022	0.835214	0.931556	1.07314	0.839421	1.22017	0.425265
AluSx_dup1557_ENSG00000247774	4.88747e-10	9.03119e-09	421.5	350	295.5	391.5	256.5	262	286.5	313.5	465	475	258	391.5	342	412	163.5	495	375	266.5	120.5	41.5	146	91.5	11.5	90	76.5	123	82	157.5	5.5	68	52	44	89	81	24	66.5	1.34769	1.03326	0.0805044	1.00494	0.514648	0.971046	0.93907	0.886037	1.52484	1.6159	0.486658
AluSx3_dup527_ENSG00000167996	0.000133264	0.000404551	35	29.5	42.5	70.5	64.5	53	47	59.5	51.5	28.5	68.5	120.5	128	158.5	82	124	41.5	36	334	253.5	98.5	711	34.5	49.5	161.5	211	197	157	17	53	181	87	170	134.5	256.5	399	-1.34589	-1.63877	-1.82059	-0.57184	-0.580408	-0.437924	-0.7722	-0.614934	-0.753218	-1.54646	-0.530004
AluSx3_dup527_ENSG00000167995	0.000143268	0.000430311	35.5	30.5	46	70.5	64.5	53	47	59.5	53	28.5	68.5	122	128	158.5	82	125.5	42	37	334	253.5	98.5	715	34.5	49.5	162.5	212.5	197.5	157	17	53	181.5	87.5	170	134.5	257.5	400	-1.32956	-1.59481	-1.71055	-0.575974	-0.584542	-0.442058	-0.776334	-0.619068	-0.715932	-1.5506	-0.534139
AluY_dup320_ENSG00000134086	0.995069	0.997416	156	201.5	425	335.5	186	96	111	163.5	237	150.5	226	126.5	253	681.5	53.5	448	98	225.5	1210	41.5	624	222.5	90.5	231.5	98	161	228.5	157	55.5	482.5	121	39.5	186.5	248	260	330	-0.247258	0.0757299	0.443851	0.621286	-0.109967	-0.638372	-0.589863	-0.214095	0.391535	-0.203224	0.134652
AluY_dup320_ENSG00000287086	0.992853	0.996369	156	201.5	425	335.5	186	95.5	111	163.5	237	150.5	226	125.5	253	681.5	53	448	98	224	1208.5	41.5	624	222.5	90.5	231.5	97	161	228.5	157	55.5	482.5	121	39.5	186.5	247	260	329.5	-0.247258	0.0757299	0.443851	0.621286	-0.109967	-0.645906	-0.589863	-0.214095	0.391535	-0.203224	0.134652
AluSx1_dup6966_ENSG00000018280	2.36871e-05	9.0694e-05	69.5	142	154	60	148	48.5	84	112	69.5	77.5	146	98	138	31.5	90	48.5	87	45.5	91	688	136	77.5	23	75	497	480	316.5	156	65	77.5	400.5	407	597.5	238	842	228	-0.793777	0.190783	-0.400739	-1.24205	0.18027	-1.00348	-0.37202	-0.139946	-0.758326	-0.540778	0.124239
AluSp_dup3093_ENSG00000163466	0.245285	0.31542	259.5	143.5	97.5	108	142	77	142.5	142	175.5	119	106.5	152	153.5	26	189.5	65	304	259	4.5	713	26.5	37.5	16	56.5	256	103.5	111	155	19.5	83.5	306	286	220	95.5	347	36	1.14259	0.241656	-1.02448	-0.35834	0.156277	-0.300893	0.426194	0.23816	0.613774	0.113629	-0.295163
AluSc_dup168_ENSG00000142657	1.42333e-09	2.1997e-08	23.5	21.5	57.5	22	26.5	16.5	19	21	18.5	15	25	20.5	19	16	17	26.5	21.5	26	23	247	154.5	76	43.5	52.5	130.5	149.5	373	155	24	79.5	149	417.5	107	253	590	213	-0.361183	-0.535753	0.174911	-0.692563	-0.304317	-0.562053	-0.519463	-0.558036	-0.670867	-0.913065	-0.424783
AluJb_dup196_ENSG00000104886	0.126786	0.178424	178	174	310.5	335	162	126	160.5	170	190	144	175	147.5	175.5	360.5	104.5	307	147.5	144.5	540	87.5	359	116	39	96	86.5	136.5	209	154.5	33	277	132.5	59	182	232	147.5	232	0.155868	0.0768318	0.203776	0.831929	-0.0964813	-0.0332608	0.154945	0.0549436	0.285441	-0.0541244	-0.0215216
AluSx1_dup92_ENSG00000124588	1.73491e-09	2.54254e-08	24.5	31	5	18.5	14.5	12.5	24.5	27	40.5	23	24.5	25.5	12	55.5	14	36	20	21.5	159.5	197	60.5	133.5	27.5	35.5	285.5	315	116	154	7	58.5	232.5	276	415.5	74	120.5	128.5	-0.910448	-0.617207	-3.95804	-1.55193	-1.78364	-1.57198	-0.762066	-0.804852	-0.149856	-0.905779	-1.06331
AluSz_dup2639_ENSG00000122862	0.779718	0.830527	41.5	65.5	175.5	76.5	124	66.5	119	98.5	60.5	74.5	130.5	82.5	171	99.5	60	56.5	34.5	85	63	219.5	40	79	15	38.5	109	195.5	234	154	6.5	60	413	124.5	141.5	21	204	99.5	-1.07361	-0.461473	0.251869	-0.427484	0.389081	-0.084043	0.594549	0.13882	-0.494336	-0.133666	0.426389
AluJo_dup851_ENSG00000254870	0.00242132	0.00540189	344	258.5	275	156.5	236	147	244.5	260	258	345.5	242.5	286.5	229	39.5	204.5	241	386.5	412	3.5	154	58	35.5	17.5	83.5	171.5	190	187.5	154	34.5	97	250	195	137	175	354	92	1.03693	0.578442	-0.0408525	-0.335536	0.376845	0.119665	0.692739	0.598453	0.657346	1.13903	0.379641
AluJo_dup851_ENSG00000198563	0.00240437	0.00537819	344	258.5	278	156.5	236	147	244.5	260	258	345.5	242.5	286.5	229	39.5	204.5	241	386.5	412	3.5	154	58	35.5	17.5	83.5	171.5	190	187.5	154	34.5	97	250	195	137	175	354	92	1.02911	0.570615	-0.0330257	-0.343362	0.369019	0.111838	0.684913	0.590627	0.64952	1.1312	0.371815
AluSz_dup1363_ENSG00000100242	4.09518e-08	3.4809e-07	27	33	79	36.5	19	39.5	31.5	61.5	15	30	32.5	21.5	27	40	26	35.5	34	28	39	199.5	130.5	582	80	34	328	311.5	136	153.5	114	101	373	137	280	54.5	731	242.5	-0.925245	-0.681984	-0.131159	-0.72653	-1.54867	-0.0670266	-0.554471	0.2278	-1.73779	-0.677425	-0.810632
AluJr_dup3420_ENSG00000167895	2.94166e-10	6.25102e-09	573	377	267	197	318	308	367.5	525.5	441.5	547.5	251.5	482	436	158.5	365	560.5	691.5	799	252	113.5	162.5	66	11.5	93	116	182.5	91.5	153	24	120.5	87	39.5	131	109.5	211	76	1.8402	1.18998	-0.0163074	0.0636344	0.874222	1.25392	1.34779	1.68077	1.49953	1.87034	0.499352
AluSx3_dup622_ENSG00000245532	9.54494e-07	5.48189e-06	31.5	61.5	176.5	136.5	70.5	51.5	52.5	37	47	35.5	66	29	36	690.5	12	166	28	40.5	2076.5	250	697.5	3259	299	304	185.5	264.5	234.5	153	183	390	327	188	397	195.5	230.5	352	-1.998	-1.07901	-0.266561	-0.118743	-0.952192	-0.979452	-1.11265	-1.80041	-1.38524	-1.72971	-1.08375
AluSq2_dup749_ENSG00000154803	0.822245	0.866057	113.5	198	177.5	253.5	183	122.5	136	104	192.5	174	195.5	103	183	213	64.5	311	149.5	181	406	117.5	265.5	94.5	60.5	122.5	191	145.5	121.5	152	33	251.5	88.5	60	302.5	180.5	303.5	245.5	-0.575419	0.181143	-0.6851	0.347652	-0.00273323	-0.156004	-0.166123	-0.73611	0.222199	0.136792	0.05619
AluSz_dup1363_ENSG00000225450	4.22177e-08	3.55298e-07	27	33	79	36	19	39	31.5	61	14.5	29.5	32.5	21.5	27	40	25	35.5	34	28	39	196.5	127.5	579	80	34	323.5	309.5	133	152	114	100.5	369.5	132.5	274.5	54.5	721.5	238	-0.916055	-0.672795	-0.12197	-0.73724	-1.53948	-0.0762153	-0.545281	0.225213	-1.77751	-0.692483	-0.801442
AluSx3_dup410_ENSG00000204592	0.0412612	0.0666768	306	256.5	212	196.5	234	151	240.5	324	251	252.5	251	279.5	270	107.5	248	182.5	264.5	318.5	36	297.5	269	544	31.5	196.5	252	175	123	151.5	48	89.5	384.5	121	115.5	106	357	103	0.517849	0.217031	-0.766426	-0.357375	0.0143604	-0.191809	0.318736	0.565729	0.267457	0.336417	0.0791378
AluSp_dup1666_ENSG00000173193	3.30206e-12	1.75422e-10	377	422	342.5	302	309	261	192.5	449	348.5	478.5	317	220.5	239	280.5	447	466	458.5	181.5	169.5	109	91.5	26	13	38.5	168	153.5	103	151.5	26	134.5	90	42	118	159.5	143.5	81.5	1.1381	1.25454	0.244835	0.581865	0.73468	0.916914	0.316779	1.35567	1.06015	1.57787	0.735155
AluSq2_dup2037_ENSG00000119402	0.704827	0.764162	46.5	22.5	33.5	9	50	41.5	51	75.5	33	67	30	70	61	7.5	80.5	56	161	69	5.5	135	1.5	3.5	4.5	16.5	194.5	167	50	151	18	9	195.5	410.5	217.5	31.5	59.5	13	0.00588417	-1.08767	-1.22199	-2.59957	-0.00588417	0.15109	0.287532	0.670548	-0.453429	0.628631	-0.779251
AluSx_dup3656_ENSG00000089505	0.365819	0.444209	34.5	24.5	2.5	19	56	41	32	49	23.5	32.5	29	37.5	29.5	1	33.5	59.5	80	20.5	0	144	17.5	8	5.5	6	232.5	445.5	42	151	7	8.5	158.5	149	238.5	14	36.5	59.5	0.0476632	-0.492397	-4.49374	-1.04916	0.630028	0.606016	0.0875201	0.519267	-0.47082	0.057323	-0.355747
AluSx_dup3656_ENSG00000254788	0.365846	0.443608	34.5	24.5	2.5	19	56	41	32	49	23.5	32	29	37.5	29.5	1	33.5	58.5	80	20.5	0	143.5	17.5	8	5.5	6	230.5	443	42	151	7	8.5	158	147	236.5	14	36.5	59.5	0.0540175	-0.486043	-4.48739	-1.0428	0.636383	0.612371	0.0938745	0.525621	-0.464466	0.0413094	-0.349393
AluSx_dup3717_ENSG00000111670	1.77687e-07	1.17081e-06	279.5	264.5	522	465	304	153	273.5	302	400.5	330.5	273	320	361.5	617.5	145	460.5	284	298	204.5	50.5	136	46.5	11	107.5	67	142.5	155	151	21.5	272.5	48.5	22.5	120.5	245.5	159.5	126.5	0.300546	0.174719	0.44694	0.798707	0.305303	-0.259446	0.41762	0.377664	0.854951	0.638164	0.113731
AluJo_dup2497_ENSG00000115590	8.19695e-12	3.87078e-10	0	0	0	0.5	0	0	0	0	0	0	0.5	0.5	0	0	0	0	0	0	11.5	130	277.5	717.5	697.5	66	41.5	109.5	152.5	150.5	318.5	184.5	133.5	132	191	107.5	165.5	129	-1.69155	-1.69155	-1.69155	-1.69155	-1.69155	-1.69155	-1.69155	-1.69155	-1.69155	-1.69155	-1.69155
AluSx1_dup5826_ENSG00000143412	8.61631e-05	0.000272262	76	63	100	70	53	54.5	28.5	51.5	71.5	37	51.5	45	52.5	115	14.5	143	46	68.5	407	72.5	274.5	421.5	176.5	111.5	167.5	177.5	82.5	149	199	192	119	58.5	264	47.5	177	141.5	0.0810389	-0.235855	-0.27784	-0.273828	-0.555434	-0.0893793	-1.18562	-0.51497	0.0284343	-0.861619	-0.633255
AluSz_dup69_ENSG00000180448	0.00137876	0.00331995	352	250.5	177	147	253	172	286	337.5	257.5	398	184.5	349.5	378	33.5	273	296	395	423.5	44	366.5	45.5	77.5	14	94.5	146	198.5	128.5	149	47	107	258	194	207.5	121.5	342.5	84	0.889674	0.352663	-0.85696	-0.606307	0.29677	0.165832	0.738495	0.794404	0.474122	1.16268	-0.195148
AluSq2_dup158_ENSG00000100897	0.187364	0.251595	194	212.5	265.5	280.5	167	132.5	147	172	182	156	168.5	145.5	133.5	485	104	287	153	156.5	612	116.5	227	483.5	43.5	93.5	135	173.5	128.5	148.5	25	208	121	72.5	116	103	185	211.5	0.29761	0.38277	-0.00454235	0.593332	-0.0350642	0.0568709	0.0457506	0.0893803	0.240943	0.0789156	-0.0585651
AluSx1_dup5460_ENSG00000161533	2.88905e-08	2.55801e-07	54.5	42	106.5	71.5	45.5	34.5	37.5	54.5	59	58.5	67	40	65.5	170.5	28.5	66	48	39.5	315	116	167	435	70	65	197.5	154	135.5	147.5	52	124	150.5	114	264	107.5	265	187	-0.861857	-1.28397	-0.65014	-0.706392	-1.23871	-1.21219	-1.25284	-0.896439	-0.711947	-0.663861	-0.71682
AluSz6_dup1632_ENSG00000122122	0.0171358	0.030859	55.5	78.5	184.5	90.5	37.5	25.5	41.5	72	63.5	47.5	69	34.5	106.5	464.5	29	110	50.5	49.5	1172	97	204.5	214.5	61.5	33	116	158.5	56.5	147.5	24.5	101	66.5	81	130.5	60.5	326	110.5	-0.461583	-0.00762415	0.51667	0.00762463	-1.14365	-1.27425	-0.732578	-0.120656	-0.231863	-0.590327	-0.300342
AluSq2_dup158_ENSG00000259371	0.18704	0.251556	192	211	265.5	280	165.5	132	145.5	171	180	155	168.5	145.5	133.5	481	104	286	152.5	155	612	115.5	225.5	482.5	43.5	93.5	135	170.5	126.5	147	25	208	118	72	116	102	185	211	0.285021	0.374912	-0.00218105	0.59312	-0.0457196	0.0537777	0.0333152	0.0833292	0.227363	0.0719991	-0.0562038
AluJr_dup1760_ENSG00000129103	0.0026553	0.00584717	524.5	588.5	971	998.5	440	369.5	482.5	593.5	767	509	606	361.5	584	1589.5	211	865	376	507	2259	77	725	242	62.5	332.5	71	142.5	289	146	93	757	121	12.5	273	408	256	313	0.282973	0.402826	0.416694	0.975571	-0.0869312	0.0869303	0.310941	0.426697	0.866709	0.335512	0.338481
AluSz_dup980_ENSG00000101336	0.0244483	0.0422379	56	33	103.5	53	160.5	49	168	81.5	55	67	98	166.5	135	198.5	193.5	51.5	31	39	246	92.5	47	290.5	45.5	87.5	294.5	172	395.5	145	46.5	42	461.5	61	159	49	438.5	218.5	-0.840447	-1.64965	-0.709123	-1.1561	0.562162	-0.723767	0.892897	-0.333656	-0.830991	-0.485897	-0.185959
AluY_dup2721_ENSG00000164308	0.00174276	0.00410345	231.5	115	1348.5	125.5	221	173	57	243	455	318	81.5	186.5	96.5	326	128	390	118.5	414	2574.5	27.5	67.5	75	46.5	25.5	55.5	35	98.5	144.5	20.5	94.5	84.5	24.5	89	30	98.5	116	1.15612	0.100495	2.94358	0.0365725	0.972688	1.0452	-0.717478	1.19148	2.16643	1.70995	-0.502888
AluJr_dup1760_ENSG00000164776	0.00264385	0.00583708	524.5	588.5	971	998.5	439.5	369	482	593	766.5	509	605	361.5	584	1589.5	210	864	376	506.5	2256.5	77	725	242	62.5	331	71	142.5	288.5	144	93	756.5	121	12.5	273	407	256	313	0.284771	0.404624	0.418491	0.977368	-0.0867739	0.0867739	0.311242	0.427279	0.867565	0.33731	0.337896
AluSq2_dup93_ENSG00000288156	6.02164e-06	2.75182e-05	53.5	80	72	96	54	26.5	37	47.5	37	39.5	63	34	65.5	206.5	11.5	154.5	36.5	51	812.5	66.5	333.5	416	173	107	131.5	130	123.5	144	216	452.5	132.5	67	282	178.5	203.5	267.5	-0.594824	-0.0606093	-0.921174	0.0124493	-0.697869	-1.29905	-0.978457	-0.801018	-1.09139	-0.936694	-0.511879
AluYh3_dup82_ENSG00000213625	0.000396392	0.00108339	246	239.5	467	337	181	138.5	154.5	191	224	217	272.5	195	297.5	197.5	134.5	294	171.5	200	164.5	92.5	171.5	43	16	140	87.5	148.5	248.5	143.5	49.5	300	120	94.5	195.5	266	269	198	0.409731	0.324853	0.579688	0.6276	-0.149403	-0.109716	-0.112939	0.0100636	0.310023	0.324584	0.404462
AluJb_dup154_ENSG00000162032	0.103314	0.148842	222	221.5	294	284.5	178.5	112	145	204	221.5	222.5	149.5	169.5	211	327	94.5	283.5	159	209	597	75	305	144.5	48.5	110	109	99.5	188.5	143.5	61	360	87	45.5	131	201.5	347.5	133.5	0.224566	0.175067	-0.124985	0.346213	-0.206535	-0.453169	-0.241559	0.0679941	0.256765	0.323628	-0.498715
AluSz6_dup300_ENSG00000142347	0.00037258	0.00103157	101.5	67.5	96	206.5	68.5	32.5	55	54.5	33	71	106	65.5	77.5	248.5	63	157	97.5	112	412	313	295	262	100.5	39.5	182.5	195.5	114.5	143	36.5	147	233	171	172	62.5	300	171.5	-0.0205374	-0.655304	-0.855719	0.767902	-0.704307	-1.35418	-0.756133	-0.952271	-1.60603	-0.44031	-0.11082
AluSq_dup400_ENSG00000159023	0.0038286	0.00815616	352.5	226.5	142.5	152.5	257.5	345.5	286	322	256.5	361.5	192	282	251.5	27	256	255	407.5	260	0	209	30	11	155.5	217.5	180.5	188	88	142.5	23	77	117.5	72.5	160.5	79	84	75.5	1.19421	0.50985	-0.867261	-0.250828	0.624691	1.4746	1.04098	1.02906	0.770995	1.3264	0.164824
AluJb_dup154_ENSG00000197774	0.106993	0.153104	221	221.5	294	284.5	176	112	145	203	221	222.5	149.5	169.5	211	327	93	282	155.5	207.5	597	75	304	144.5	48.5	110	108.5	99.5	188.5	142.5	61	360	87	45.5	131	201.5	345.5	133	0.22188	0.178895	-0.121158	0.35004	-0.223056	-0.449342	-0.237732	0.0647316	0.257332	0.327456	-0.494888
AluSx1_dup2760_ENSG00000119535	1.0983e-05	4.62154e-05	13.5	18.5	14	4.5	16.5	26	12	27.5	7.5	11	8.5	17.5	15.5	0	28.5	11.5	37	41	18	290.5	16	44.5	9.5	21	309.5	220	68.5	142	9	21	284.5	474	183	32	202	66	-1.23948	-0.831162	-1.94182	-3.06067	-1.06644	0.0153952	-1.26103	-0.247592	-2.05203	-1.43912	-2.05977
AluSx3_dup568_ENSG00000242125	0.00094627	0.00240098	623	500.5	520	514.5	341	316	395.5	423	583.5	558.5	424	531	701.5	880.5	272.5	616	326	432.5	595	105.5	711	444.5	59	348	81.5	136.5	338	141.5	119.5	398	128	66	208.5	347.5	193	231	0.640981	0.278873	-0.374547	0.128697	-0.344945	-0.0290012	0.133807	0.0478249	0.581933	0.579123	-0.0670538
AluSc_dup533_ENSG00000064607	2.59768e-10	6.13341e-09	312.5	288	339.5	248.5	322	186	250.5	260	291	357	234.5	295.5	337	116.5	197	390	361.5	422	54	100	110	26.5	17.5	69.5	88	164	130.5	141	37	167.5	108.5	54	173.5	151.5	278.5	122.5	0.908426	0.744392	0.273174	0.341594	0.835165	0.469198	0.737761	0.608499	0.841041	1.19631	0.34129
AluJr_dup1654_ENSG00000104998	0.00484177	0.0100378	389.5	382.5	458	453	389	269.5	274	328	431	355.5	311	326	367.5	483	159.5	583.5	328	303	669	106.5	700.5	132	39	197.5	45	241.5	264	140.5	55.5	366.5	77	9.5	190	415	293	265	0.302196	0.229787	-0.218887	0.283862	0.183878	0.080183	-0.0568695	0.0196867	0.483712	0.266239	-0.17538
AluJb_dup6474_ENSG00000240038	0.000163937	0.000487226	276	209.5	164.5	102	224	179.5	175	180	213.5	298	119.5	252	232.5	11	211.5	355.5	509.5	539.5	1.5	157	17.5	13.5	2.5	49.5	78.5	94.5	80.5	140.5	10	86.5	93	84.5	140.5	78	126	56	1.56517	1.1212	0.0637808	-0.107152	1.14753	1.25381	1.05624	0.913916	1.23019	1.77163	0.204644
AluJb_dup6474_ENSG00000185946	0.000162905	0.000485857	277	210	164.5	102	224.5	180.5	175	181.5	215	301.5	119.5	252	232.5	11	212	355.5	512	541.5	1.5	157	17.5	13.5	2.5	49.5	78.5	94.5	80.5	140.5	10	87	93	84.5	142	78	126	56	1.57039	1.12464	0.0637808	-0.107152	1.15075	1.26182	1.05624	0.925889	1.24029	1.78848	0.204644
AluSz_dup474_ENSG00000161960	0.000270238	0.000763131	266.5	161.5	106	86	166.5	133.5	205.5	216.5	178	168	144	230.5	257.5	18	333	119.5	191.5	401	26	121	9	29.5	17	52.5	117.5	114	101	140.5	16	24	100	69.5	66	109	190	51	1.49036	0.721511	-0.594521	-0.377591	0.695279	0.802387	1.26374	1.15601	0.943552	0.9205	0.449424
AluSc_dup228_ENSG00000142347	0.106178	0.152452	96	132.5	289.5	275	70.5	29.5	73.5	69.5	130.5	99	102	77.5	106	417	36.5	186	67.5	108	627	106	274.5	1011.5	132.5	76.5	81.5	66	120	140	156.5	108.5	100	57	175	143	385	128	-0.0860844	0.332555	0.751565	1.19602	-0.647961	-1.47908	-0.322994	-0.586688	0.392311	0.0541258	-0.151489
AluSz_dup1136_ENSG00000240053	0.868362	0.903436	189.5	195	437	289	150	89	137.5	156	133	176	195	172.5	208	684	53	270.5	90.5	146	852.5	112.5	506.5	373	90.5	167	123	111.5	225	139	34	306.5	122.5	79.5	134	170.5	327.5	177	0.152422	0.147452	0.60305	0.525072	-0.301279	-0.628573	-0.161963	-0.162812	-0.322898	0.141616	0.0408311
AluSx1_dup1787_ENSG00000274180	0.000426333	0.00116148	89	63	64.5	58	77.5	56.5	50.5	46	70.5	79	66.5	58.5	83	29.5	35	87	81.5	66.5	15	636	123	94	112.5	124.5	924.5	807.5	178.5	138	26	47	287	460.5	699	66	182.5	294.5	0.144621	-0.400078	-1.07469	-0.709353	-0.171453	-0.201608	-0.524519	-0.842133	-0.156109	0.0684848	-0.428697
AluJr_dup2496_ENSG00000140678	9.16576e-06	3.9348e-05	17	5.5	72	34.5	31.5	15	23	15	32.5	5.5	43.5	9	19	141	13.5	77.5	24.5	21	462.5	222	232	616.5	91.5	18	167	94	51.5	136	58.5	30	194.5	147.5	108.5	22.5	102.5	91.5	-1.21127	-2.88554	0.116389	-0.426426	-0.437914	-1.08251	-0.626785	-1.42642	-0.240909	-2.74348	-0.00865221
AluY_dup4646_ENSG00000085265	0.0147291	0.0273357	49	63	171.5	38	125	55.5	60	53.5	41.5	40	52	34.5	61	135	107	204.5	159.5	110	765.5	130	225	234.5	570.5	270	126.5	125.5	57.5	135.5	1001	114.5	199	97	195	68.5	79	43.5	-1.02669	-0.710364	0.0258589	-1.62969	0.207921	-0.537657	-0.586126	-0.934514	-1.23091	-1.22365	-1.09383
AluSz_dup1136_ENSG00000263020	0.867712	0.903867	185	193	431.5	288	148	82	136.5	153.5	131	171.5	192.5	168.5	204	673.5	52	266	89.5	144.5	851	108.5	503.5	373	87.5	167	117.5	109	221.5	135.5	34	299	121	76.5	132.5	166.5	325.5	172.5	0.146184	0.161014	0.613212	0.548505	-0.29221	-0.71832	-0.144059	-0.157685	-0.316323	0.132683	0.0506501
AluSp_dup227_ENSG00000161929	0.0273016	0.0463201	82.5	147	347	216.5	195	150.5	162	126	124	108.5	217	104.5	147	182.5	116.5	222.5	173.5	112	447.5	35.5	218	13.5	11	97.5	31.5	186	143.5	135	40	180.5	39.5	10.5	161.5	259	159.5	219.5	-0.754727	0.0323768	0.562935	0.400952	0.369815	0.421895	0.367182	-0.178351	-0.131402	-0.263682	0.487635
AluSx3_dup82_ENSG00000197324	0.458242	0.539482	63	69.5	34.5	57	81	73.5	52.5	79.5	64	77	51.5	96	90	13	39.5	82	110	59	0	662	45.5	31.5	44.5	37.5	336	315.5	101	134.5	4	31.5	141	223.5	304	44.5	202	172.5	-0.17076	-0.0753446	-1.79432	-0.551372	0.0753446	0.360958	-0.285413	0.130261	-0.112588	0.214563	-0.614407
AluSx1_dup3175_ENSG00000064607	7.44503e-09	8.55172e-08	337.5	296.5	268	186.5	308.5	175.5	256.5	282.5	271.5	335.5	208.5	259.5	268.5	85	201	334.5	374.5	428	50	99	91	23	8	68	82	150.5	110	133.5	41.5	139.5	94.5	54.5	168	143	243	102	1.16023	0.927132	0.0727711	0.0682993	0.91415	0.526142	0.912685	0.869015	0.881749	1.24747	0.312526
AluJb_dup257_ENSG00000261971	6.64766e-05	0.000217327	12	11	6.5	18.5	7	6	6.5	5.5	12.5	6.5	9.5	7.5	10	28	11	12	19.5	12.5	39.5	493	19	15	8	2.5	327	213	175	131.5	3	9.5	205.5	456	256	12	123	52.5	-0.243792	-0.415569	-1.88312	0.144476	-1.13787	-0.934467	-0.979934	-1.40391	-0.149447	-1.0325	-0.733695
AluJb_dup257_ENSG00000008516	6.61805e-05	0.000217195	12	11	6.5	18.5	7	6	6.5	5.5	12.5	6.5	9.5	7.5	10	28	11	12	19.5	12.5	39.5	493	19	15	8	2.5	327	213	175.5	131.5	3	9.5	205.5	456.5	256.5	12	123	53	-0.243792	-0.415569	-1.88312	0.144476	-1.13787	-0.934467	-0.979934	-1.40391	-0.149447	-1.0325	-0.733695
AluSq2_dup393_ENSG00000032444	0.0369752	0.0605567	16	28.5	96.5	47.5	20	19.5	6.5	12	16.5	17.5	21	9.5	9.5	122.5	5.5	71.5	25.5	26	642.5	8.5	111.5	12	18	28.5	19	37.5	30.5	131	52.5	43	14	43	38	29.5	75.5	37.5	-0.658305	0.128339	1.17934	0.675329	-0.452842	-0.0635772	-1.80948	-1.10792	-0.578459	-0.433206	-0.418854
AluY_dup2598_ENSG00000168010	0.561066	0.630828	106	66.5	116.5	46.5	119	110.5	107.5	117	63.5	109.5	83.5	115.5	127.5	13.5	180.5	88.5	227.5	184	28.5	430.5	10	16	14	62	271.5	192.5	83	130.5	27	18.5	278.5	294.5	257.5	87	299.5	22	-0.0128102	-0.731694	-0.631352	-1.43779	0.0376215	0.356497	0.155843	0.0950518	-0.716595	0.129873	-0.509893
AluSq2_dup1773_ENSG00000078304	4.37793e-06	2.12642e-05	328	405	284.5	259	286	133	351.5	296.5	361	334.5	221	280	351	134	127	131.5	184.5	101.5	8	151.5	66.5	90	17	26.5	216	105	125.5	129	6	45	167.5	172	102	72.5	100.5	78	1.19963	1.45761	0.239556	0.622665	0.885485	0.206686	1.44784	1.01939	1.37339	1.32376	0.477114
AluSp_dup224_ENSG00000059804	0.00366246	0.00782184	24.5	32	12	6	30	59	54.5	49	26	36	28.5	51.5	36.5	9	133.5	33.5	86	90.5	17.5	460.5	42.5	193	108.5	62	418	410	78	128	8	5.5	269.5	691	229	86	223.5	62.5	-1.22226	-0.88322	-3.00682	-3.48823	-1.04655	0.354994	0.0795913	-0.256846	-1.10108	-0.571233	-1.15695
AluSx1_dup3558_ENSG00000070756	7.49512e-06	3.33552e-05	452.5	358	341	252	206.5	187.5	321.5	378	307.5	223	350	433	411	114	209.5	161.5	155.5	268.5	3.5	119	32.5	65	6.5	54.5	143.5	202.5	163	127.5	10	74.5	148.5	56	68.5	125.5	226	137.5	1.85534	1.47114	0.69239	0.774628	0.607102	0.893642	1.51063	1.56123	1.33346	0.930286	1.33191
AluSx3_dup744_ENSG00000122862	0.0241122	0.0419128	56	52.5	74	41	117.5	100	120	94	52	57	140	131	133.5	101.5	124	72	43	130.5	169.5	235	160	2207.5	1204.5	491.5	163.5	255	226	127.5	207.5	27	550	241.5	156	13.5	180.5	65	-1.14408	-1.28344	-1.49679	-1.83011	-0.191388	0.00174236	0.103833	-0.431432	-1.21555	-1.02273	0.0249767
AluSq2_dup875_ENSG00000284554	2.20445e-05	8.55608e-05	226	310	313	608	333.5	264.5	271	306.5	443	316	363.5	281.5	384.5	628.5	196	475	289	230.5	602.5	35.5	514.5	42.5	29.5	102.5	72.5	153	195	127	18	247.5	79	28.5	121	185.5	73	227.5	-0.101798	0.307901	-0.386766	1.08973	0.3431	0.434472	0.308553	0.303184	0.904638	0.47762	0.430968
AluSq2_dup875_ENSG00000244509	2.25636e-05	8.71777e-05	226	311	314	608	333.5	264.5	271	306.5	443	317	363.5	281.5	384.5	628.5	196.5	475	289	231	603	35.5	514.5	42.5	29.5	103.5	72.5	154	195	127	18	249	79	28.5	121	186	73	228	-0.10772	0.306626	-0.388086	1.08381	0.337178	0.42855	0.302631	0.297262	0.898716	0.476256	0.425046
AluYh3a3_dup2_ENSG00000188305	8.57509e-10	1.45777e-08	8	13.5	37	19	7.5	12.5	8	8.5	5.5	6	16.5	2	14.5	51	8	41	11.5	9	217	54.5	158.5	451	92.5	43	104.5	142.5	79.5	126	95.5	41	34.5	49	133	90.5	90	134.5	-2.06526	-1.35662	-0.610613	-1.05355	-2.27483	-1.11208	-1.91688	-2.01238	-2.57038	-2.38448	-1.17373
AluSx1_dup1536_ENSG00000142347	0.0155155	0.0284841	90.5	110	291.5	213	94.5	67	103	141.5	120.5	63.5	195.5	114.5	171	1236.5	41.5	157.5	59	78.5	2124.5	124	1089.5	1199	271.5	231	112	160	220.5	125.5	177	370	82.5	92.5	211.5	163.5	571.5	250	-0.494361	-0.259094	0.438337	0.50428	-0.54843	-0.618793	-0.159326	0.115869	-0.0458665	-0.909707	0.46395
AluSc8_dup620_ENSG00000130755	5.72994e-05	0.000194042	53.5	79.5	108	106.5	70.5	33.5	41	46.5	74	94.5	75	41	72	168	19	149	48.5	56.5	332	88	185.5	176.5	145.5	70	108.5	127.5	119	125.5	76	269	87	57	176	168.5	454	233	-0.622856	-0.0976858	-0.364243	0.134165	-0.341237	-0.988908	-0.858389	-0.859746	-0.119418	0.293736	-0.288371
AluSz_dup826_ENSG00000147454	2.38247e-05	9.08116e-05	4	3.5	5	1	9.5	19.5	16	6	2.5	10.5	4.5	10	9	8	13.5	8.5	22	24	1.5	492	12	98	25.5	10.5	423.5	275	71.5	125.5	12.5	6.5	363	965.5	242	44	143.5	57.5	-2.2502	-2.48909	-2.68308	-4.23081	-1.11874	0.344526	-0.10182	-1.69982	-2.89282	-0.762068	-2.23314
AluJr_dup5055_ENSG00000163466	0.199899	0.263841	194.5	117	50.5	62.5	144	74.5	136.5	141	117.5	105	89	132.5	151	9	241	76	354.5	279	1	699	3	12	17.5	62.5	255	86	81	125.5	34	29.5	339.5	286.5	156.5	92	258	21	0.816031	0.0365233	-1.88419	-1.05803	0.265864	-0.259101	0.453543	0.317374	0.124373	0.0224667	-0.464729
AluSz_dup4517_ENSG00000151726	0.000486384	0.00129601	4.5	4.5	7.5	1.5	9.5	2	0.5	4	0	2.5	0	1.5	3	0	8	4	30.5	7	0	443	2	9	0	3.5	195	251.5	58	125	4	2	251	1078.5	224	50.5	224	11	-0.218387	-0.264633	-0.236229	-2.03957	0.74315	-1.07899	-2.36892	-0.422894	-2.36892	-0.970568	-2.36892
AluSz_dup2550_ENSG00000163421	0.0271083	0.0460842	23.5	19	31	8	19	8.5	21	16	20	33	2.5	4.5	4.5	6	11.5	10	32	22.5	0	866	1.5	8.5	7.5	4.5	257.5	586	169.5	125	4	1	399	144.5	347	19	1154	171	0.340297	-0.01261	-0.0149031	-1.45051	-0.0828295	-0.817504	0.326407	-0.248873	0.143088	0.925919	-3.04523
AluSq2_dup3370_ENSG00000236438	3.50239e-07	2.15727e-06	1.5	1	2	1	5	3	3.5	3.5	2.5	1.5	2.5	3.5	3	0.5	6	3.5	22.5	6	6.5	306	4.5	52	7.5	3	369	102.5	42	124.5	5.5	7	582	421.5	138	21.5	96	30.5	-2.01741	-2.58298	-2.35718	-2.58298	-0.396911	-0.708086	-0.646638	-0.829601	-1.24499	-1.9216	-1.43331
AluJb_dup895_ENSG00000147454	0.000349014	0.000969482	8	4	0	1.5	11.5	26	17.5	7	5	8	9	3	1.5	8	20.5	8	21	19	0	526	3	75.5	18	10	425	296.5	65	124.5	4	4.5	384	1104	219.5	33.5	156	44.5	-1.19947	-2.24571	-4.18008	-3.85073	-0.792372	0.810297	0.0781961	-1.4267	-1.84209	-1.10365	-1.18241
AluSz6_dup191_ENSG00000132155	0.47079	0.551961	119.5	70	78.5	23	110.5	85	102.5	98	52.5	119.5	55	109	84	0.5	120	77.5	157.5	168	0	587	2.5	2	8.5	26.5	221	201.5	85	122.5	17.5	19	235	365.5	160.5	79	181	25.5	0.547545	-0.270285	-0.813509	-2.06598	0.318115	0.365394	0.474539	0.226806	-0.603625	0.643361	-0.72483
AluSz_dup2255_ENSG00000176953	2.46088e-10	6.33862e-09	307	246.5	351	206	272	191.5	249	306	278.5	335	233.5	259	289	96.5	189	400.5	382.5	369.5	36	72	67	39	22	93	65.5	108	122.5	122	39	160.5	86.5	35	91	101.5	165.5	83.5	0.927816	0.56492	0.366241	0.116	0.636719	0.556247	0.774105	0.888527	0.822706	1.14956	0.380133
AluSz_dup2255_ENSG00000260853	2.84869e-10	6.20868e-09	307	246.5	351	205.5	271.5	191.5	249	305.5	278.5	335	233.5	259	289	96.5	189	400.5	382.5	369.5	34.5	72	67	39	22	93	65.5	108	122.5	122	39	160	86.5	35	91	101.5	165.5	83.5	0.930067	0.56717	0.368492	0.114745	0.636315	0.558498	0.776356	0.888419	0.824957	1.15181	0.382384
AluSq2_dup1130_ENSG00000197471	0.000626484	0.0016385	272	232	480	515	261	184	236	300.5	326.5	324.5	303.5	242	275.5	697	155.5	348.5	259	160	819.5	18	346	73	38	128.5	25	109.5	84.5	121	28.5	188	54	6.5	87	322	208	128	0.253707	-0.0220208	0.318327	0.938451	0.0776844	-0.000868797	0.197268	0.362884	0.552635	0.604135	0.258929
AluY_dup3093_ENSG00000259207	0.798629	0.844321	530.5	575.5	1033.5	499.5	264	174.5	199	340	409.5	177	766.5	77	421.5	890.5	110.5	413	30.5	316.5	1435.5	45.5	3820	1190	266	521.5	103.5	497.5	397.5	121	478.5	3647.5	55	0.5	97	597.5	887.5	2498	0.55961	0.630828	0.766916	0.23652	-0.56367	-0.73519	-0.706593	-0.11679	0.221573	-0.928177	0.937676
AluY_dup3093_ENSG00000263293	0.80069	0.84545	527.5	572	1018.5	498	262.5	173.5	198	339.5	407.5	176	765	77	420.5	885.5	110	408.5	30.5	315.5	1425	45.5	3776	1180.5	263	516.5	103.5	493.5	395	121	469	3631.5	55	0.5	96	593.5	882	2483	0.554203	0.624801	0.748598	0.234956	-0.569116	-0.740707	-0.711087	-0.116138	0.217283	-0.933577	0.937625
AluSx_dup1287_ENSG00000142347	0.0586569	0.0913157	103	129.5	286	212.5	79	31	64.5	52	105	104.5	82.5	74	99	567.5	24.5	180	63.5	94.5	882.5	79.5	410.5	2722.5	368	247	74.5	58.5	81.5	120	531.5	143	72	51.5	159	156.5	393	112.5	0.0709462	0.355008	0.789509	0.879543	-0.428239	-1.35203	-0.455946	-0.949697	0.134143	0.187621	-0.402099
AluY_dup2672_ENSG00000173846	1.58438e-05	6.38256e-05	48.5	39	84	65.5	34.5	34.5	36	56.5	42.5	36	83	48.5	51.5	59	23.5	38.5	30	54.5	157.5	233.5	163.5	454	49	39	184	143.5	154.5	120	8	59	188	151.5	80	79.5	743	190.5	-0.202991	-0.563747	-0.165394	-0.00570297	-0.810845	-0.385054	-0.484597	-0.0173068	-0.358061	-0.537162	0.419269
AluSg_dup464_ENSG00000100055	2.89347e-05	0.000106933	63	44	36.5	55	46	27.5	43.5	35	23.5	56.5	27.5	51	45	228	71.5	101.5	60	58.5	551	184	397.5	1566.5	241	99.5	177	132.5	130.5	119.5	140.5	79.5	242	241.5	112.5	83	216.5	102	-0.301252	-0.865347	-1.84352	-0.733395	-0.871436	-1.18785	-0.687208	-1.18383	-1.68849	-0.362537	-1.65004
AluSc_dup637_ENSG00000140678	0.0226355	0.0395888	40	18	21.5	11.5	53.5	33	38	28	19.5	31.5	30	41	36	12.5	43	33.5	79	40	18.5	381.5	12.5	97.5	12.5	21.5	258	134.5	70	119	6.5	9	336.5	418.5	130	73	142	17	-0.0361066	-1.23436	-1.68658	-2.07069	0.266967	-0.00431538	0.0382743	-0.585262	-1.03718	-0.284938	-0.604011
AluSx1_dup3645_ENSG00000115607	0.0543163	0.0851824	13.5	6	36	7.5	14	5.5	13	27	8.5	16	17	19.5	15	6.5	22	15	41	28	1.5	467.5	25.5	23.5	5	0.5	95.5	159	93.5	118.5	0	10.5	226.5	552.5	84	33.5	319.5	153.5	-0.635955	-1.85213	0.0242748	-1.72017	-0.699953	-1.62209	-0.542022	0.329463	-1.26793	-0.295026	-0.456247
AluJr_dup2835_ENSG00000182180	0.277248	0.348096	157	176	244	228.5	138.5	95.5	114	126.5	130	148.5	150	95	119.5	359	51	221.5	109	127	479	33	263	90.5	79.5	153	43	90.5	176.5	118	38	286.5	44	27	103.5	218.5	128	143.5	0.251158	0.369722	0.132466	0.556365	-0.0461864	-0.156709	-0.062192	-0.0950518	0.0143561	0.266672	0.0324883
AluSx1_dup6950_ENSG00000163466	0.187735	0.251695	185	122	81	46	118.5	62.5	115.5	136	95	89.5	67.5	109.5	130.5	7	152	57.5	294.5	185.5	0	614.5	11	7	9	36	191	75.5	73.5	117.5	8.5	49	336	274.5	155	86.5	198	22	1.03476	0.387875	-0.911574	-1.20928	0.275661	-0.221508	0.503513	0.556264	0.10869	0.083015	-0.572669
AluSz6_dup1186_ENSG00000124098	0.384525	0.463611	110.5	63	85.5	61.5	96.5	470	108	93	75	90	60	97	114	3.5	72.5	115	110.5	57	2.5	67.5	24.5	4.5	245.5	215	210.5	158	97.5	117.5	13	51	97.5	62	112.5	61	22	35.5	0.545158	-0.311711	-0.5797	-0.536452	0.233247	2.9431	0.660524	0.261832	0.0215254	0.344924	-0.488721
AluJo_dup1648_ENSG00000166888	0.176804	0.239687	97.5	122.5	300	170.5	109.5	73	112.5	109.5	108	126	120.5	82.5	118	543.5	64	282	122.5	159.5	1033	181	157.5	705.5	49.5	80.5	146.5	180	95.5	117.5	266.5	243	92.5	107	246.5	111.5	195	195	-0.318947	-0.0358853	0.547734	0.251129	-0.267956	-0.427127	0.0358853	-0.186072	-0.135938	0.146819	-0.166255
AluJr_dup2835_ENSG00000236756	0.274587	0.345776	157	175	244	228.5	138	94.5	111.5	126	130	148.5	150	95	119.5	356	51	220	107.5	126.5	478.5	33	262.5	90.5	79	151	41.5	90	174.5	117	38	286.5	43.5	27	102.5	217	128	143	0.254004	0.364347	0.135312	0.559211	-0.0485587	-0.16905	-0.0913362	-0.0979195	0.0172019	0.269518	0.0353341
AluSx3_dup731_ENSG00000116560	0.00452776	0.00950272	120.5	76	87	46	123.5	108.5	132.5	138.5	78.5	112	71.5	126	71	40.5	213	178.5	402.5	351	14.5	133	30	8	14	32	107.5	117	80.5	117	18	42.5	128	83.5	76.5	102.5	165.5	61.5	0.569046	-0.142162	-0.655708	-1.0565	0.488058	0.727033	0.854386	0.735316	-0.0137715	0.559327	-0.33684
AluSp_dup1929_ENSG00000150593	3.86776e-08	3.35469e-07	339.5	490	577	430	303	225	276.5	277.5	414.5	319.5	333.5	293	243.5	524	147.5	577.5	301	336.5	440.5	116	164	87.5	11	106	60.5	127	108	116.5	17.5	214	107.5	41	148.5	101	94	169	0.619666	1.10279	0.630018	0.724369	0.339107	0.335505	0.471915	0.29416	0.943078	0.627887	0.441073
AluSp_dup1929_ENSG00000214413	4.09164e-08	3.51302e-07	337	489.5	577	430	302	224	275.5	275	414.5	319.5	332	290	243.5	523	146.5	575	301	336.5	440.5	115.5	164	86.5	11	105.5	60	126.5	108	116.5	17.5	214	107	40	148.5	101	93.5	169	0.61391	1.10622	0.634925	0.729276	0.339244	0.333984	0.471595	0.286011	0.947985	0.632793	0.439477
AluSc_dup1192_ENSG00000267048	3.80921e-07	2.29633e-06	221.5	266.5	576.5	282.5	161.5	103	212	229	244	217	172	269	298	396.5	126	226	178	153.5	302	99.5	258.5	93	8	50.5	79.5	65.5	94	115	13.5	115	113	55	128.5	74	123.5	74.5	0.55275	0.773333	1.17796	0.667472	-0.0194879	-0.242587	0.637889	0.566209	0.727776	0.618955	0.0349846
AluSc_dup1192_ENSG00000141002	3.73479e-07	2.26755e-06	222	269	578.5	282.5	161.5	103	212	229	244.5	217	172	270	299.5	397	126	226	179.5	153.5	302	99.5	258.5	93	8	50.5	79.5	65.5	94	115	14	116	113	55	129	74.5	123.5	74.5	0.556003	0.786804	1.18295	0.667472	-0.0194879	-0.242587	0.637889	0.566209	0.73073	0.618955	0.0349846
AluJr_dup1789_ENSG00000230955	0.488176	0.569204	86	100.5	254.5	152.5	99	64.5	83.5	74	90.5	93	145.5	107.5	117	247	61.5	270.5	63.5	112	568	23	169	75.5	46.5	139	34.5	54.5	94.5	112	83	295	78	12.5	69	122.5	123.5	144	-0.193625	-0.0150847	0.616824	0.396553	-0.106999	-0.299338	-0.0878048	-0.445019	-0.0845928	0.0150847	0.412118
AluJr_dup1789_ENSG00000204084	0.488888	0.569253	86	100.5	254.5	152.5	99	64.5	83.5	74	90.5	93	145.5	107.5	117	247	61.5	270.5	63.5	112	568	23	169.5	75.5	46.5	139	34.5	54.5	94.5	112	83	295.5	78	12.5	69	122.5	123.5	144	-0.193625	-0.0150847	0.616824	0.396553	-0.106999	-0.299338	-0.0878048	-0.445019	-0.0845928	0.0150847	0.412118
AluSx_dup1668_ENSG00000162551	2.77175e-09	3.92665e-08	1	0	0	1.5	0.5	0	0	0	0	0	0	0.5	0	0	0	0	0	0	7	226	173	2428	578	11	417	326.5	133.5	111.5	511	2	361	327.5	513.5	138.5	208	100	-0.65679	-0.65679	-0.65679	-0.327442	-0.65679	-0.65679	-0.65679	-0.65679	-0.65679	-0.65679	-0.65679
AluSz_dup2662_ENSG00000146278	0.22514	0.290834	76.5	33.5	41	43.5	197	179.5	246.5	203.5	91.5	122	150.5	196	225	10.5	267	135	201.5	256	8	286.5	2	30.5	19	67	173	198	356.5	111	5.5	20	459.5	131.5	122.5	43.5	385.5	154	-0.640744	-1.87829	-2.29539	-1.69141	0.607454	0.899033	1.19569	0.736171	-0.346981	0.128421	0.18262
AluJo_dup3437_ENSG00000011422	0.00628725	0.0128465	16.5	31	117	72	35	54.5	52.5	58	29	11	109	36.5	50.5	432.5	33.5	34	10	12.5	514.5	31	48.5	2113.5	258	147	151	184	116	110.5	9.5	105.5	219	46	107	31.5	129	69.5	-1.79862	-0.935062	0.272544	0.0906901	-0.830195	0.234497	0.0196137	-0.0196137	-0.94958	-2.28776	0.772305
AluJo_dup4741_ENSG00000018280	0.00998937	0.0194747	76	83.5	143	43.5	92.5	36	45	68.5	30	58.5	105	77.5	85.5	9	118.5	35	59	38	12.5	431	48.5	27.5	12	34	409.5	451	249	110	27.5	60	247.5	630.5	382	167.5	699.5	131.5	-0.0398045	0.049726	0.117332	-1.08101	0.127184	-0.808482	-0.647498	-0.224282	-1.34539	-0.321551	0.273646
AluSz_dup5926_ENSG00000162739	6.5196e-05	0.000218176	381	477	363	545.5	443.5	213.5	285	379.5	588	538.5	291.5	335	240.5	1147	168.5	807	452	492.5	1021	27	537.5	117	10	105	50.5	78	33	110	38.5	481.5	30	3	88.5	85	124.5	99.5	0.581175	0.859127	-0.243454	0.862742	0.683852	0.054945	0.310727	0.540902	1.24265	1.17615	0.0420132
AluSx3_dup224_ENSG00000125651	0.599317	0.663307	86	155.5	164.5	155.5	91	81	77.5	96	125.5	69	121	94.5	110.5	352	59	125.5	68	91	570	37	215	395	59	123	63	91	147	108.5	32	178	67	32	96.5	170.5	192.5	172.5	-0.220027	0.588233	-0.039155	0.398257	-0.254962	0.00288391	-0.221786	-0.0959105	0.360704	-0.44195	0.119705
AluSx3_dup630_ENSG00000173209	0.000101743	0.000316783	189	184	230.5	140	220.5	133	212.5	247	205	281	147.5	189	150.5	29	255	216	396	452	8.5	131	31.5	29	16.5	87.5	115	112	96.5	108.5	26	82	150	145.5	210.5	57	111	62.5	0.519772	0.434845	0.0513449	-0.149409	0.625699	0.322137	0.83723	0.871315	0.672461	1.18777	0.00923347
AluSg4_dup116_ENSG00000186529	6.17626e-05	0.000207503	0.5	2	0	2	0.5	0.5	0.5	1	0	0	4.5	0	0	0	0	5.5	6.5	1.5	0	516	2	2.5	4.5	0	99	96.5	32	108	0.5	3	86	134.5	180	6	40.5	5	-0.939326	-0.00496489	-0.939326	-0.194941	-0.939326	-0.939326	-0.939326	-0.939326	-0.939326	-0.939326	1.05834
AluSq2_dup1101_ENSG00000176953	0.00137203	0.00331314	253.5	276	510	354	229.5	152	186.5	265.5	295.5	292	194	214	243.5	611.5	135	491.5	242.5	368.5	712	66	319.5	99.5	74	172	49.5	65.5	102.5	107.5	93	322.5	74.5	27.5	92.5	116	106.5	114	0.166137	0.242573	0.419841	0.411678	-0.0938206	-0.262453	-0.128293	0.198281	0.42276	0.465936	-0.37266
AluSq2_dup1101_ENSG00000260853	0.00141754	0.00340369	251.5	274.5	509	354	228	152	185	264.5	295	290	192	213.5	239	603	134.5	490.5	242.5	368	711	65	319	99.5	74	171	49.5	65	102	107	93	322	74.5	27.5	92.5	116	106	113.5	0.169853	0.249854	0.432152	0.426822	-0.0881376	-0.24731	-0.124799	0.20798	0.435461	0.471163	-0.372467
AluSg_dup1139_ENSG00000104825	0.576986	0.646164	136	125	243.5	215.5	125.5	71	96	149.5	147.5	80	164.5	128	203	463	70	177	105	115.5	379.5	74.5	245.5	328.5	58	74	80.5	121.5	176.5	106	27.5	146	137.5	53	130	120.5	183.5	149.5	0.195446	0.0275211	0.280953	0.623305	-0.0369391	-0.432945	-0.158674	0.297402	0.348005	-0.474273	0.31706
AluSz6_dup925_ENSG00000245532	7.39553e-07	4.36542e-06	44.5	60.5	24	80	62	40.5	46	49	48	43.5	53.5	34	25.5	147	25	35	41.5	44.5	304.5	315.5	86.5	942	34.5	43.5	166	182.5	157	103	27	241.5	409.5	336.5	176	165.5	205	148	-0.706532	-0.309648	-2.35211	-0.096559	-0.344534	-0.53309	-0.510322	-0.602138	-0.561851	-0.643506	-0.593666
AluSx_dup1136_ENSG00000100504	1.00507e-11	4.27153e-10	13.5	6.5	22	12	17	22	19.5	15	3.5	11.5	65.5	15.5	20.5	24	18	7	19	16.5	133.5	262	105	215.5	111	16	525.5	383	97.5	103	31.5	68	341	334.5	375.5	223.5	202	239	-1.58506	-2.68576	-1.63533	-1.99121	-1.36895	-0.571193	-0.906167	-1.46764	-3.49714	-1.72057	0.540606
AluJr_dup3240_ENSG00000099337	0.87716	0.911475	65	95.5	195	124	78	69.5	55.5	50.5	82.5	52.5	89.5	51	68.5	226.5	31	162	56.5	77.5	869	25.5	254	118	46.5	117	37	63.5	88.5	102	66.5	136	19.5	7.5	63	108.5	124.5	119.5	-0.238605	0.270209	0.591549	0.457001	-0.0920367	0.167293	-0.318176	-0.637344	0.1408	-0.450912	0.0699754
AluJo_dup3266_ENSG00000286256	2.70497e-10	6.0506e-09	0.5	3	7	4.5	2	0.5	1.5	0	0	2.5	0	2.5	0.5	10	1	2	2.5	0	16	29	29	489.5	38	17.5	38	34.5	18.5	101.5	72	6	51	18.5	28.5	54	63.5	47.5	-2.88437	-1.36505	-0.851216	-0.97006	-2.02023	-2.88437	-2.17042	-2.88437	-2.88437	-1.48602	-2.88437
AluJo_dup3266_ENSG00000251230	2.4786e-10	6.19649e-09	0.5	3	7	4.5	2	0.5	1.5	0	0	2.5	0	2.5	0.5	10	1	2	2.5	0	16	29	29	490	38	17.5	38	34.5	19.5	101.5	72	6	51	18.5	29	54	63.5	47.5	-2.88437	-1.36505	-0.851216	-0.97006	-2.02023	-2.88437	-2.17042	-2.88437	-2.88437	-1.48602	-2.88437
AluJb_dup444_ENSG00000164733	0.00265616	0.00583395	31.5	35	97	44.5	29	22.5	22.5	27.5	32	24.5	40.5	39	39.5	97	18	32	15.5	40.5	961.5	44	149	117	18.5	48	21.5	100.5	108.5	100.5	7.5	88.5	52.5	24.5	105	81.5	158.5	45	-0.30975	-0.203993	0.558075	-0.0475183	-0.545514	-0.485852	-0.646795	-0.540252	-0.251578	-0.576504	-0.100047
AluSg_dup2276_ENSG00000018280	0.000104335	0.000322489	38	71	123.5	40	84	39	31	60.5	38.5	58	64	56.5	69	25.5	46.5	51	52.5	37.5	40.5	407.5	54.5	37.5	13.5	52	304	273.5	198	100	38.5	40	225	236.5	336.5	149	452	121	-0.727734	0.12784	0.217898	-0.889955	0.30019	-0.380934	-0.873084	-0.0913801	-0.673423	-0.0218639	-0.128529
AluSq_dup820_ENSG00000120253	0.000136664	0.000413395	165.5	208.5	237.5	256.5	187.5	132.5	101.5	144.5	183	207	113.5	145	154.5	248.5	66.5	511	222	272.5	476	35.5	143.5	35.5	10	52	18	64	57	100	17	227	14	4.5	86.5	93.5	26.5	110.5	0.5033	0.79027	0.269589	0.899206	0.566894	0.491786	-0.0536704	0.272956	0.683764	0.921916	-0.193706
AluJr_dup3395_ENSG00000158517	0.0208038	0.0366872	25.5	17.5	22.5	10.5	38	36	24	33	8.5	23	34	25.5	21	3.5	21	37	31	28	5.5	215	7.5	20.5	19	12.5	164	139.5	52	98.5	12.5	11.5	413	135	178.5	19	70	29	-0.218761	-0.808149	-1.15414	-1.73509	0.240276	0.588064	-0.157843	0.118626	-1.76827	-0.271808	0.0434093
AluJb_dup1904_ENSG00000184060	0.151677	0.209294	91	88.5	294	185.5	98	93	80.5	87.5	67.5	68	163.5	91	102	221	63	179	67	77.5	710	55	231	61	33.5	123	85	135.5	306.5	97.5	37	312.5	112	30.5	204	533.5	279.5	162.5	-0.104903	-0.191339	0.832167	0.686355	-0.114454	0.235786	-0.1334	-0.196069	-0.500431	-0.429419	0.587582
AluY_dup1007_ENSG00000186470	0.000342126	0.000953465	382	264	479.5	348	438	208	288.5	305.5	316	418	331.5	209	395	545.5	160	685.5	623	501.5	992.5	89.5	591	98.5	71.5	127	90.5	179.5	32.5	96	124.5	283.5	88	41	138	35	89.5	40.5	0.426725	-0.152556	-0.000124931	0.0560179	0.507618	-0.140939	0.170105	0.0697432	0.188528	0.652472	0.069294
AluSc8_dup676_ENSG00000144802	0.885465	0.91786	60.5	32.5	29	29	77.5	146.5	120.5	170.5	28	69	83	264	217.5	3	509	33	115	238	15	100	0.5	29.5	39	66.5	291.5	301	219.5	95.5	9.5	23.5	523.5	170.5	101.5	45.5	353.5	56	-0.294393	-1.23713	-2.11008	-1.5915	-0.0535974	1.29083	0.848014	1.16579	-1.37045	-0.00891542	0.0089159
AluSc_dup2317_ENSG00000018280	1.32894e-07	9.4133e-07	41.5	74.5	193	59.5	59	31.5	28.5	45.5	22	24.5	109	29	53.5	105.5	41.5	63	49	32	474.5	195.5	1097	700	162.5	165	191	244	140.5	95.5	249	111.5	286.5	248	366.5	116	289.5	162	-1.31167	-0.513785	0.150941	-1.02811	-0.92053	-1.4001	-1.70544	-1.2135	-2.19183	-1.97618	-0.0713906
AluSz6_dup81_ENSG00000261971	2.1228e-06	1.14201e-05	9.5	6.5	0	8	6.5	3	5	2	3	8	6	1.5	4	22	2	12.5	11.5	4.5	23.5	561	13.5	43.5	7	2.5	302.5	369.5	52.5	94.5	5	7	360	364	231.5	9.5	84.5	38	0.0105128	-0.583221	-3.21802	-0.473637	-0.653441	-1.34313	-0.767106	-2.272	-1.617	-0.141598	-0.805319
AluSz6_dup81_ENSG00000008516	2.2404e-06	1.19021e-05	9.5	6.5	0	8	6.5	3.5	5	2	3	8	6	1.5	4	22	2	12.5	11.5	4.5	23.5	561	13.5	43.5	7	2.5	302.5	369.5	52.5	94.5	5	7	360	364	231.5	9.5	84.5	38	0.0105128	-0.583221	-3.21802	-0.473637	-0.653441	-1.12073	-0.767106	-2.272	-1.617	-0.141598	-0.805319
AluSx_dup2514_ENSG00000110057	0.577652	0.645209	73.5	75	199	93	66.5	58	45.5	66	53.5	61	87.5	60.5	57	99.5	30.5	104.5	81.5	81	478.5	49	150	101	51.5	70	46	55.5	74	94	65	79.5	34.5	32	94.5	43.5	134	73.5	0.119178	0.102078	0.801322	0.222442	-0.141677	0.086812	-0.424319	-0.070682	-0.303576	-0.0539408	0.21785
AluSp_dup2752_ENSG00000214087	0.0494269	0.0783823	183	241	318	294.5	147.5	87	138.5	124.5	235	176.5	140.5	143	155.5	551.5	63	293	116	184	1131.5	48.5	249.5	149.5	48.5	69	62	55	114.5	94	31	362.5	60.5	32.5	128.5	134.5	125.5	124.5	0.446429	0.797372	0.488804	0.896631	0.0188346	-0.317002	0.192853	-0.143851	0.842698	0.490069	-0.0877118
AluSx3_dup54_ENSG00000167193	0.000572156	0.00150103	39.5	39	67.5	36.5	33	37.5	24	39.5	37	44	38	33.5	25.5	121.5	23	87	58	46.5	333	56.5	94.5	418	70	73	74.5	114	47.5	93	88	76	59	47.5	136	46.5	152.5	79.5	-0.310285	-0.37491	-0.292058	-0.660464	-0.686138	-0.0759225	-0.880722	-0.344867	-0.369161	-0.0588183	-0.519006
AluJb_dup2924_ENSG00000122862	0.559895	0.630346	9.5	9.5	3	1.5	39.5	46	46	42	7	15.5	30	71	48.5	0	117	2.5	8	50	1	110.5	0	2	6.5	16	106	127	58	91.5	3.5	11.5	401	138	38	6	70.5	2.5	-1.49235	-1.5386	-3.91012	-4.39154	0.447039	1.09261	0.931666	0.617459	-1.89747	-0.690264	0.0137467
AluSx_dup444_ENSG00000226091	0.201899	0.265656	62	220	375.5	215.5	108	101	91.5	84.5	69.5	62	169.5	87.5	91.5	437	47.5	121.5	90.5	73.5	1484	156	275	455	35	89.5	135.5	88	134	91.5	36.5	163.5	108	62.5	221.5	88	363.5	148.5	-0.746635	1.03428	1.09703	0.81449	-0.0624099	0.266705	-0.0367508	-0.334535	-0.546439	-0.650819	0.551443
AluSc_dup1596_ENSG00000027697	0.679539	0.740523	37	32	4.5	8.5	46.5	33	55	77	21	23.5	49	60	51.5	0	81.5	22.5	103.5	64	0	185.5	1.5	2.5	6	9	128	126.5	130.5	90.5	4	21.5	210.5	435.5	110	78.5	246	27	-0.232814	-0.488514	-4.02715	-2.59103	-0.0195746	-0.0885487	0.487473	0.789937	-1.0145	-0.791863	0.0195746
AluSq2_dup1748_ENSG00000196405	2.72763e-09	3.92964e-08	648	414.5	455.5	358	441.5	277.5	414	491	600	686	299	532	485.5	127.5	295.5	771.5	796.5	949.5	65	55.5	33	14	9.5	69.5	35	159.5	34.5	90	11.5	184.5	86	1.5	136	37.5	69.5	30.5	2.11516	1.42429	0.851807	1.0229	1.44511	1.20098	1.61718	1.6803	2.03958	2.29319	0.846441
AluSx3_dup263_ENSG00000178971	0.00932915	0.0182294	227.5	224.5	253.5	218	193.5	142.5	103.5	206	222.5	148	142	185.5	178.5	670	69	446.5	202.5	338.5	1081.5	65.5	324.5	245.5	23.5	86	37.5	63.5	59.5	89.5	59.5	230	57	34	112	80.5	124	97	0.492698	0.4273	-0.105991	0.194937	0.142699	0.127118	-0.495157	0.314893	0.496088	-0.0317554	-0.340145
AluJr_dup1082_ENSG00000146592	0.00225797	0.00509091	7	9	13.5	2.5	23	12	18	12.5	2.5	4.5	9.5	12	10.5	9.5	41	7.5	32	31.5	5.5	281.5	9.5	25.5	7.5	8.5	291.5	253	30	89.5	10	4	398.5	455	232.5	14	71	10.5	-1.08319	-0.766868	-0.890467	-2.80484	0.516549	0.00374031	0.427759	-0.281273	-2.53317	-1.62481	-0.795487
AluJb_dup5100_ENSG00000103160	0.588146	0.653496	119.5	111	183	173	102	69	62.5	66	96.5	80.5	110.5	97.5	112.5	286	57	164.5	70.5	103.5	572.5	32.5	138.5	100.5	31.5	69.5	97	74	103	88.5	30	191.5	83.5	52	69.5	108.5	130	139	0.239812	0.0871148	0.0998373	0.537351	-0.105095	-0.243206	-0.546889	-0.651243	-0.0331464	-0.234322	-0.0260196
AluSx1_dup3271_ENSG00000185043	1.56288e-08	1.58148e-07	260.5	99	432.5	295	265	234.5	185	317.5	398.5	448.5	315	245	360	91	252	307	221.5	391	35.5	172.5	43	43.5	3.5	55	86.5	64.5	124.5	88	22.5	111.5	118.5	88	89.5	99	245.5	52	1.03039	-0.41164	1.007	0.973599	0.938632	1.18802	0.685012	1.28128	1.67914	1.91003	1.15159
AluSg_dup33_ENSG00000093072	7.51356e-05	0.000241914	666.5	720.5	1614	1006	835.5	658	679	814	674.5	641	945	579	725	577.5	693	1083	814	663.5	600.5	281	583.5	81.5	50	405	138	505	408.5	87.5	62.5	651.5	175.5	8.5	565.5	377	318	324	0.0755463	0.141694	0.596703	0.433277	0.285115	0.366354	0.250734	0.329388	0.128211	0.115082	0.426389
AluJb_dup1647_ENSG00000185022	0.0590971	0.0918329	64.5	49.5	96	38	26.5	15.5	27.5	58.5	28.5	22.5	112	58	59.5	110	19	21	16	16	28.5	80.5	144	681.5	34.5	46	91.5	62.5	209.5	87	9	36.5	96.5	31.5	13.5	22	155	79.5	0.327763	-0.100354	0.14669	-0.671759	-1.07201	-1.41994	-0.753724	0.152318	-0.815123	-1.0958	0.971023
AluSz6_dup1221_ENSG00000163421	1.14652e-08	1.24941e-07	13.5	21.5	9	10.5	12.5	1	5	0.5	16.5	14	3	5	8	129	6	15.5	10.5	11	148	376.5	106.5	525.5	73	20.5	150.5	312.5	113.5	86.5	96.5	7.5	187.5	96	196	31	873.5	335	-0.901707	-0.276576	-2.24148	-1.5005	-1.1292	-4.34727	-2.18629	-4.6372	-0.576749	-0.753423	-3.2245
AluSx_dup4127_ENSG00000223496	6.60497e-05	0.000217606	260	223.5	403	237	198	140.5	209	299	231.5	181.5	245	258	233	351	119.5	203.5	172	194	225.5	56	299	72.5	14.5	149	27	81	76	86	29.5	191.5	56	10.5	84.5	127	112	137	0.528061	0.263578	0.405522	0.158215	0.0185847	-0.0505552	0.361434	0.695114	0.396013	0.105335	0.289464
AluSz_dup1715_ENSG00000205045	1.85494e-15	1.5767e-12	447.5	410.5	383	323.5	494	178.5	318.5	468	482.5	630	266	371	339.5	119	217	598.5	639	651	30.5	35.5	67	17	12.5	51.5	28.5	55.5	29	84.5	12	95.5	43.5	11.5	53.5	25.5	71	23.5	2.1193	1.94855	1.13995	1.41496	2.14546	1.10266	1.77709	2.14934	2.2634	2.70858	1.21597
AluSz_dup4055_ENSG00000085265	0.00639047	0.012964	38.5	49	184.5	41.5	48.5	45	30	32.5	37.5	20	51.5	21.5	30	177	39	208	53.5	75	1008.5	49.5	307	241	626	346	58.5	107	56.5	82.5	678.5	166	73	41	156	76	124	41.5	-0.553431	-0.251754	0.952452	-0.6814	-0.33677	-0.0190396	-0.764945	-0.832432	-0.555947	-1.40247	-0.286584
AluJr4_ENSG00000197405	2.2113e-06	1.18214e-05	9.5	6	58	28	19	13.5	19.5	8.5	11.5	6.5	22.5	11.5	6	85.5	6	29	11.5	24.5	1120	69.5	234	373	150.5	63	59.5	91	26	81.5	60	100	88	64.5	124.5	16	76.5	57.5	-1.63123	-2.34044	0.22402	-0.30802	-0.747691	-0.81494	-0.445369	-1.82627	-1.32014	-2.0829	-0.540167
AluJo_dup3999_ENSG00000163958	1.46273e-07	1.02754e-06	0	0	0	0.5	0	0	0	0	0.5	0	0	0	0	0	0	0	0	0.5	1	15.5	84.5	183	319.5	2.5	236.5	102	66	81	738	1.5	207.5	188	152	45	165	63.5	0	0	0	0	0	0	0	0	0	0	0
AluSx4_dup57_ENSG00000142347	0.0225895	0.0395898	57	55.5	208.5	128.5	28	13	15	25.5	47	25	52.5	17	31.5	423.5	9.5	135	30.5	52	870.5	27.5	188	492.5	230.5	105	44.5	59	47.5	81	319.5	100.5	37	22	124	65	138	72	0.0934296	0.00870943	1.20964	1.02994	-1.04857	-1.7297	-1.68419	-1.10162	-0.14942	-0.999788	-0.178082
AluJb_dup3161_ENSG00000090376	0.00107954	0.00266746	2	5.5	9.5	4.5	10.5	13.5	10	8	1.5	10	8.5	13.5	18	0	12.5	7	25.5	7	0	108.5	7	32	1.5	4.5	70.5	75	47	80.5	7.5	10	409.5	306.5	69.5	29	106.5	22.5	-2.65318	-1.24	-1.16006	-1.71948	-0.377329	0.411032	-0.182872	-0.687763	-3.03277	-0.235437	-0.718585
AluSz_dup224_ENSG00000170525	0.00217151	0.00496179	13	11.5	24	5.5	9	12	20.5	4.5	3.5	11.5	14.5	12	6	4.5	10	0.5	4	2	0	200.5	2.5	10	4.5	16	162.5	180.5	90.5	80	2.5	3	169.5	529	64	60	461	16	-0.00233698	-0.225461	0.127378	-1.47957	-0.649317	0.191511	0.803156	-1.56743	-1.85997	-0.0833988	0.00233698
AluSc_dup1370_ENSG00000105835	3.61788e-06	1.79836e-05	7	6	2.5	3	12	14	14	17	0	3	16	32.5	15	3	44	0.5	1	6.5	1	992	51	304.5	32.5	39.5	465	312	133.5	80	4	24	1780.5	723	100	177.5	474	47.5	-1.54528	-1.81392	-3.78551	-3.00389	-0.884136	-0.235953	-0.396897	-0.299752	-4.33324	-2.67185	-0.5055
AluJr_dup403_ENSG00000214456	3.21382e-12	1.82116e-10	0	1.5	0.5	6.5	2	0.5	0.5	2	1	1	4.5	1	1.5	1.5	0	4	4	0	7	156	44	503.5	153	11.5	129.5	39	82	79.5	80.5	37	128.5	111	136	105	287	57.5	-2.55586	-2.03653	-2.55586	-0.11103	-1.69171	-2.55586	-2.55586	-1.60983	-2.5398	-2.47943	-0.55819
AluSq2_dup120_ENSG00000134086	0.85291	0.891726	85	133	210	181	103	69.5	51	91.5	123	84	100	81	127.5	402	34	255.5	52.5	111	688.5	29.5	289.5	160	56	128	47.5	69	91	79.5	35	265	62	17	84	143	142	152	-0.121121	0.478524	0.428926	0.733111	0.0395226	-0.102246	-0.709706	-0.0493946	0.447454	-0.0423784	-0.0395231
AluSq2_dup120_ENSG00000287086	0.854745	0.892547	84	132	210	178	102	69.5	50.5	91	123	84	100	81	127.5	400.5	34	254.5	52.5	111	684	29.5	287.5	160	55	127.5	47.5	69	91	78.5	35	264.5	62	17	84	143	142	151	-0.131156	0.474674	0.435964	0.716037	0.0324855	-0.0952082	-0.716881	-0.0502615	0.454492	-0.0353403	-0.032485
AluSz_dup2640_ENSG00000122862	0.320004	0.39478	8.5	0.5	9	0.5	29	38.5	40	32	5	10.5	19.5	45	28.5	1	101.5	2	14.5	48.5	1	93.5	0	5.5	11	23	96	123	53.5	78	2	9	420	129.5	33.5	3.5	65.5	2.5	-1.46431	-4.53238	-2.13665	-4.53238	0.189745	1.02434	0.918539	0.413648	-2.19439	-1.06364	-0.419235
AluSz_dup671_ENSG00000177000	0.50534	0.58282	135	139.5	313	254	124	69.5	94.5	142.5	134	86.5	179	100.5	98.5	668	30	269	85	95	1816.5	40	245.5	90	24	117	67.5	104.5	132	77.5	20.5	364	62.5	30.5	95.5	145.5	191	172.5	0.299294	0.300354	0.75769	0.974941	0.0602093	-0.349256	-0.0668979	0.342715	0.324019	-0.247077	0.553427
AluSz_dup671_ENSG00000215910	0.504243	0.582346	135	139.5	313	254	124	69.5	94.5	142.5	134	86.5	178	100.5	98.5	667.5	30	268	85	95	1815.5	40	245	90	24	117	67.5	104.5	132	77.5	20.5	363	62.5	30.5	95.5	145.5	190	171.5	0.30308	0.30414	0.761476	0.978727	0.0639954	-0.345469	-0.0631118	0.346501	0.327805	-0.243291	0.549131
AluJb_dup1752_ENSG00000100644	0.505376	0.582072	50	24.5	17	8	32.5	19.5	52	42	27	37	38	46	43	11.5	110.5	4.5	53	60.5	2	404	6.5	110	4	38	106.5	100	64.5	77	0.5	4.5	497.5	521.5	39.5	159.5	319.5	6.5	0.307356	-0.768037	-2.00385	-2.57272	-0.430598	-0.741773	0.51232	0.021235	-0.546162	-0.0312309	-0.24144
AluSc_dup1045_ENSG00000135218	0.0566603	0.0885317	203.5	177.5	348	302	330	317	84	240	204.5	256.5	201.5	180	242	185.5	153.5	559	213.5	186.5	177.5	100.5	168.5	24.5	23.5	164.5	113.5	503	310.5	76.5	57.5	254.5	100	6.5	176	314.5	718.5	536.5	-0.0308871	-0.274343	-0.0116363	0.30241	0.550084	0.917891	-1.15907	0.172536	0.0116363	0.398859	-0.198003
AluSx1_dup3600_ENSG00000049541	0.157851	0.21711	67	75.5	125.5	159.5	69.5	44	59	55.5	85	69	69	59	64	181	36	119.5	51	52.5	419	82	166.5	182.5	49.5	59.5	62.5	55.5	124.5	75.5	25	174	51	27.5	95	147	104.5	148.5	-0.063035	0.0630345	0.0876117	0.952066	-0.126648	-0.360367	-0.0980997	-0.36929	0.315718	0.0752168	-0.173467
AluJo_dup2180_ENSG00000122862	0.180126	0.243414	17	24.5	26.5	9.5	26.5	66	54.5	38.5	19.5	24	57.5	69.5	63.5	9.5	98.5	5.5	26	51.5	9.5	180.5	3.5	39.5	18.5	34.5	154.5	206	56	75.5	8.5	17.5	407.5	147	40.5	20	124	28	-1.24276	-0.761756	-1.35711	-2.31851	-0.718765	1.0235	0.586346	-0.0980153	-1.00937	-0.649441	0.362403
AluSz6_dup423_ENSG00000272558	0.0388662	0.0631668	146	160.5	365	390.5	158	106	131.5	161.5	197.5	232.5	196	151.5	239	632.5	106.5	290	122.5	171	871	90	263.5	120	35	90	69.5	123	134	75.5	42	391.5	76.5	39	139.5	114	251	172	-0.0945492	-0.00419045	0.472571	1.08858	-0.0970583	-0.247128	-0.0970736	0.0164347	0.376787	0.672529	0.177469
AluSz6_dup423_ENSG00000112343	0.0387804	0.0631482	146	160.5	365	390.5	158.5	106	131.5	161.5	197.5	232.5	196	151.5	239	632.5	106.5	290	122.5	171.5	871	90	263.5	120	35	90	69.5	123	134	75.5	42	391.5	76.5	39	139.5	114	251	172.5	-0.0945492	-0.00419045	0.472571	1.08858	-0.0925002	-0.247128	-0.0970736	0.0164347	0.376787	0.672529	0.177469
AluSz_dup1826_ENSG00000196684	0.000308576	0.000868508	299	390	878	659	415	187	223.5	421	332.5	201	408	263	420	1380.5	141.5	463.5	213	221.5	1351	110.5	374	141	76.5	95	86.5	102.5	49.5	74.5	54.5	348	86	27	188	75.5	155.5	78.5	0.373266	0.710349	1.17253	1.27718	0.729767	0.00548458	0.101777	0.832359	0.561927	-0.103867	0.668823
AluJb_dup211_ENSG00000269220	0.0470553	0.0753239	38	66.5	84.5	79.5	22	21	33.5	37.5	61.5	35	53	49	50	214.5	32	79.5	32.5	55	373	116	154.5	1231	27.5	34	66.5	48	69.5	73.5	17	29.5	132	57.5	71	47	122	70	-0.448718	0.312391	-0.0505738	0.380015	-1.35368	-0.995003	-0.482175	-0.502409	0.281321	-0.471547	-0.121593
AluSc_dup1729_ENSG00000115271	0.000145209	0.000434604	0.5	0	0	0.5	2	2	4	1.5	0	0	0	3	1.5	0	12.5	2	27	7	0	152	0	3	5	4.5	150.5	80	16	73	2	7	231	438.5	90	11	46.5	2	-2.20013	-2.20013	-2.20013	-2.20013	-1.33599	-0.910196	-0.0711398	-1.66914	-2.20013	-2.20013	-2.20013
AluJr4_dup407_ENSG00000254614	0.0107024	0.0207695	752.5	641	1083.5	319.5	214	181	295	364	336	179	468.5	66	153	444	163.5	251	116.5	407.5	518.5	85.5	391	77	22	21.5	60	97	260.5	72.5	64.5	1407	15.5	0.5	23.5	170.5	341.5	403.5	1.90197	1.62435	1.6731	0.42987	-0.0285783	0.155591	0.699373	0.819633	0.774189	-0.0739479	1.06546
AluSx_dup1503_ENSG00000101082	3.77253e-05	0.000135875	365.5	377.5	1039	421.5	501.5	155.5	290	334.5	754	279.5	542	279	479.5	174.5	270.5	327.5	301.5	291	108.5	31	220.5	59.5	30	95	25	71.5	70	70.5	46.5	572.5	30	2	57.5	70	282	320	0.83511	0.835469	1.58755	0.804549	1.17502	-0.088522	0.649672	0.672663	1.91525	0.543902	1.25066
AluJo_dup3700_ENSG00000260563	0.00103023	0.00256802	37	50.5	58.5	43.5	33	19.5	27.5	30	46	45	43	29	26.5	41	13	61	36	31	69	53	80	476	47.5	49	52.5	58.5	57	69.5	57	56.5	68	64	87	63.5	70.5	50	-0.156416	0.246096	-0.250313	-0.159149	-0.437942	-0.771142	-0.436129	-0.493561	0.193143	0.221799	-0.0924726
AluSc_dup708_ENSG00000285133	0.0253458	0.043523	31	31	52.5	14	25	18	30	19	23.5	17.5	38	26	35	78	79	36.5	25	98.5	60.5	141.5	158	2913.5	162.5	100.5	54	40	34	69	166	23.5	34.5	22.5	31	29.5	144.5	41.5	0.00551176	-0.0407343	0.0107532	-1.37755	-0.421294	-0.469435	0.106587	-0.735339	-0.358644	-0.723586	0.146376
AluSc_dup708_ENSG00000175197	0.025974	0.0444224	31	31	52.5	14	25	18.5	30	19.5	23.5	17.5	38	26.5	35	78	79.5	36.5	25.5	98.5	60.5	142	159	2928.5	163	100.5	54	40	34	69	166	23.5	34.5	22.5	31	29.5	146	41.5	0.00551176	-0.0407343	0.0107532	-1.37755	-0.421294	-0.429906	0.106587	-0.697865	-0.358644	-0.723586	0.146376
AluSx3_dup932_ENSG00000272888	0.958738	0.974794	80	95	259.5	120.5	63.5	27	53.5	58	57.5	29.5	84.5	83.5	86	354	62.5	124	54.5	108	575	58	94	300	79	126	23.5	40	32	67	37	115.5	86	98	49.5	81	99	30.5	0.00892591	0.210608	0.951781	0.363665	-0.440783	-1.24879	-0.423154	-0.489603	-0.43206	-1.33454	-0.0649896
AluSz6_dup1702_ENSG00000048028	7.16178e-09	8.33906e-08	280.5	327.5	460.5	425	291.5	122	227.5	216	415	334.5	208	239	327.5	705	131	284.5	295	253.5	242	29.5	151.5	20.5	6	42.5	18	81.5	47	66	13.5	178	19.5	9.5	52.5	50.5	58.5	57.5	0.618392	0.79564	0.578784	0.981632	0.557421	-0.273402	0.464639	0.206841	1.21895	0.968214	0.0341077
AluSx_dup6596_ENSG00000169241	0.515409	0.589633	109.5	94.5	181.5	197	113	87	66.5	91.5	115	100.5	110.5	77.5	124	273.5	44	165	99	86	509	26.5	331	117.5	32.5	132.5	35.5	62	107	66	35.5	269	43	30	87	123	124.5	167	0.0494962	-0.209294	0.0237274	0.660539	-0.0215774	0.026978	-0.521627	-0.244173	0.155651	0.0215774	-0.0902553
AluJo_dup1346_ENSG00000231113	0.707361	0.765932	71	76.5	140	108	79	40.5	40.5	45	49	53	76	53	54.5	167	34.5	83.5	29	61	424.5	59.5	145	110	17	69.5	43.5	56	60	65.5	28.5	140	41	19.5	76.5	55.5	57.5	74.5	0.35835	0.419744	0.583078	0.727268	0.395918	-0.142222	-0.303166	-0.334126	-0.141236	0.0323391	0.303663
AluSq2_dup1993_ENSG00000237190	0.289691	0.361582	78.5	103.5	177.5	168	80	62.5	72	60	85	66	100	74.5	72	259.5	36	140.5	63	50	412.5	27.5	218	69.5	37.5	107.5	21	42.5	84.5	64.5	24.5	123	29.5	10	56	123	91.5	90	0.00975609	0.362376	0.432003	0.871231	-0.0794024	-0.00975561	0.0334415	-0.412556	0.159977	-0.144655	0.206124
AluSq_dup138_ENSG00000122694	0.00637182	0.0129881	25.5	24.5	160	77	22.5	15	29	23.5	31	27.5	49	21.5	28	160.5	11	108	36	51	340.5	54	161.5	650.5	187.5	76	62	63.5	29.5	63.5	132	76	105	27.5	94	28.5	99	49.5	-0.796464	-0.900425	1.09823	0.561675	-1.0935	-1.25267	-0.462527	-0.948882	-0.479241	-0.591713	-0.0070467
AluJb_dup340_ENSG00000214021	0.200674	0.264455	61	100	251	123.5	77.5	40	51.5	51	79	80.5	92	68.5	83	378.5	31.5	139.5	81.5	79	557.5	113.5	102.5	375	49	48.5	84	98.5	94	63.5	54	218.5	71	66.5	87.5	77	260.5	87	-0.41098	0.255892	0.875018	0.370428	-0.182059	-0.710465	-0.506836	-0.703874	-0.00248528	0.0850153	0.0289769
AluSx1_dup870_ENSG00000132530	3.72029e-09	4.71977e-08	287.5	672.5	1135	497	537	329.5	265.5	879.5	478	458.5	472.5	293	316.5	471	610.5	567.5	805.5	404	273	68.5	127.5	21.5	31.5	71	111	250	77.5	63	46	217	90.5	10	112.5	79	83.5	153	0.0978689	1.2776	1.32412	0.651331	0.882764	0.60391	0.1314	1.67641	0.866769	0.867045	0.661755
AluSx1_dup870_ENSG00000279296	3.71859e-09	4.78909e-08	284.5	666	1124.5	491	531.5	328	262.5	869.5	472	453.5	471	293	316.5	471	605	558.5	798.5	401	273	67.5	126	21.5	31.5	71	110	249.5	76.5	63	46	212.5	89.5	10	112.5	78.5	83.5	152	0.0903025	1.27115	1.31828	0.641375	0.875478	0.604895	0.122572	1.66748	0.856112	0.858792	0.664734
AluSx1_dup5485_ENSG00000105402	0.00450816	0.00948499	12	17	48	26.5	17.5	16	6	14.5	7.5	8.5	18	6	2	126.5	5	33	14	20	176	22.5	109	757.5	74.5	61.5	21.5	28	12.5	62	148	30	23.5	8.5	28.5	12	57	42	-0.596273	-0.140019	0.648919	0.310462	-0.168418	0.128089	-1.44789	-0.357837	-1.23889	-0.997957	-0.164178
AluSx_dup4396_ENSG00000007129	4.54009e-08	3.74668e-07	445	347.5	347	328	243	253.5	235	266.5	438	430.5	220.5	389.5	393	270	188.5	852.5	446.5	549	111	37.5	116.5	49	1.5	106.5	17	43.5	22.5	61	17.5	203.5	38	4	86.5	46.5	39.5	35	1.14552	0.742485	0.031846	0.469192	0.156209	0.643029	0.37276	0.371271	1.1581	1.19355	-0.0203705
AluSx_dup4396_ENSG00000268027	4.84105e-08	3.91895e-07	438.5	345	347	327	235.5	249	233.5	265.5	432.5	421.5	220	386.5	390.5	268	186.5	840.5	436.5	542.5	110	37.5	116	49	1.5	106.5	17	42.5	22.5	61	17.5	203.5	38	4	85.5	46.5	38	35	1.12593	0.733706	0.0334835	0.466424	0.112617	0.618826	0.365159	0.367486	1.14151	1.1647	-0.0220084
AluSg_dup266_ENSG00000100209	0.0941061	0.137204	63	55.5	109.5	98.5	52.5	41	39.5	41.5	65	54.5	66.5	52.5	53	130	24	125.5	51.5	33.5	428.5	13	87.5	34	6	32.5	18.5	41	40	60.5	14	71.5	23	10	25	81.5	44.5	118.5	0.235216	0.0061059	0.277915	0.643766	-0.144284	-0.0751867	-0.289902	-0.401607	0.315755	0.121937	0.160351
AluSx_dup6250_ENSG00000163131	0.270764	0.341467	130	216.5	586.5	304.5	159	128.5	145.5	117	113.5	64.5	219	193.5	146	544.5	124.5	156.5	85.5	77	1235.5	118	270	63.5	65.5	183.5	61	125	219.5	60.5	13	270.5	55	31.5	89.5	230.5	205.5	140	-0.0282288	0.66138	1.39058	0.96348	0.145821	0.264353	0.28266	-0.214814	-0.188597	-0.943553	0.571323
AluSz6_dup844_ENSG00000068028	0.00488721	0.0101074	101.5	108	225.5	124.5	98	47	78.5	128	95.5	91	47.5	98.5	58	401.5	104.5	233	251.5	204	439.5	17	248	74	32	61.5	26	46.5	9	60	33.5	99.5	45.5	9.5	78.5	10	44	31.5	0.0387716	0.082077	0.435612	0.0972152	-0.12832	-0.762651	-0.183562	0.338853	-0.0136843	-0.0229535	-1.20958
AluSg_dup2095_ENSG00000143515	1.32676e-07	9.47686e-07	497.5	321	224	283	449.5	351	455.5	502	656	682.5	264	475.5	597	88	281	619	506.5	664.5	13.5	70	112	86.5	28.5	202.5	30	82	35.5	59.5	39.5	195	47.5	4.5	104	53.5	70	45.5	1.51934	0.840974	-0.386662	0.469227	1.2565	1.32544	1.54048	1.49775	1.95379	2.07129	0.452318
AluJr_dup796_ENSG00000166710	0.203205	0.26655	71.5	52	374	130.5	35.5	38.5	59	51	43	37.5	81	38	78	1041	81	375	73.5	164	2942.5	63.5	273	4623	240.5	256.5	73.5	53.5	40	58.5	64	97	109.5	76	99	57.5	116	126	-0.0208216	-0.526499	1.61139	0.61099	-1.14741	-0.604581	-0.149669	-0.54285	-0.718977	-0.856058	0.00628996
AluSx1_dup1062_ENSG00000100100	2.57293e-08	2.3516e-07	20.5	13	22.5	16	9.5	3	6	10.5	8.5	11	8	11	12.5	32	8.5	11.5	18	20.5	72	223.5	86	1278.5	55.5	8.5	182.5	122	81	58.5	49	30	158.5	106	157	78.5	221	77	-0.289941	-0.993299	-0.910447	-0.883715	-1.51603	-2.75321	-1.91415	-1.28976	-1.52458	-1.09224	-1.80036
AluSq2_dup4423_ENSG00000082512	1.58239e-08	1.58239e-07	323	318	171	206.5	240.5	219.5	305	251	357	404.5	220.5	231	291.5	55.5	195	499	415	414	16.5	39	48.5	19.5	4	90.5	24.5	46.5	21	58	44.5	143	74	5	55.5	72	63.5	48.5	1.10405	1.03529	-0.568298	0.222433	0.562085	0.856059	1.1697	0.705619	1.28389	1.52447	0.400425
AluSz_dup1427_ENSG00000105612	0.253992	0.324652	89.5	94.5	166.5	156.5	69.5	83.5	79	78	99	93.5	102	74.5	104.5	385.5	45	131.5	64.5	87	635	31.5	125.5	52.5	22	110	36.5	55.5	95	58	13	116.5	60	27	116	186.5	169.5	93	0.0160518	0.0482326	0.156807	0.586033	-0.465288	0.225266	-0.0156021	-0.216944	0.197044	0.174947	0.0517945
AluSq2_dup58_ENSG00000093072	1.01814e-06	5.76945e-06	367.5	319	334.5	235.5	619.5	553	624	660.5	359.5	353	473.5	506	520	61.5	723.5	570.5	887	347	23	270	35	10	18.5	129.5	108	408	232.5	57.5	28.5	73	155	21.5	342	196.5	116	100.5	0.746818	0.496384	-0.143728	-0.131422	1.38371	1.64568	1.659	1.55805	0.750517	0.784558	0.959571
AluSz6_dup1468_ENSG00000183484	0.898449	0.927924	24	37.5	91	70	36	49.5	47.5	45	54.5	34	53.5	61	72	463.5	34	46	10.5	33.5	374.5	22.5	48.5	202	22.5	38.5	26	41	80	57.5	8.5	34.5	62	28	40.5	27	94	72	-0.937973	-0.340363	0.230052	0.370126	-0.469476	0.415746	0.195302	-0.0656643	0.280701	-0.339656	0.0656643
AluY_dup4743_ENSG00000197355	0.830593	0.870536	81.5	98	184.5	167.5	102	75	65.5	141	77	66.5	124	98.5	138	221	42.5	137	81.5	78.5	842	48.5	321	126	63	126	32	75.5	185	56	59.5	361	30	12.5	119	117.5	219.5	130	-0.230754	-0.0110188	0.193187	0.572313	-0.0235229	-0.0413389	-0.397678	0.525487	-0.277245	-0.428384	0.221847
AluSg7_dup61_ENSG00000248476	0.0116072	0.0223216	18	29.5	180.5	88	24	9	12	17.5	20	13.5	61.5	10.5	6.5	158	5.5	113.5	15.5	27.5	937	26.5	58	170	45.5	38.5	16.5	27	54.5	56	140	102.5	36.5	12	75	57.5	104	84	-0.902007	-0.235535	1.66912	1.15128	-0.603435	-1.59268	-1.33859	-0.977231	-0.714552	-1.22123	0.717716
AluSg4_dup140_ENSG00000177410	0.510598	0.587292	26	10.5	5	0	34	26	34	28.5	15.5	31.5	11	37	18.5	1	62.5	11.5	56.5	40.5	0.5	603.5	2	13	3.5	2.5	63	70	33	55.5	5	1.5	198	308.5	111	18	91.5	12.5	0.0175829	-1.33679	-3.11574	-4.66346	0.28814	0.326908	0.552987	0.115451	-0.693209	0.390239	-1.37629
AluSx1_dup6040_ENSG00000242086	0.00812126	0.0161664	124.5	135.5	135.5	119	79.5	70	80	137	130	100.5	93.5	78	119	342.5	55.5	199	90	109.5	408.5	67	163.5	95	12	37.5	16.5	38	87	54	14.5	145	29.5	7.5	72	51	117	103.5	0.579705	0.655606	-0.0529556	0.278298	-0.18388	0.058311	0.0900121	0.683153	0.677522	0.366571	0.01373
AluSx_dup6147_ENSG00000163959	4.72229e-10	9.1226e-09	0.5	0.5	4	3.5	1.5	0	0	2	0	0	0	2.5	0	0	0	0	1	0	12	34	36.5	871	159.5	6.5	75	54	59	53	260.5	12.5	102.5	55	48.5	115.5	174.5	96	-2.49812	-2.49812	-1.27232	-0.946376	-2.04901	-2.49812	-2.49812	-1.55209	-2.49812	-2.49812	-2.49812
AluSx_dup6147_ENSG00000161217	4.73366e-10	8.94137e-09	0.5	0.5	4	3.5	1.5	0	0	2	0	0	0	2.5	0	0	0	0	1	0	12	34	36.5	871	159.5	6.5	75	54	59	53	261	12.5	102.5	55	48.5	115.5	174.5	96	-2.49812	-2.49812	-1.27232	-0.946376	-2.04901	-2.49812	-2.49812	-1.55209	-2.49812	-2.49812	-2.49812
AluSz_dup3695_ENSG00000138185	6.2356e-06	2.81929e-05	8.5	5.5	62	12	6.5	1	3.5	3.5	5.5	1.5	10.5	5	0	50	6	20.5	7	4	107.5	61.5	139.5	931.5	281	116	32.5	30	18.5	53	207.5	75	22.5	31	99	8.5	54.5	21	-0.807929	-1.48221	1.304	-0.546652	-1.31142	-3.58607	-1.93966	-2.12262	-1.40051	-3.21461	-0.655942
AluSc_dup512_ENSG00000100644	0.584746	0.650568	38	46.5	72	11	40.5	33	50	96	21.5	52	60	78	66	11.5	98	20.5	55.5	62	0	289	3.5	33	4	25.5	100	81	92	52.5	0	3.5	338.5	390	26.5	223.5	415	14	-0.31919	-0.0742054	-0.152001	-2.34391	-0.343734	-0.213399	0.225119	0.983263	-1.1054	0.229138	0.186905
AluJb_dup4233_ENSG00000197405	1.13779e-05	4.76416e-05	4	7.5	38	20.5	12	5	4.5	10.5	7	4	20.5	3.5	1.5	29	2.5	16	3	13.5	473	36	112.5	113	23.5	24.5	29.5	48.5	18.5	51.5	14.5	40.5	29	25	59.5	3	35	31.5	-2.28968	-1.42904	0.203437	-0.168353	-0.821186	-1.65843	-1.97138	-0.931947	-1.44688	-2.19387	-0.0849981
AluSx1_dup325_ENSG00000154122	0.0892294	0.13122	69	86.5	156.5	162.5	94	47.5	56	75	90	67.5	80.5	62.5	66	426	14	258.5	54.5	117	674	33	157.5	120	13	37.5	15.5	40	42	51	17	158	23	11	72	52	66	64	0.0709681	0.350826	0.497655	1.07052	0.400567	-0.158375	-0.08182	0.156681	0.489748	0.135076	0.140493
AluYj4_dup214_ENSG00000163958	2.1391e-07	1.38797e-06	0	0	0	0.5	0	0	0	0	0.5	2	0	0	0	0	0	0	0	0.5	0	7.5	55.5	150	174	2.5	121.5	56	37.5	51	432	2	103.5	115	66.5	35	103	38.5	-0.492116	-0.492116	-0.492116	-0.492116	-0.492116	-0.492116	-0.492116	-0.492116	-0.492116	0.584308	-0.492116
AluSx3_dup358_ENSG00000276900	0.000229632	0.000654992	17	12	5	24	10.5	18	11	11	14.5	15	13	14.5	20	24.5	22	28	15.5	26	13.5	98	76.5	1765	84	32	46.5	65.5	44.5	51	25.5	14	75	67.5	69	50.5	70	28	-0.408022	-0.956769	-2.92836	-0.146745	-1.21963	-0.0162354	-0.887672	-1.07064	-0.602053	-0.492779	-0.947913
AluJo_dup3213_ENSG00000150540	0.0217514	0.0382788	55.5	94	144	127.5	115	56.5	70	75	78	43.5	94.5	57.5	66.5	197	60	122.5	61.5	45.5	451	38	64.5	8	2.5	49	10	62.5	148	50.5	4.5	133	27.5	2	114.5	149	41	51	-0.266322	0.447605	0.354379	0.697393	0.668286	0.0687661	0.216926	0.133499	0.260116	-0.521978	0.348637
AluSz6_dup2882_ENSG00000244682	0.00176024	0.00413317	283	249.5	502.5	151.5	14.5	207.5	236	186	158	92	129	163	92.5	32.5	112	92	225	91	23	57	65	22.5	14	91	46.5	86	58.5	50.5	51.5	57	74	98.5	42.5	69.5	171.5	59	1.66036	1.43235	1.73387	0.522653	-2.74278	1.52199	1.54673	1.02028	0.854933	0.135079	0.374061
AluSz_dup2040_ENSG00000138744	0.0229795	0.0401079	54.5	92.5	220	77	127.5	51	70	62	100.5	77.5	67.5	55	84.5	165	47	152.5	108.5	74	415	36.5	142	14.5	5.5	73	27	119	78.5	50.5	15.5	78	21.5	6	54.5	73	30	152	-0.370437	0.346515	0.887931	-0.108057	0.739267	-0.15687	0.139043	-0.219007	0.547883	0.23332	-0.214673
AluJo_dup1387_ENSG00000000938	0.535576	0.608609	61	29	34.5	23	51	47	70.5	56	27	29	56.5	64	69.5	16.5	85.5	14.5	57	56.5	7	338.5	12	11.5	9.5	22	115	132	123.5	50.5	4.5	11	310	509.5	60.5	82.5	244.5	34.5	0.319102	-0.799901	-1.25792	-1.3243	-0.055676	0.252278	0.676297	0.161137	-0.821297	-0.657838	0.055676
AluSg_dup1836_ENSG00000226137	0.0752557	0.113217	76.5	105	139.5	132	97	62.5	83.5	76.5	52.5	43.5	99	62	57.5	103	33	136	38	67	521.5	17	132.5	21.5	11.5	53.5	21	59.5	63	49	15.5	113	20	0.5	49	63	85.5	114	0.26158	0.672192	0.373506	0.812365	0.48764	0.279302	0.536278	0.226998	-0.24611	-0.457048	0.480682
AluSg_dup7_ENSG00000233750	4.94176e-08	3.88935e-07	0	3	3	4	0.5	1	0.5	0	1	0.5	0.5	0.5	0.5	12	1	1.5	1	1.5	6	18	51.5	1095	98	9	33.5	50	13.5	49	226	15.5	83	16.5	74	12	12	36	-2.62773	-1.10841	-1.81697	-0.883345	-2.62773	-2.3378	-2.62773	-2.62773	-2.61167	-2.62773	-2.62773
AluSx1_dup2049_ENSG00000000938	0.000664007	0.00173131	15.5	15	93	28	13.5	9.5	13.5	9.5	12.5	7.5	30	36	14	207.5	14	29	16	16	322	50.5	323	856.5	285	328	29	33	54.5	48.5	220.5	35.5	149.5	99	41	41	53.5	14.5	-0.759372	-0.852924	1.07078	-0.142436	-1.07515	-1.15632	-0.810299	-1.50022	-1.03426	-1.71086	0.0404553
AluJr_dup2672_ENSG00000149311	0.000384859	0.00105867	103.5	168	242	130.5	88.5	42	57	76.5	78	70.5	91	122	91.5	433.5	49	111.5	52.5	107	200	35.5	108.5	115	3.5	32.5	14.5	39.5	55.5	47.5	6	68	50.5	12	14	27.5	99.5	50	0.563662	1.21625	1.03423	0.661858	0.221314	-0.428183	-0.148554	0.0929804	0.191028	0.105542	0.225102
AluSx1_dup4605_ENSG00000271605	0.000478875	0.00128001	21.5	43	69.5	70	34	37.5	28.5	43.5	36.5	27	31	24	62	84.5	34.5	60	24.5	26	452	43.5	162.5	227	81	96.5	48.5	71	82	46.5	40	144.5	42	124	47	117	92	113	-1.00353	-0.0497727	-0.0656581	0.46327	-0.458794	0.108352	-0.44852	-0.02143	-0.204515	-0.579088	-0.628462
AluSx_dup3392_ENSG00000081059	9.47848e-06	4.0486e-05	973	762	504	560	461	460	419	624	751	791.5	417	731	548.5	544.5	321	1179.5	517	827.5	631.5	76.5	257.5	447	13	253.5	10.5	89.5	13.5	46.5	16	157	55	1	148	68.5	33.5	27	1.16762	0.76873	-0.536199	0.13439	-0.0265141	0.396144	0.100516	0.492149	0.82945	0.965591	-0.207635
AluSz_dup1414_ENSG00000144791	0.0130674	0.0247378	134.5	175.5	313.5	210.5	109.5	72.5	85	100.5	123.5	112	110	87.5	97	217.5	37.5	238.5	88.5	147.5	526	25.5	178	40.5	14	89.5	10.5	95.5	57.5	46.5	22	168	23	4.5	64	140.5	92	129.5	0.500105	0.837724	0.966157	0.910097	0.0869641	-0.0821228	-0.0135851	0.0451126	0.412462	0.331814	0.0571351
AluSz_dup1414_ENSG00000230530	0.0131467	0.0248327	134.5	175.5	313.5	210.5	109.5	72.5	85	100.5	123.5	110.5	110	87.5	97	217.5	37.5	236.5	88	145	526	25.5	178	40.5	14	89	10.5	95.5	57.5	46.5	22	166	23	4.5	64	140.5	92	129.5	0.500105	0.837724	0.966157	0.910097	0.0869641	-0.0821228	-0.0135851	0.0451126	0.412462	0.312362	0.0571351
AluSx1_dup2477_ENSG00000127507	0.0119688	0.0229649	31.5	35	160	144.5	16	16.5	30.5	13	17	26.5	39	17	26	161	4.5	49	14.5	11	578.5	17.5	79	85.5	17	49	81.5	83.5	33.5	44.5	24	29.5	43.5	19	99	80	66.5	82.5	-0.103798	0.00195885	1.48604	1.85763	-1.19754	-0.727359	-0.00195932	-1.41522	-0.958164	-0.257341	0.0514569
AluSx1_dup5376_ENSG00000087116	3.72373e-10	7.36087e-09	0.5	0	6	0	0.5	1.5	0.5	0	0	0	0	0	4	5	0	3.5	0.5	4	160	30	470	66.5	14	61.5	4	9	211	44.5	23.5	338	29	7	117	163	63.5	148.5	-2.11029	-2.11029	-0.299526	-2.11029	-2.11029	-1.23539	-2.11029	-2.11029	-2.11029	-2.11029	-2.11029
AluJb_dup5729_ENSG00000141524	0.012148	0.0232563	94	111.5	100.5	139.5	81	46.5	65.5	75	96	93.5	70.5	89	82.5	199	32.5	179	102	109.5	699	28.5	137.5	84.5	9	35.5	29.5	39	19.5	42	25	112.5	35.5	4.5	39.5	28.5	50.5	60.5	0.366569	0.566634	-0.291776	0.699879	0.0353641	-0.339536	-0.00621605	0.00621653	0.432394	0.45469	-0.201336
AluSx3_dup1339_ENSG00000112303	0.0390129	0.0631637	7	14.5	0	7	12	21.5	15.5	25.5	13.5	8	25.5	16.5	6.5	0	8	13.5	16.5	17	0.5	306	1.5	6.5	1	8	222	192.5	67	41.5	4.5	7	220.5	415.5	109	13	33.5	75	-1.14544	-0.141058	-3.9334	-1.38166	-0.484296	0.782797	0.149785	0.685051	-0.162454	-0.856977	0.566765
AluSx1_dup2263_ENSG00000175592	3.55948e-05	0.000129297	7	8.5	8	6.5	0.5	5.5	7.5	9.5	3	6	14	13	5.5	54	8	12.5	1	14.5	135.5	26.5	113	768	57	18	33.5	39.5	30.5	41.5	28.5	31	14	7	16.5	11	80.5	64.5	-0.796816	-0.562954	-1.35898	-1.13995	-3.58478	-0.835414	-0.548899	-0.390825	-1.98376	-0.923393	0.0503166
AluSx_dup1879_ENSG00000114353	0.00221539	0.0050082	8	12	83	26.5	13.5	3	6	4.5	4	4	17	4.5	12	150	2	58	16	19	327	24	132	1337	165.5	102.5	14	21	13.5	41.5	230	25.5	28.5	13	41	23	53.5	20.5	-1.1689	-0.630187	1.45133	0.322794	-0.530482	-2.27462	-1.43556	-2.03356	-2.13345	-2.07309	-0.234308
AluJb_dup2644_ENSG00000161405	1.13146e-09	1.78101e-08	223	198.5	110	203	274	115.5	186	247	248	291	126.5	207.5	198.5	82.5	135.5	315	417	297.5	25.5	14	41	12	6	61.5	17.5	45	11.5	41	14.5	70.5	49	2	46.5	26	32	33	1.59765	1.38349	-0.176702	1.22586	1.77831	0.95782	1.48429	1.71053	1.78639	2.07744	0.626872
AluSz_dup727_ENSG00000267852	0.149638	0.206816	57	70.5	169.5	113.5	52.5	36.5	39	36.5	66.5	72	52.5	51	60.5	259.5	13.5	198.5	27.5	70	604.5	11	217	99.5	27	41.5	12	19	9.5	41	35.5	182.5	11.5	0.5	40.5	34	26	48.5	0.157205	0.41762	0.974649	0.914641	-0.0779052	-0.176536	-0.241902	-0.520443	0.415049	0.590056	-0.114307
AluSz_dup1186_ENSG00000040487	0.258979	0.330033	38.5	32.5	68.5	45.5	32	24.5	26	40.5	34	27.5	37	26.5	46	147	12	46.5	19.5	32.5	417.5	16	126.5	121	17.5	66	15.5	36	59.5	40.5	26.5	111.5	27.5	5.5	39.5	50.5	73.5	54	0.173934	-0.11673	0.250372	0.17872	-0.209318	-0.168817	-0.244031	0.212416	0.0300622	-0.215676	-0.0362659
AluJb_dup877_ENSG00000173535	7.74915e-13	7.31864e-11	0	0	10	5.5	2.5	0.5	0.5	0	0.5	0	0	0	0	2.5	0	8.5	4.5	2	48.5	100.5	108	595	54	21.5	65.5	66.5	46.5	39.5	143.5	24	72.5	71	168.5	10	406	120.5	-2.91462	-2.91462	-0.366891	-0.710802	-1.72855	-2.91462	-2.91462	-2.91462	-2.91462	-2.91462	-2.91462
AluJb_dup877_ENSG00000284956	7.71698e-13	8.19929e-11	0	0	10	5.5	2.5	0.5	0.5	0	0.5	0	0	0	0	2.5	0	8.5	4.5	2	48.5	100.5	108	594.5	54	21.5	65.5	66.5	46.5	39.5	143.5	24	72.5	71	168.5	10	405	120	-2.91462	-2.91462	-0.366891	-0.710802	-1.72855	-2.91462	-2.91462	-2.91462	-2.91462	-2.91462	-2.91462
AluY_dup698_ENSG00000137393	2.04785e-05	7.98475e-05	0	14	18	18	25	3.5	7	3	7	3.5	14	9.5	11	69.5	8	5.5	5.5	1.5	197	15	115	457.5	35	65.5	14.5	19.5	39	39	3.5	61	53.5	42	34.5	40.5	46	20.5	-3.75713	-0.015414	-0.361406	0.15718	0.750868	-1.65984	-0.820787	-2.22614	-0.933716	-1.87335	-0.122035
AluJb_dup3748_ENSG00000196405	1.69647e-10	4.80666e-09	334	198.5	239.5	135	230.5	122.5	186	243.5	260.5	390.5	135	265	202.5	51.5	168	341	386	410	9	21	10.5	10	10.5	41	22.5	85	15	37	15.5	40.5	33.5	2	56	18.5	29	11	2.34632	1.54936	1.11169	0.803205	1.69477	1.20857	1.65015	1.85581	2.0232	2.66761	0.88656
AluSx_dup1426_ENSG00000136250	0.093942	0.137201	59.5	144	427.5	104.5	96.5	41	30.5	58.5	67.5	32.5	93	47.5	47.5	230	23	126.5	53	56	214.5	34.5	62.5	61.5	16.5	47	49	87.5	47.5	36.5	15	78	35.5	24	134	46	77	21.5	0.0882378	1.3171	2.17839	0.664557	0.669412	-0.139703	-0.727461	0.0292025	0.305687	-0.688396	0.579711
AluSq2_dup2738_ENSG00000266714	0.577278	0.645639	23	69	138.5	64.5	23	18.5	13.5	24	29	17.5	34.5	26	16.5	133.5	11	106.5	30	22.5	520	10.5	132	67.5	23	35.5	20.5	41.5	28	35.5	19	59.5	23	4	38	22.5	42.5	73.5	-0.142089	1.39663	1.69328	1.10935	-0.258555	-0.146873	-0.762382	-0.115271	0.227781	-0.440552	0.290006
AluSq_dup735_ENSG00000184588	0.763345	0.816155	40.5	95	358	67.5	54	56.5	33	43	55	30.5	89.5	61	68.5	559	4.5	75.5	10	18.5	191	23.5	92	335.5	158.5	152	24	74.5	35	35.5	18	57.5	46.5	4.5	39	11	24.5	18.5	-0.239682	0.944078	2.14948	0.261061	0.0588899	0.549972	-0.386757	-0.187849	0.237279	-0.552979	0.751417
AluSx_dup4084_ENSG00000160654	1.10981e-09	1.77989e-08	428.5	392	321.5	298	220.5	208.5	302.5	453.5	501.5	511	208	347.5	288	136	177.5	559.5	541.5	253.5	47	18	21.5	9.5	6.5	67	20	63.5	9	35	1.5	79	30.5	0	63.5	29.5	8	25.5	1.8182	1.64351	0.648913	1.05799	0.743216	1.08828	1.46422	1.86542	2.0806	2.16804	0.622619
AluSx_dup1693_ENSG00000247982	3.06383e-05	0.000112252	323	273.5	248	135.5	434.5	351.5	302	310	294	433.5	185	350	450.5	12.5	308	435	397	334.5	4	84	51	17.5	2.5	138.5	30.5	40	24	34.5	44	198.5	277.5	7	96.5	209	84.5	85.5	0.805523	0.519284	-0.330479	-0.68394	1.11688	1.23684	0.856919	0.711675	0.705257	1.32584	-0.151353
AluSx4_dup179_ENSG00000103569	0.000385024	0.00105571	2	3	22	6	16	17	10.5	11	2.5	5	18.5	48	73.5	17.5	30.5	1	1.5	1.5	7	193.5	36.5	874	49.5	24.5	64	78	69.5	34	37.5	2	290	26.5	77.5	17	136.5	25	-3.30439	-2.76567	-0.599765	-1.95565	-0.420854	0.0923996	-0.76369	-0.879539	-2.94701	-1.88664	-0.247802
AluSc_dup557_ENSG00000103657	0.212117	0.276958	36	58.5	180	121	32	19	24.5	28	67.5	48	36.5	32.5	27.5	380.5	18.5	96	20.5	39.5	491	6	67	58	19	32	13.5	23	26	33.5	9	90	17	4	37.5	45.5	51.5	28.5	0.09968	0.753873	1.6668	1.6124	-0.186711	-0.512993	-0.307154	-0.297472	1.04202	0.610534	-0.033288
AluSz_dup3007_ENSG00000277072	0.138177	0.192858	65	34	101.5	80	38	32	20.5	30	43.5	44	24.5	30	31	207.5	10.5	117	30.5	53	509.5	10.5	92	63.5	5	30	9.5	14.5	27	33.5	5.5	96	26	6.5	22	30.5	30	23.5	1.07742	0.0962644	0.965576	1.14075	0.18651	0.364373	-0.439019	-0.0726438	0.533443	0.610295	-0.48311
AluY_dup699_ENSG00000137393	1.60265e-05	6.42571e-05	0	7.5	15.5	6.5	10.5	3	4.5	3	5	2	9	5	5	54.5	2	3	1	0.5	185.5	10.5	47	736.5	129	84	6.5	12.5	24.5	33	14	40.5	25	19.5	32	41	27	9	-3.08883	-0.247579	0.0911653	-0.644006	0.167629	-1.21394	-0.789917	-1.55784	-0.750844	-2.01241	-0.0911655
AluSx1_dup2413_ENSG00000123146	0.0294644	0.049398	10.5	3.5	28	15.5	5	1	3.5	2.5	9	2	7	4	4	132.5	1.5	67.5	38	33	536	5	337	95	52	16	1.5	6.5	5.5	32.5	35.5	32	28	3	25.5	10.5	48.5	39.5	-0.162828	-1.79404	0.497402	0.162828	-1.34968	-3.24582	-1.59941	-2.2678	-0.349769	-2.45933	-0.900658
AluSx3_dup959_ENSG00000267121	0.346651	0.423962	58.5	84.5	108.5	89.5	70	25	56.5	62.5	63.5	53	52.5	51	62	180	29.5	133.5	79	85	427.5	27	99.5	136	26.5	35	55.5	95	20	32	63.5	48	28.5	17.5	65	16.5	58	80	-0.0103312	0.473938	0.126048	0.366898	0.132122	-0.927515	0.0878644	0.0505066	0.14344	-0.0569592	-0.319317
AluSx1_dup5512_ENSG00000233937	0.00864928	0.0170577	120.5	112	171	157	52	62	74	105	133.5	100.5	82	95	113.5	439	14	100	55.5	87.5	381.5	56.5	142.5	68.5	16	40	41	9.5	36	31.5	15	138.5	37.5	14	53	28.5	30	53.5	0.749911	0.59813	0.500066	0.89542	-0.579004	0.100543	0.194856	0.516685	0.933169	0.583889	0.0417061
AluSx1_dup5512_ENSG00000248275	0.0088464	0.0173259	120.5	112	171	157	51.5	62	73	105	132.5	100.5	82	95	113.5	439	13.5	100	55.5	87.5	380	56	142	68.5	16	40	41	9.5	36	31.5	15	137	37	14	53	28.5	30	53.5	0.749911	0.59813	0.500066	0.89542	-0.592944	0.100543	0.175227	0.516685	0.922321	0.583889	0.0417061
AluJb_dup254_ENSG00000261971	2.92685e-11	1.08166e-09	6.5	4	0	6.5	2	2	2.5	2.5	3	3	6.5	6.5	0	14	0	0.5	4.5	5.5	37.5	198.5	67.5	929	33.5	9	101	86.5	58.5	31	33	21	101.5	44	153.5	23.5	95.5	108.5	-1.13638	-1.88306	-3.81743	-1.3726	-2.95328	-2.52749	-2.36651	-2.54947	-2.2164	-2.15604	-1.28925
AluJb_dup254_ENSG00000205890	2.89988e-11	1.12041e-09	6.5	4	0	6.5	2	2	2.5	2.5	3	3	6.5	6.5	0	14	0	0.5	4.5	5.5	37.5	198.5	67.5	929	33.5	9	101	86.5	58.5	31	33	21	101.5	44.5	153.5	23.5	95.5	108.5	-1.13638	-1.88306	-3.81743	-1.3726	-2.95328	-2.52749	-2.36651	-2.54947	-2.2164	-2.15604	-1.28925
AluSc_dup795_ENSG00000038427	0.249028	0.319267	35.5	39.5	39.5	23	92	57	74	41.5	22.5	40.5	24.5	45.5	65.5	5.5	107	34	70.5	102	0	69.5	0	2	26.5	82.5	22	94	80.5	31	47	9	24.5	7.5	31.5	56	652.5	31	-0.149249	-0.0414615	-0.750023	-1.01166	1.1081	0.843219	1.05884	0.041461	-0.771692	0.13667	-0.837154
AluSx3_dup1941_ENSG00000183308	7.18436e-06	3.21406e-05	3.5	8.5	30.5	10.5	6	5	6.5	4	6	5.5	2.5	5	2.5	29	9.5	18.5	25.5	13.5	61.5	67.5	44.5	777.5	57	55.5	62	45.5	14	30.5	269.5	19	67	117	68	14.5	78.5	16	-2.19909	-0.965225	0.169487	-0.850347	-1.53795	-1.37519	-1.15762	-2.04102	-1.38603	-1.45119	-2.83738
AluSx3_dup1941_ENSG00000155744	7.61774e-06	3.37244e-05	3.5	8.5	30.5	10.5	6	5	7	4	6	5.5	2.5	5	2.5	29	9.5	18.5	27	13.5	61.5	67.5	44.5	777.5	57	55.5	62	45.5	14	30.5	269.5	19	67	118	68.5	14.5	78.5	16	-2.19909	-0.965225	0.169487	-0.850347	-1.53795	-1.37519	-1.05071	-2.04102	-1.38603	-1.45119	-2.83738
AluSz_dup4_ENSG00000267121	0.00785105	0.0157021	103	129.5	151.5	175	73.5	59	78.5	61.5	120.5	115.5	84	91	90	163.5	54	158.5	89.5	141.5	448	60.5	79	111.5	20.5	43.5	61	47	25.5	30	16.5	107.5	55.5	29	113.5	49	63	23.5	0.410985	0.695047	0.212851	0.939474	-0.192308	-0.0835471	0.167487	-0.367582	0.672826	0.67205	-0.0360646
AluSp_dup307_ENSG00000238246	0.29072	0.362334	21.5	67	457.5	147	30	25	26	21.5	27.5	28	49.5	14	42	578.5	9.5	87.5	12.5	16	1193	6.5	141	189.5	41	157	15.5	45	48.5	30	109	186	28.5	4.5	98	91.5	59	54	-0.748152	0.845426	2.9084	1.78903	-0.383992	-0.221236	-0.325596	-0.782734	-0.357606	-0.271246	0.302073
AluSx_dup2280_ENSG00000175592	0.000211067	0.000606105	4.5	8.5	18	8.5	6	6	7	16.5	7.5	3	14.5	2.5	18	55.5	3	19.5	0.5	16	112.5	30	92.5	713.5	64	27	37	50	26.5	30	14	21.5	13	5.5	20	5.5	96.5	63.5	-1.68754	-0.816246	-0.442346	-1.00622	-1.38897	-0.963175	-0.901727	0.152349	-0.915121	-2.17668	-0.152349
AluSc_dup421_ENSG00000136250	0.949734	0.967955	31	55.5	323	63.5	25	12.5	9	11	25.5	12.5	29	15.5	33.5	383.5	4	76	12.5	23.5	557	10.5	34	75	12.5	48.5	10	24	12	29	18	83.5	8	1.5	83	18.5	63.5	26	0.304134	1.09811	2.93052	1.1024	-0.122672	-0.696881	-1.33176	-1.22521	0.0578146	-0.91039	0.0550513
AluSz_dup3658_ENSG00000112303	0.048631	0.0775542	1.5	7.5	8	38	11	5	2	2.5	48.5	7.5	5.5	2	1.5	1.5	59.5	10	11.5	1.5	0	117	1	0	3	1	144.5	73.5	88.5	29	1.5	1	154.5	186	164	87.5	657.5	13.5	-2.34671	-0.0710311	-0.686483	2.08003	0.41129	-0.300422	-1.78329	-1.64433	2.70369	0.0710311	-0.625111
AluSq_dup314_ENSG00000177302	0.57027	0.640329	18	43.5	43.5	66.5	23	20.5	34.5	30	37.5	21	45	29	38	171	13	86	25.5	24	496.5	23.5	92.5	89	16.5	40	23.5	28.5	64.5	28.5	17	118.5	4	7	43	37.5	71	63	-1.00244	0.224337	-0.484224	0.6467	-0.765264	-0.505483	0.0845451	-0.300052	0.0919099	-0.684226	0.166626
AluY_dup1733_ENSG00000123146	0.0517623	0.0817806	4	7	30	14	6.5	6	2	2	9.5	10	5.5	5	2	158.5	1	75	32.5	24.5	719	6	376.5	120.5	61.5	28	0.5	10	4	28	54	29	9.5	5	20.5	7	34.5	25.5	-1.35056	-0.589453	0.801521	0.220571	-0.766587	-0.456274	-2.20218	-2.38514	-0.0671825	0.0671828	-1.044
AluSc_dup405_ENSG00000174123	0.0193761	0.0344555	21	34.5	12.5	16	34.5	35.5	15.5	28	32.5	28.5	9.5	5.5	12.5	5.5	8	51	51	18	22	74.5	18.5	616.5	36	22	51	37.5	21	27.5	54	34	57.5	48	85	17	19	17	-0.259215	0.410746	-1.76248	-0.887755	0.340526	0.807539	-0.548955	0.12124	0.406287	0.277174	-1.55647
AluSx_dup2410_ENSG00000166750	1.11239e-08	1.22796e-07	129	89.5	57	47.5	118	145.5	160.5	197.5	154	205	102.5	134	90.5	5	155	172	428.5	195	8.5	15.5	1	2	1.5	17	14.5	45	18.5	26	2	8.5	17	5.5	37.5	24.5	33.5	14	2.17116	1.5975	0.238015	0.493566	1.92611	2.65413	2.63474	2.75106	2.46217	2.93523	1.68655
AluY_dup2028_ENSG00000124256	0.00406108	0.0086298	121	146	191	220.5	128.5	59	79	119.5	173.5	142	120.5	96.5	134	420	90	172	107	138.5	232	52.5	219.5	89.5	45.5	81	102.5	92.5	14.5	26	42	112.5	29.5	44	95.5	30.5	45.5	41	0.0885253	0.313241	-0.00771666	0.718075	0.0588212	-0.63837	-0.378176	0.0359468	0.643906	0.415226	-0.0703158
AluSc_dup1686_ENSG00000043462	0.0866843	0.12792	17	29	60	44.5	23.5	13	32.5	31	41.5	12	86	34.5	29.5	411	11.5	97.5	9.5	29	135	36	48	896	65.5	34.5	25	45.5	42.5	25	24	121	58	42.5	48	54.5	57.5	28.5	-1.03402	-0.30975	0.0305977	0.118026	-0.683362	-1.11172	0.049264	-0.201871	0.289006	-1.44071	1.15191
AluSx1_dup2372_ENSG00000100376	0.000179128	0.000525031	107.5	95.5	88	400.5	104.5	63	70.5	79	461.5	811.5	75	347.5	112	278	88.5	123	264	463.5	57	20.5	21.5	131.5	13	30.5	12	158	113.5	25	10	54.5	16	1	166.5	32	300	21.5	0.427074	0.210064	-0.616494	2.08832	0.269775	-0.0345135	-0.0331855	-0.0519195	2.56452	3.43915	-0.245167
AluSq2_dup836_ENSG00000237705	0.61586	0.68073	17.5	39	281.5	81	26	20.5	18.5	11	33	20	19.5	23.5	28.5	392.5	13	159.5	8	40	601	12.5	135	85	24.5	67.5	13.5	44	12	24.5	19	75	12.5	18	52	44	41.5	36	-0.600692	0.509181	2.65221	1.37365	-0.146	-0.0630975	-0.37214	-1.30513	0.349871	-0.312231	-0.59744
AluY_dup175_ENSG00000205531	0.989113	0.99379	23	39	24.5	66.5	44.5	39	62	46.5	42	16.5	83	41	23	37	18	49	54.5	8	11	13	715.5	22	40	232	14.5	49.5	101.5	24	53	18	29	6	25.5	8	31	48.5	-0.54292	0.172674	-1.20658	0.752578	0.292786	0.528245	1.0361	0.438095	0.361287	-0.926272	1.15569
AluSp_dup2696_ENSG00000065413	0.827195	0.868044	31	93.5	354.5	102	30.5	18.5	18.5	16.5	53	32	47.5	30	26	450	3.5	150	20.5	44.5	528.5	14.5	85	146.5	20	47.5	22.5	23.5	19	24	30	120.5	16	3	66	50.5	51.5	25.5	-0.0877395	1.45871	2.6729	1.39427	-0.227664	-0.523157	-0.684102	-1.03212	0.721436	0.0538802	0.375052
AluSc_dup1247_ENSG00000160613	0.003182	0.00686471	85	65	145.5	106	31.5	34	39	41.5	50.5	54.5	30	39	37	511	40.5	130	88.5	98	410	14.5	143	29	9.5	30.5	5	25.5	4.5	23.5	11.5	65.5	22	3	22.5	17.5	19	12	0.994105	0.560836	1.01478	1.07641	-0.554471	-0.0184975	0.0184979	-0.0748281	0.278378	0.448715	-0.661262
AluSz_dup450_ENSG00000245648	2.93535e-12	1.78218e-10	199	92.5	62	60.5	198.5	72	222.5	137.5	202	319.5	130.5	187.5	249	30.5	169.5	271	404	301.5	1.5	4	6	0	2	10	3	23.5	5.5	23.5	0.5	38	6	0.5	10.5	4.5	30.5	5	2.62306	1.47157	0.18582	0.669073	2.50296	1.46568	2.93247	2.05514	2.68009	3.40192	1.86147
AluSz_dup450_ENSG00000213809	2.60975e-12	2.01662e-10	202	93	62	60.5	203.5	72	229	143.5	204	324	130.5	189.5	258.5	30.5	174.5	273	408	306	1.5	4	6	0	2	10	4.5	23.5	5.5	23.5	0.5	38.5	7	0.5	10.5	4.5	30.5	5	2.64464	1.47934	0.18582	0.669073	2.53885	1.46568	2.97402	2.11676	2.69431	3.4221	1.86147
AluSz_dup726_ENSG00000267852	0.401682	0.480886	26.5	39.5	92	50.5	42.5	24	26	25.5	55	43.5	26	27	22.5	227.5	7	140.5	26.5	33.5	537	6	123	69.5	26	50.5	7.5	21	9	23	31	167.5	8.5	1	27	22.5	11.5	40	-0.141521	0.388093	0.899313	0.552548	0.423484	0.0248461	-0.0206203	-0.231598	0.94737	0.669318	-0.321869
AluSg_dup565_ENSG00000072062	0.0113392	0.0218556	23	29	85	38.5	16.5	23.5	19	22	14	7	39.5	22	34.5	167	20	30.5	14	26	403.5	28.5	118	388	118.5	84.5	31	37	29.5	23	187	58.5	27	29.5	56.5	36.5	73.5	36.5	-0.314262	-0.0260892	0.816759	0.19274	-0.909896	0.0260897	-0.441515	-0.412975	-0.995018	-1.93465	0.313089
AluY_dup5363_ENSG00000251139	3.35681e-07	2.09801e-06	1.5	1	9	3.5	24	8	4	4	3.5	4	8	5.5	9	9.5	7	0	0.5	3	35.5	99	36.5	882.5	15.5	4	19	65	58.5	22.5	8.5	7	187.5	29	51.5	25.5	68	84	-2.7503	-3.31587	-0.92015	-1.76413	1.13323	-0.0259421	-1.18689	-1.36985	-1.49246	-1.23945	-0.488134
AluJb_dup2628_ENSG00000005844	0.79307	0.840536	15	21.5	69.5	68.5	9.5	3	19	5	25.5	17	15	10	7.5	232.5	0	104.5	22.5	20.5	592	1.5	80	80	15	27	6.5	16	0.5	22.5	19	16	9	0.5	17	5.5	17.5	15	-0.0361068	0.437021	1.42114	1.91881	-0.811535	-2.04871	0.453311	-1.65565	0.76488	0.240282	-0.188974
AluJb_dup2628_ENSG00000261346	0.790595	0.840007	15	21.5	69.5	68.5	9.5	3	19	5	25.5	17	15	10	7.5	232.5	0	104.5	22.5	20.5	592	1.5	80	80	15	27	6.5	16	0.5	22.5	19	16	9	0.5	17	5.5	17	15	-0.0361068	0.437021	1.42114	1.91881	-0.811535	-2.04871	0.453311	-1.65565	0.76488	0.240282	-0.188974
AluSx_dup4350_ENSG00000286078	0.163092	0.223594	38	48.5	101.5	84.5	49	43.5	55	48	78.5	43.5	63	39	70.5	309	20	79.5	24	37.5	553	145	174.5	241.5	41.5	90	33	67.5	61	22	74.5	108	58	29.5	73	50.5	42.5	84.5	-0.433001	-0.127262	0.229599	0.483728	-0.182684	0.0713401	0.248812	-0.130548	0.649144	-0.142169	0.143484
AluSx_dup4350_ENSG00000204054	0.184276	0.248233	38	51.5	105	85.5	49	45.5	56	50	80.5	45.5	64.5	43.5	73.5	317.5	20.5	80	26.5	38.5	567	149.5	176.5	242	41.5	90.5	33.5	67.5	61.5	22	74.5	108	58	32.5	75	51.5	42.5	86	-0.451668	-0.0593414	0.259842	0.482035	-0.201352	0.117524	0.25614	-0.0903215	0.666772	-0.0959849	0.158764
AluSx1_dup3808_ENSG00000283602	2.58797e-05	9.64812e-05	27.5	49	61.5	72	51.5	35	23	25.5	28.5	19	34	19	32.5	64	18.5	88.5	21	22	874	66.5	138	677.5	70.5	52.5	170.5	214	110	21	40	92.5	133	122.5	339	128	70.5	73	-1.03732	-0.250213	-0.630969	0.115026	-0.248641	-0.380068	-1.14673	-1.18083	-0.950335	-1.47493	-0.884081
AluSx1_dup3808_ENSG00000283155	2.5862e-05	9.68401e-05	27.5	49	61.5	72	51.5	35	23	25.5	28.5	19	34	19	32.5	64	18.5	88.5	21	22	874	66.5	138	677.5	71	52.5	171	214	110	21	40	92.5	133	122.5	339	128	70.5	73	-1.03732	-0.250213	-0.630969	0.115026	-0.248641	-0.380068	-1.14673	-1.18083	-0.950335	-1.47493	-0.884081
AluJb_dup5711_ENSG00000153898	5.13269e-06	2.451e-05	135	174.5	323.5	225	153	66	112	106.5	156	181.5	212.5	91.5	129.5	564	98.5	254.5	152	178.5	220.5	7	120.5	15	3.5	69	3.5	13	12.5	20.5	5	108	15.5	0.5	19.5	67	50.5	5	0.347496	0.671518	0.853495	0.848239	0.411603	-0.3756	0.226417	-0.029192	0.591534	0.870322	0.849132
AluSx_dup5422_ENSG00000161011	0.997873	0.999049	45	43	155	62	18.5	12.5	18	15	29.5	13.5	26	24.5	44	395.5	24.5	86	22	65.5	603	76.5	98	488	13.5	39	17.5	14.5	14	20.5	4	63	27.5	25	31	25.5	29.5	14	0.78264	0.670805	1.8121	1.00876	-0.616225	-0.756032	-0.390907	-0.836905	0.208881	-0.85851	-0.161641
AluJr_dup986_ENSG00000271869	0.339076	0.417702	53.5	58.5	49	54.5	30.5	32	31	22	49	35.5	34	53.5	56	161	34.5	40.5	21.5	56	135	23	90	573.5	13	24.5	5	21	19	20.5	40.5	18.5	27.5	8	14	29.5	48.5	43	0.692979	0.775631	-0.188586	0.483474	-0.234216	0.260837	0.0540895	-0.623639	0.601673	0.197075	-0.113893
AluJb_dup1933_ENSG00000179715	0.0682151	0.104474	127.5	136.5	178.5	146.5	55.5	46.5	23.5	60.5	130	130.5	91.5	72	71	521	15.5	378.5	68	149.5	1012.5	7.5	199.5	294	47.5	270	3	12	11	20.5	105	127.5	10	1	29	56.5	18	14.5	0.800349	0.852507	0.530968	0.76453	-0.516054	-0.345521	-1.49103	-0.309723	0.863815	0.929718	0.168828
AluSx_dup255_ENSG00000172081	0.00157702	0.00374432	5.5	11.5	12	12.5	4	6	8.5	5.5	11.5	3.5	2.5	10.5	3	18	4	13.5	9	13.5	119.5	24	95.5	431	65.5	45.5	9.5	18	19.5	20	73	20.5	18	5.5	19.5	12	6.5	11	-1.01301	0.00487518	-0.642286	-0.0648067	-1.58891	-0.578153	-0.236597	-1.04759	0.0865729	-1.56927	-2.30338
AluSx4_dup647_ENSG00000081320	0.00321885	0.00690914	0.5	0.5	6.5	4.5	0.5	1.5	0	4	3	1.5	1	2.5	6.5	12	3.5	23.5	13	13	4	15	33	463.5	71.5	0	6.5	15.5	4.5	19.5	64.5	5.5	24.5	9.5	9.5	7.5	16.5	10	-2.49388	-2.49388	-0.56764	-0.579569	-2.49388	-1.61898	-2.49388	-0.547854	-0.892858	-1.83249	-2.49388
AluSc8_dup1241_ENSG00000162747	7.50556e-05	0.000242575	0.5	0	0	0	0	0	0.5	0	0.5	0.5	0	0.5	0	0	0	0	5.5	0	6	566	0	11.5	2.5	0.5	228	118.5	10.5	19.5	0	0	176	61.5	180.5	1.5	31	7	0	0	0	0	0	0	0	0	0	0	0
AluSg_dup1718_ENSG00000141569	0.00813031	0.0161466	100	97	160	110.5	81.5	62	83.5	71.5	155	94	58	103.5	89	284.5	22	184.5	76.5	101.5	423.5	11.5	169.5	61.5	9.5	67	4	27.5	33	19.5	15.5	179.5	17.5	0.5	33.5	51.5	63.5	58	0.358674	0.268484	0.281938	0.266498	-0.0529203	-0.0216618	0.246902	-0.159894	1.02639	0.365222	-0.580069
AluJo_dup23_ENSG00000223855	0.0182492	0.0325195	151.5	151.5	429	120	82	43.5	92.5	61	69.5	24	108.5	22.5	77.5	97.5	55.5	55	6	62.5	48	6	259	50	7.5	41	13.5	18.5	30	19	17.5	89.5	3.5	0	9	32	151	136	1.19359	1.14734	1.94044	0.621082	0.1915	-0.297318	0.630176	-0.153431	0.104806	-1.36881	0.559097
AluJo_dup632_ENSG00000179583	3.84292e-05	0.000136673	108	149	517	318	229	170.5	175	190.5	120	171	228.5	160	185	240	108	233	182	192	273.5	17	69	22.5	1	70.5	13	34.5	19.5	18.5	32	294	18.5	0	49	88.5	51.5	43	-0.313416	0.10462	1.19091	1.00836	0.654435	0.65465	0.531289	0.470762	-0.125961	0.445365	0.61488
AluJo_dup632_ENSG00000280153	3.78934e-05	0.000135619	107.5	149	516.5	318	228.5	170.5	175	190	120	171	228	160	184.5	240	108	233	182	192	272.5	17	69	22.5	1	69.5	13	34.5	19.5	18.5	32	294	18.5	0	49	88.5	51	43	-0.32011	0.10462	1.18951	1.00836	0.651282	0.65465	0.531289	0.46697	-0.125961	0.445365	0.61172
AluJo_dup632_ENSG00000182108	3.78934e-05	0.000135619	107.5	149	516.5	318	228.5	170.5	175	190	120	171	228	160	184.5	240	108	233	182	192	272.5	17	69	22.5	1	69.5	13	34.5	19.5	18.5	32	294	18.5	0	49	88.5	51	43	-0.32011	0.10462	1.18951	1.00836	0.651282	0.65465	0.531289	0.46697	-0.125961	0.445365	0.61172
AluSx1_dup5204_ENSG00000112096	0.317723	0.392536	5.5	7	6	8.5	32.5	73	106	66.5	10	21.5	31	184	100	2.5	152	0	25	21.5	4.5	64	1.5	40.5	38.5	28.5	190	131.5	163.5	18	0	14	563.5	123.5	58.5	50	207	32.5	-2.58648	-2.2848	-3.21576	-2.19467	-0.140011	1.45324	1.83039	0.974787	-1.68853	-0.523833	-0.244585
AluSx1_dup2313_ENSG00000267519	0.0286254	0.0481813	3.5	4.5	55.5	8	5.5	6	4.5	14	3	2	13	12.5	14.5	237.5	2.5	70.5	11	42.5	456	21	394.5	627.5	593	156	1.5	8	12.5	18	303.5	34	23.5	3	3.5	11.5	142.5	61.5	-1.88374	-1.56742	1.34851	-0.927321	-1.34813	-0.796811	-1.37279	0.0816743	-2.07068	-2.59528	-0.143526
AluSp_dup2471_ENSG00000112096	0.00182507	0.00423855	4	4.5	54	36.5	19.5	21.5	32.5	24.5	9.5	10	40.5	57.5	61	369	35.5	15	5.5	6	409.5	37.5	45	1985.5	313	265	69	64.5	152	18	99	68	171.5	23.5	32	25.5	102.5	78.5	-3.17887	-3.05519	-0.178786	-0.225264	-1.00993	-0.443276	-0.00811672	-0.598738	-1.89549	-1.76112	0.0081172
AluY_dup1269_ENSG00000204420	0.19472	0.257807	217.5	119.5	169.5	59.5	83.5	90.5	133.5	117	89.5	53	262.5	37.5	163.5	14.5	85.5	61.5	33.5	163	8	46.5	40	31	48	93.5	51.5	119	73	17.5	51.5	327	20	4	17	108.5	491	277	1.37162	0.461368	0.257081	-0.734657	-0.126014	0.415918	0.815824	0.44253	0.126015	-0.569516	1.49005
AluJo_dup2613_ENSG00000186350	0.00242734	0.00540114	2.5	5	31.5	11	3.5	0.5	4	3.5	0.5	1	4.5	1.5	4	52.5	1.5	36	3.5	6.5	214.5	6	37	490	115.5	88	13.5	9	2.5	17	87	25.5	7	9.5	17.5	7	12	5	-1.2842	-0.330448	1.61634	0.617079	-0.915241	-2.58674	-0.457749	-0.833358	-2.58674	-2.51031	-0.589073
AluYa5_dup150_ENSG00000105835	5.18287e-05	0.000177639	2	2.5	0	2.5	4.5	9	8	18	0	2	18.5	8	2	6	19	0.5	2	0.5	8	260.5	3.5	2504.5	6	3.5	56.5	56.5	28.5	16.5	3	25	338	187.5	19	83.5	170.5	14	-2.42737	-2.15169	-3.40798	-2.34166	-1.37391	0.0518808	-0.278988	0.707974	-3.40798	-2.33155	0.629217
AluJb_dup2815_ENSG00000229152	0.0278923	0.0471341	20	7.5	43	13.5	9	12.5	13	14	9	12.5	9.5	9.5	11.5	23.5	28.5	21	30.5	44	35.5	16.5	44	479	141	99.5	21	15.5	16	16.5	88.5	37.5	56	29	12.5	18.5	36	10	0.332906	-1.12838	0.682435	-0.470357	-0.935563	-0.035841	-0.140201	-0.216249	-0.783646	-0.24935	-0.893962
AluJb_dup2815_ENSG00000088448	0.0277289	0.0469514	20	7.5	43	13.5	9	12.5	13	14	9	12.5	9.5	9.5	11.5	23.5	28.5	21	30.5	44	35.5	16.5	44	479	141	99.5	21	15.5	16	16.5	88.5	37.5	56	29.5	12.5	18.5	36	10	0.332906	-1.12838	0.682435	-0.470357	-0.935563	-0.035841	-0.140201	-0.216249	-0.783646	-0.24935	-0.893962
AluYh3_dup213_ENSG00000143761	0.00101748	0.00255121	1	4.5	37	10.5	4.5	4	5.5	3.5	1	3	1	5.5	7.5	29	13.5	24	9	18	68	19.5	95.5	503.5	91	85	13.5	16	9	16	41	12	16.5	27	13.5	7	17.5	11	-3.31868	-1.2144	1.11657	-0.181982	-1.28462	-1.02875	-0.730265	-1.5653	-3.30263	-1.6573	-3.31868
AluJo_dup38_ENSG00000197766	0.0490542	0.0780824	54	61.5	126	122.5	74.5	41.5	59	53.5	40	35	62.5	56.5	80	260	39	92	36	31.5	440.5	38.5	254	49	9.5	55.5	10.5	32.5	33	15.5	13.5	35	17	4	29.5	30.5	30.5	82	0.0421596	0.18354	0.509744	0.987688	0.389975	-0.0283637	0.318296	-0.00584316	-0.355349	-0.487629	0.100189
AluSx1_dup5205_ENSG00000112096	0.128374	0.180361	6.5	11	4	7	14	32.5	39	31.5	12	5.5	14	68.5	38.5	2.5	87.5	7	13	16	0	81	2.5	85	16.5	10	85	58.5	92.5	15.5	1.5	14.5	434	72.5	27.5	21	116.5	49.5	-1.40866	-0.69591	-2.8639	-1.53796	-0.418207	1.2226	1.32469	0.833602	-0.488682	-1.55385	-0.454608
AluJo_dup1412_ENSG00000175592	0.000471563	0.00126444	5.5	2.5	6	2.5	0.5	4.5	6	7.5	0	1.5	5.5	10.5	2	25.5	1.5	5	0	3	101	10.5	63.5	888	59	16.5	8	12.5	13.5	15.5	20.5	17	9	0.5	15.5	2	47.5	36	-0.321919	-1.50567	-0.951196	-1.69564	-2.76196	-0.302101	-0.048007	0.0909579	-2.76196	-2.10057	-0.474786
AluSz_dup2256_ENSG00000248323	0.0010785	0.00267266	7.5	5.5	20.5	8.5	8.5	5	4.5	11.5	8.5	1.5	8	10.5	10	3	5	5.5	4.5	13.5	0.5	485.5	14.5	26	5	8	147	159	35.5	15.5	5.5	6.5	109.5	151	163.5	13	17	8.5	-0.480263	-0.973969	0.21559	-0.535913	-0.416157	-0.755901	-1.06885	0.101826	-0.26424	-2.70638	-0.540021
AluSx1_dup369_ENSG00000242802	0.00638422	0.0129823	2.5	10.5	23	9.5	5.5	2	3.5	1	7.5	1.5	5	3	2.5	33.5	0	27	7	14	75	17.5	72.5	1129.5	83.5	48	4	7.5	12.5	15	60.5	8	5.5	6	10	8.5	10.5	8.5	-1.57765	0.446494	0.869177	0.112128	-0.556611	-1.59025	-0.943841	-2.88018	0.0427651	-2.2188	-0.730516
AluSx1_dup155_ENSG00000064666	1.03498e-05	4.37678e-05	10	6	2	3	8	11	8.5	8	8.5	3.5	6	3.5	3	2.5	8.5	19.5	10	14.5	31	47	15.5	512	45	10	42.5	35.5	22	15	34	9	44.5	21	27.5	30	57.5	24	-0.381841	-1.16505	-3.45858	-2.35503	-0.820235	0.0649877	-0.467925	-0.738351	-0.580855	-1.8006	-1.27167
AluSq_dup54_ENSG00000100897	0.536819	0.609207	24.5	26.5	51	36	18	6	15	17.5	11	9.5	13	15	22	93.5	13	24	20.5	28	90	34	70.5	628	24	17.5	27	19	4.5	14.5	11	11	35	25.5	19	4	13.5	16.5	0.313346	0.380311	0.616254	0.63234	-0.247904	-1.40708	-0.246091	-0.206662	-0.80648	-0.95762	-0.753791
AluSg_dup239_ENSG00000159128	0.000168743	0.000499763	5	1	47	8	5	9.5	5	7	11.5	9.5	11.5	22	14.5	66.5	15.5	10	6	15	222.5	47	86	1305.5	155.5	81.5	21.5	45.5	70.5	14.5	201	6.5	148	29.5	32.5	22	59.5	32	-2.06624	-4.36877	0.411614	-1.62439	-2.1827	-0.830914	-1.91786	-1.61539	-0.829153	-1.04442	-1.01747
AluSx_dup4335_ENSG00000224307	0.59447	0.6588	13	34.5	42.5	76.5	44	34.5	12.5	19	14	25.5	70.5	24.5	26	59	10	99	24	10	482.5	37	35.5	3	12.5	20	22	22	28	14.5	7.5	123.5	8.5	1	56	33.5	40	26	-0.97479	0.387049	-0.0206461	1.34594	0.667737	0.74262	-0.882992	-0.461884	-0.832423	0.0930119	1.31145
AluSq_dup54_ENSG00000259371	0.538479	0.609464	24.5	26.5	51	36	18	6	15	17.5	11	9.5	13	15	22	93.5	13	24	20.5	28	90	34	69.5	625	24	17.5	27	19	4.5	14.5	11	11	35	25.5	19	4	13.5	16.5	0.313346	0.380311	0.616254	0.63234	-0.247904	-1.40708	-0.246091	-0.206662	-0.80648	-0.95762	-0.753791
AluJb_dup7932_ENSG00000163346	0.00235324	0.00529167	148.5	144	454	140	81	68.5	86	58	130.5	62	206.5	49	67	210.5	52.5	59.5	44	103.5	148.5	8.5	266.5	52.5	12	35.5	13.5	32	29.5	14.5	32	97.5	5.5	3	11	26.5	110.5	111	1.07762	0.986981	1.93504	0.756363	0.0866861	0.270659	0.437948	-0.313299	0.92666	-0.0866857	1.40043
AluSg_dup906_ENSG00000154710	4.56434e-06	2.20437e-05	1	2	0	0	0	1	1	1	1.5	1.5	3.5	0	0	6	0	7	3	4.5	32	9.5	22	1643	45	13	4.5	9	9	14	31	13.5	19.5	4.5	10	8	29	22.5	-2.21449	-1.28013	-2.21449	-2.21449	-2.21449	-1.92456	-2.0855	-2.21449	-1.61347	-1.5531	-0.579395
AluSq2_dup150_ENSG00000005339	0.182868	0.246726	32.5	45	70	49	18	21.5	32.5	26.5	36.5	29.5	34	23	30	241	10	29	20	22	158.5	30.5	129	429.5	52.5	60.5	23	30.5	29.5	14	38.5	40.5	40	26	35.5	25	65	25	0.152143	0.575383	0.504251	0.508263	-0.816765	-0.134634	0.300525	-0.176886	0.355052	0.108235	0.0643711
AluYe5_dup56_ENSG00000119048	0.0019699	0.00455003	11	10	15.5	7.5	9	2.5	9	6	15	14.5	18.5	3	6.5	51	1.5	29	12	20	92.5	32	37.5	1098.5	184.5	83.5	13.5	15	18	13.5	138	38	32	34.5	20	12	36.5	12.5	-0.254715	-0.438464	-0.514758	-1.04348	-0.660687	-2.08289	-0.39584	-1.16377	0.228196	0.239651	0.34244
AluSx_dup4299_ENSG00000137642	0.000993294	0.00249793	2.5	1	6.5	2	6.5	5.5	3	7.5	0.5	4	4	0.5	2	5.5	12	1.5	5	3.5	0	38.5	8	470	81	18.5	21	23.5	5.5	13	127.5	2.5	47.5	229	58	4	12	3	-1.04199	-2.34452	-0.418282	-1.60014	0.22006	0.404843	-0.63057	0.508395	-2.34452	-0.268098	-0.516781
AluSc8_dup60_ENSG00000215788	3.52349e-09	4.67963e-08	323.5	228.5	144	101	198	177	171	256	254	435.5	138	304.5	251	55.5	145	337	318	432	45	24.5	27	37.5	6.5	53.5	11	29.5	14.5	13	4	69.5	34	1	30.5	24	22	6	2.06878	1.52096	0.146276	0.153148	1.24405	1.50809	1.29739	1.69658	1.75529	2.5935	0.686816
AluSg_dup1298_ENSG00000245164	2.14789e-08	2.00627e-07	82	23	13.5	13.5	54.5	38	40	53.5	31.5	117.5	23	82.5	41.5	7	99.5	182.5	432	356.5	9.5	16	4	4	0.5	5	4	15	3.5	13	0.5	9.5	7	0	5.5	4.5	1.5	1.5	3.12759	1.24736	-0.229878	0.288707	2.42176	2.32729	2.24035	2.47693	1.78277	3.74238	1.14074
AluSx_dup1559_ENSG00000179715	0.125343	0.176685	113.5	111	152.5	149.5	59	45	20	42.5	134.5	80	89	83.5	55	514.5	18	305.5	40.5	151	677	9.5	260	419	70.5	248.5	3	15.5	8.5	12.5	103	113.5	10.5	1	31	62.5	23	18	0.692736	0.614358	0.364046	0.853967	-0.367635	-0.332634	-1.6635	-0.759003	0.973102	0.283932	0.189054
AluSz_dup2754_ENSG00000107736	0.923527	0.946922	7.5	26	120	97.5	27.5	20.5	28.5	15.5	16.5	13.5	27	13.5	15.5	91	14.5	75	23	13.5	436	14	87.5	39	8	37	7.5	25.5	17.5	12.5	15.5	40	11.5	5	17.5	18.5	32.5	40.5	-1.58554	0.161767	1.65966	1.87868	0.172467	0.17445	0.488844	-0.572813	-0.412581	-0.641724	0.109593
AluSq2_dup2014_ENSG00000011422	9.92699e-05	0.000311363	2.5	0	5	4	1	7.5	3.5	8	1	2	10.5	5	10	39.5	3.5	6.5	1	0	296	15.5	27.5	701	127.5	43.5	19.5	20	17	12	4.5	3.5	49.5	12.5	35	9	10	11	-1.78863	-3.09116	-1.54344	-1.34678	-3.09116	0.105659	-1.15482	-0.145138	-3.0751	-2.01474	0.128894
AluSx_dup2612_ENSG00000225195	0.00826012	0.0163662	3.5	1.5	36	7	1.5	4.5	4.5	1.5	8.5	2.5	4	7	1	56	0	30	1	14	146	1	25.5	286.5	77	80.5	4	14.5	7	11.5	447	37	3.5	3	17	16.5	11	21.5	-0.98932	-2.25796	1.61844	-0.225542	-2.32818	-0.317425	-0.478369	-2.24629	0.32624	-1.37893	-0.949542
AluSx_dup1537_ENSG00000100644	0.000122529	0.000374638	2	6	26.5	10.5	1.5	0	0.5	2	4.5	1	0.5	0.5	1	15	0.5	9	0	6	39	10.5	27.5	699	98	38.5	4.5	19.5	7.5	10.5	19	11.5	19	8	8	3.5	12.5	8.5	-1.60355	-0.0648329	1.36956	0.552546	-2.13505	-2.58416	-2.58416	-1.63813	-0.398173	-2.50773	-2.58416
AluY_dup2734_ENSG00000157350	0.00595549	0.0122571	6	2.5	18	16.5	2	0.5	5.5	4.5	2.5	0.5	0.5	3.5	4	49.5	0	18.5	2	5	61	0.5	28	609	103.5	48.5	4.5	10	3.5	10.5	108.5	10	6.5	2	16	15	27	20	-0.0114253	-1.32071	0.818729	1.21178	-1.71285	-2.577	0.011425	-0.461045	-1.23901	-2.577	-2.577
AluY_dup1586_ENSG00000261346	0.906389	0.934989	12.5	15	44	47	8.5	0.5	10.5	7.5	19	16	3.5	10	16	147.5	3	69.5	7.5	22	504	4.5	30	75	22.5	13	1	11	3	10.5	42	28	2.5	2	12.5	8	10	5	0.17196	0.388748	1.23273	1.84647	-0.500899	-3.4525	0.0688026	-0.599587	0.811483	0.62392	-1.81741
AluY_dup1586_ENSG00000005844	0.932844	0.955322	12.5	15	44	48.5	8.5	0.5	10.5	7.5	19	16	3.5	10	16	147.5	3	70	7.5	22	506	5	30.5	76	22.5	13	1.5	11.5	3	10.5	42.5	28	2.5	2	12.5	8	10	5	0.17196	0.388748	1.23273	1.89179	-0.500899	-3.4525	0.0688026	-0.599587	0.811483	0.62392	-1.81741
AluSx4_dup238_ENSG00000261346	0.636266	0.696044	12	12	46	60.5	10.5	3	11	5.5	28	14	13	7.5	16	228.5	0	93.5	15.5	24.5	630.5	4	65	46.5	12	5.5	2.5	9.5	5.5	10	30.5	12.5	0	1.5	36.5	4	17	11	0.0186951	-0.0275509	1.20249	2.11637	-0.290416	-1.67198	0.0415454	-1.14142	1.27654	0.336904	-0.0186949
AluSx4_dup238_ENSG00000005844	0.634736	0.695265	12	12	46	60.5	10.5	3	11	5.5	28	15	13	7.5	16	228.5	0	95	15.5	24.5	631	4	65.5	46.5	12	5.5	2.5	9.5	5.5	10	30.5	12.5	0	1.5	38.5	4	17	11	0.0186951	-0.0275509	1.20249	2.11637	-0.290416	-1.67198	0.0415454	-1.14142	1.27654	0.436439	-0.0186949
AluSc8_dup636_ENSG00000172071	0.113262	0.161803	3.5	2.5	33	3.5	2	1	2.5	0.5	0.5	1.5	0.5	0.5	4.5	49	0	15.5	0	4.5	62.5	0	53.5	509.5	11.5	29	1	3.5	1	10	2.5	16	5.5	1	1.5	3	3	0	0.434359	-0.0973136	2.91659	0.198137	-0.489461	-1.06367	0.0973136	-1.3536	-1.3536	-0.692217	-1.3536
AluSq10_dup127_ENSG00000180061	0.141541	0.196907	8	10.5	29.5	23	13.5	4.5	5	4.5	6.5	5.5	16.5	3	12	76	3.5	30	9	6.5	416	10	145	17	9	41.5	3	13	22.5	9.5	16	49	4.5	1.5	20	10	9.5	22.5	-0.323487	0.0225847	0.804348	0.963853	0.314935	-0.844237	-0.853178	-1.18814	-0.587595	-0.768239	0.56804
AluSx1_dup497_ENSG00000104964	0.00177539	0.00415725	45	59.5	110	80.5	25	16	27	46	48	69	38.5	39	60	419.5	17	133	56.5	85.5	577	5.5	108.5	12.5	13	30	3.5	9.5	3.5	9.5	17.5	25	4	0.5	14.5	11.5	10	7.5	0.25161	0.608328	0.786309	0.854452	-0.712853	-0.930918	-0.336975	0.248736	0.380171	0.964098	-0.126324
AluJo_dup3943_ENSG00000260528	0.95246	0.96957	62.5	20.5	8	13	55	39.5	3.5	6.5	40	51	72	12.5	38.5	0	77	43.5	67.5	76	0	927.5	3.5	1	4	18	786.5	325.5	0	9	8.5	4	13	309	16.5	150	427.5	44.5	0.959217	-0.695262	-2.76138	-1.54235	0.658326	0.606538	-3.05083	-2.34071	0.350811	0.761673	1.01049
AluSx1_dup4903_ENSG00000028277	0.914946	0.94153	10	17	54	42	8.5	10	12	4.5	19	9	13.5	5.5	5.5	129.5	1.5	69	6	6.5	1038.5	0.5	46.5	44	1	16	7.5	13.5	5	9	11.5	51	3.5	0.5	24.5	10	21	27	-0.140046	0.579243	1.53811	1.69412	-0.490977	0.169279	0.27137	-1.32663	0.821405	-0.196233	0.140046
AluY_dup2402_ENSG00000154710	0.0243374	0.042132	0	2.5	0	1.5	1	1.5	0.5	0.5	0.5	0	2	4	2	12.5	1	2	2	5.5	4.5	2.5	19	1002	21.5	3.5	2	0.5	3	8.5	49.5	3	8	4	1	1	3	1.5	-0.872252	0.384038	-0.872252	-0.542904	-0.872252	0.00264347	-0.872252	-0.872252	-0.872252	-0.872252	-0.0445114
AluJb_dup2186_ENSG00000020633	0.0146764	0.0272974	13.5	38.5	157.5	70	22	12	8.5	17.5	41	24	41	22	25.5	505	4	40	16	40	125.5	1	37.5	25.5	24	43.5	1.5	4.5	6	7.5	12	24.5	1	0	1.5	11.5	20.5	4	-0.686894	0.778759	2.10262	1.45128	-0.0988154	-0.547494	-1.20594	-0.34708	0.951222	0.238997	0.762903
AluSz_dup3677_ENSG00000125538	0.147869	0.205038	17.5	1	12	8	100.5	92	178	267	21.5	60	144	273	181	25	164.5	6.5	7	21.5	15.5	0	0.5	15.5	18	47	15	130.5	521	7	0	5.5	104	6	8.5	4	549.5	37	-0.374494	-4.48438	-1.67362	-1.74	2.03081	2.32911	3.12034	3.52234	-0.0420609	1.49893	2.51328
AluSz_dup1289_ENSG00000132589	0.000179103	0.000526773	1.5	0	10.5	2.5	1	0	0	0	1	1.5	2.5	2	0	9.5	2.5	5.5	2.5	1.5	34.5	7	28.5	568.5	33	24	7	6.5	4.5	6.5	219	5	8.5	3	15	2.5	20	6.5	-1.28854	-1.85411	0.764008	-0.787796	-1.85411	-1.85411	-1.85411	-1.85411	-1.83805	-1.19272	-0.704441
AluSx1_dup1464_ENSG00000231925	0.0132164	0.024909	2	3.5	3.5	2	4	1.5	2	2	4.5	6.5	1	2	0	33	6	9	16.5	19	102.5	8	60	418	43.5	51	14	2	4	6	266.5	4.5	16.5	6	4.5	1.5	13	6	-1.18946	-0.428354	-1.13692	-1.42568	-0.305928	-1.29518	-1.04108	-1.22404	0.015914	0.606793	-2.17007
AluSx1_dup3781_ENSG00000113068	6.55608e-05	0.000218536	1	0	0	0	0	0	0	0	0	0	1.5	0	0	0	0	0	0	0	6	3	4	273	87.5	8.5	7	10	4	6	419	6.5	7.5	2	10	3	26	7	-0.736003	-0.736003	-0.736003	-0.736003	-0.736003	-0.736003	-0.736003	-0.736003	-0.736003	-0.736003	-0.3233
AluY_dup6053_ENSG00000198836	1.68667e-05	6.66825e-05	161	163	443	92	93.5	40.5	90.5	47	88	96.5	145.5	27	56.5	37.5	63.5	65	12	67.5	17	1.5	28.5	4	9	14	6.5	25.5	4.5	5.5	11.5	48.5	8	1.5	3	12.5	62	169.5	2.01404	1.98561	2.71948	0.970464	1.11355	0.332299	1.33135	0.203131	1.17801	1.3714	1.71513
AluSx_dup5567_ENSG00000265987	0.00593501	0.0122446	1.5	0	8	4	1.5	0.5	1	2	1.5	3	8	1	0	85.5	0	8	1.5	0.5	173	0.5	33.5	428	36	27.5	1.5	3.5	4	5.5	30	24	4	1	16	8.5	3.5	7.5	-1.05519	-1.62076	0.605036	0.123621	-1.17166	-1.62076	-1.49178	-0.674738	-1.01974	0.0406224	1.20698
AluSx_dup2513_ENSG00000248323	3.06078e-05	0.000112626	8	1	0	1.5	4.5	2.5	2	2.5	0.5	2	4.5	2.5	0.5	0	5	1.5	2.5	9.5	14.5	206	13.5	507	30.5	8.5	55	59.5	13.5	5	30	2	87	83.5	47	5.5	10	0	0.754067	-2.22654	-2.22654	-1.89719	-0.192473	-0.614679	-1.09755	-0.958586	-2.22654	-1.15012	-0.228875
AluSz_dup38_ENSG00000182372	0.0249484	0.0429709	85.5	40.5	153.5	115.5	41.5	32.5	37.5	25.5	65	66	45.5	44.5	86.5	152.5	18	56	46.5	41.5	473	13	95	84.5	64.5	8.5	12.5	27.5	3	5	11.5	10	2.5	10	22.5	77	57	7.5	1.07454	-0.0497065	1.16398	1.27222	-0.0847364	-0.0116172	0.0338898	-0.705467	0.714509	0.7969	0.0116172
AluSz_dup38_ENSG00000253982	0.0249484	0.0429709	85.5	40.5	153.5	115.5	41.5	32.5	37.5	25.5	65	66	45.5	44.5	86.5	152.5	18	56	46.5	41.5	473	13	95	84.5	64.5	8.5	12.5	27.5	3	5	11.5	10	2.5	10	22.5	77	57	7.5	1.07454	-0.0497065	1.16398	1.27222	-0.0847364	-0.0116172	0.0338898	-0.705467	0.714509	0.7969	0.0116172
AluJr_dup115_ENSG00000174238	0.015168	0.0280278	4	4	10	2	5	1	4.5	3	3	3	5	2	6	26	6.5	8.5	5	6.5	64	10	43.5	645.5	26	25	5	4.5	4	4.5	13	8.5	27.5	2.5	10.5	5	6	5.5	-0.309604	-0.35585	0.257516	-1.54583	-0.104141	-2.00028	0.00870204	-0.759224	-0.68919	-0.628825	-0.140543
AluJr_dup1596_ENSG00000116514	0.0143352	0.0268391	0.5	0.5	2.5	2.5	1	7	2.5	3.5	0.5	0	2	2.5	3.5	17	1.5	1	1	1.5	18.5	6.5	7.5	499	28	13	2.5	1.5	6.5	4.5	9	3	12	2.5	1.5	1	10	1.5	-1.38247	-1.38247	-0.834738	-0.316152	-1.38247	1.71482	0.068451	0.370915	-1.38247	-1.38247	-0.554725
AluSz_dup119_ENSG00000136213	0.000555174	0.00147009	38.5	24	40.5	69.5	17.5	10.5	24	33	31.5	18	28	14.5	31	443.5	7.5	45	24	48.5	103	2	25.5	8.5	1.5	7.5	1	6	2.5	4	7.5	66.5	2	0	5.5	11.5	18	15	1.12751	0.399437	0.445763	1.74344	-0.126462	-0.437637	0.594064	0.870533	0.873452	0.126462	0.515208
AluY_dup1074_ENSG00000100485	0.00346604	0.00742099	1.5	0.5	15.5	3	0	0	0	1.5	0	0.5	1	0	0	12	0	5.5	1	6	20	0.5	21.5	514	82.5	49.5	0.5	1.5	5.5	4	43.5	9	3.5	3.5	2	4	26.5	4.5	-0.822802	-1.38837	1.79162	-0.0590237	-1.38837	-1.38837	-1.38837	-0.857384	-1.38837	-1.38837	-1.38837
AluSc_dup1390_ENSG00000135241	0.00650402	0.0131629	0	1.5	0	0.5	0	0	0	0.5	0	0	0	0	0	5.5	0	1	0	4.5	17.5	0	8	1832.5	61	29.5	1.5	3	1.5	3.5	3	1	3	2	0	6	8	3.5	-0.093225	0.426099	-0.093225	-0.093225	-0.093225	-0.093225	-0.093225	-0.093225	-0.093225	-0.093225	-0.093225
AluSg_dup748_ENSG00000248643	0.253103	0.324002	6.5	4.5	11	3	4.5	3	7.5	3	9	7	3	7	6	51.5	3	22.5	7.5	28.5	61	3.5	60	452	84	136	1	3.5	4.5	3	118	7	6	2	2.5	8.5	12	5	-0.00209188	-0.578853	0.00209212	-1.35379	-0.649072	-0.808244	0.35274	-1.15215	0.502845	0.200639	-1.27044
AluJb_dup5580_ENSG00000137959	1.09487e-07	8.0925e-07	62.5	252.5	638.5	159.5	159	101	27	638	44.5	86	104	72	52.5	714	443.5	78	228.5	59	132.5	9.5	25	5	22	25.5	9	15	3.5	3	2.5	28.5	2.5	2	8.5	17.5	10.5	24.5	0.408569	2.37668	3.00652	1.52397	1.6392	1.41032	-0.653947	3.72561	-0.0460305	0.964865	0.990357
AluJb_dup2493_ENSG00000154710	0.00181111	0.00421766	2	1	0	3.5	0	0	0.5	0	1	1	0	0	0	8.5	0	0.5	0	1.5	3.5	1	22	1066	114	40.5	6.5	5	3.5	3	15.5	3.5	7	3	1.5	1.5	11	3	0.187308	-0.7933	-0.7933	0.75844	-0.7933	-0.7933	-0.7933	-0.7933	-0.777241	-0.716876	-0.7933
AluJb_dup5467_ENSG00000260528	0.207375	0.2716	27	0	0.5	0.5	24.5	14.5	0	0	2.5	5	18.5	10	1.5	0	39.5	13	13	28	0	480	1.5	0	0.5	6.5	361	90	7.5	3	2	0	33.5	35.5	16.5	76	50.5	11.5	1.65293	-3.08257	-3.08257	-3.08257	1.39628	1.06534	-3.08257	-3.08257	-1.74458	-0.684218	0.954624
AluSx1_dup3190_ENSG00000004939	0.0673321	0.103307	94.5	8	3.5	33	0	1321.5	0	8	10	16	68.5	0.5	27	200.5	0	34	1	1	88.5	2	112.5	1.5	840	571	257	142.5	46	2.5	4	331	34.5	4	56	98	41.5	6	2.0024	-1.60609	-3.5073	0.248327	-4.54045	6.11744	-4.54045	-1.59443	-1.20247	-0.464029	1.38532
AluSg_dup694_ENSG00000168374	0.0018674	0.00432504	0.5	0	2	2	1	0	0	0	1	1	0	2	2	5	0	4	1.5	2	21	1.5	12.5	483.5	52	35.5	4.5	3.5	2	2	43	3.5	10	1.5	5.5	2	4	3	-0.914595	-0.914595	-0.688795	-0.17021	-0.914595	-0.914595	-0.914595	-0.914595	-0.898536	-0.838171	-0.914595
AluY_dup3073_ENSG00000028277	0.169332	0.231031	1.5	2.5	11	9	2	4	0	2	1	0.5	3	2	3.5	56	0	27	10	16.5	494.5	0.5	39.5	75	10	72.5	1	6	0	2	51	7	0.5	0.5	4	11.5	4	5	-0.979263	-0.288543	1.1404	1.36948	-0.680691	0.7451	-1.54483	-0.598808	-1.52877	-1.54483	-0.13213
AluSx1_dup1688_ENSG00000096063	2.29616e-06	1.21226e-05	0.5	0.5	0	2.5	2.5	0	0	0	0	0	1	0	0	11	2	2	2.5	3	28	27.5	27.5	504.5	245	36.5	25.5	11	5	2	128	15	23	22	25	17.5	21	6	-1.7647	-1.7647	-1.7647	-0.69839	-0.578634	-1.7647	-1.7647	-1.7647	-1.7647	-1.7647	-1.7647
AluY_dup1580_ENSG00000066336	0.00042815	0.00116271	4	4	5	7	1	1	0	3.5	1	1	4.5	1	0	60.5	2.5	7	0	2	96.5	9.5	59	1032	148	141.5	10.5	10.5	9	1.5	519	7	11	9.5	9.5	11	15.5	6.5	-0.41603	-0.462276	-0.84891	0.155102	-2.39664	-2.10671	-2.39664	-0.643257	-2.38058	-2.32021	-0.398973
AluSx_dup229_ENSG00000213994	0.0456058	0.0731413	1.5	0.5	7.5	0.5	3	1.5	2	0.5	2.5	0.5	4.5	5	2.5	7.5	1	1	0	2.5	12.5	2	5.5	454	48	40.5	1.5	1.5	8	1	240	5	0.5	0	3.5	2.5	5.5	0.5	-0.594692	-1.16026	0.972428	-1.16026	0.288842	-0.285367	-0.0312738	-1.16026	0.177725	-1.16026	0.837403
AluJr_dup1028_ENSG00000196735	0.00031933	0.000895809	139	120	552.5	77	84.5	76	95.5	1.5	101.5	1.5	242	206	74.5	0	1	0	105.5	55.5	0.5	0.5	1	6	0	0	4	5.5	0	1	0	53.5	21	0	5	39	0	19.5	4.59316	4.33486	5.82924	3.50478	3.75863	4.03147	4.20003	-1.9754	4.175	-1.845	5.24021
AluSx1_dup1437_ENSG00000069974	0.00718318	0.0144002	0	3.5	0	2.5	0	0	1	0.5	0	1	2.5	2	0	9.5	0	2	1.5	2	22	3.5	8	82.5	105	26	2	4.5	1.5	0.5	416.5	11.5	1.5	2.5	5	0.5	2.5	5.5	-0.818028	0.923688	-0.818028	0.248285	-0.818028	-0.818028	-0.68904	-0.818028	-0.818028	-0.741605	0.33164
AluSx3_dup79_ENSG00000008517	0.000758378	0.0019534	28.5	21	2	28.5	13	8	17	10.5	25	24	16.5	11	13.5	24	6	13.5	15	511	12.5	6	8.5	56.5	3	8	0	0.5	2.5	0.5	0	9	10	2.5	7	1	2	0	1.49936	1.01254	-3.08834	1.26314	0.250444	-0.0242052	0.902314	0.0242052	1.34578	1.34725	0.557997
AluSg_dup31_ENSG00000172232	0.438769	0.520886	5	15	22.5	26.5	3.5	25.5	7	78	12	12	163.5	10	35	22.5	13	39.5	7.5	5	26.5	5.5	13.5	2.5	17.5	33	1.5	7	12	0.5	1	852.5	121	5	23.5	13	7.5	6.5	-1.32799	0.210731	0.0871317	0.841785	-1.95902	1.33184	-0.694178	2.60091	-0.0294998	0.030865	3.55037
AluSx1_dup2343_ENSG00000226328	0.582528	0.64895	12.5	18	44.5	27	9	8	2.5	5.5	10.5	7.5	9	3	1	110.5	1.5	7.5	9	7	465	1	45	6.5	4	13	2	3	5	0	7	37.5	1	1	7	7.5	6	4	0.69957	1.17939	1.77664	1.57438	0.109174	0.365039	-1.47398	-0.519436	0.483483	0.0584209	0.072772
[truncated: 27 more columns]

## Sheet: Sheet1
Control	Sepsis
-1.1704	0.205438
-0.338917	2.28583
0.0779944	0.454035
0.0347614	-0.925734
-0.0347605	-0.688842
0.286182	-0.87505
0.105435	2.49493
-0.0881233	2.281
-0.67668	1.6582
-1.09263	1.75126
0.500108	-0.777651
-0.252526	0.167402
-0.0466118	2.06811
-0.140667	2.49443
-0.287968	2.09861
-1.29105	1.05853
-1.46514	-0.534513
-1.88976	1.44469
