# Supplementary material for: Blood Transcriptome Analysis of Septic Patients Reveals a Long Non-Coding Alu-RNA in the Complement C5a Receptor 1 Gene
Source: Noncoding RNA. 2022 Mar 29;8(2):24. doi: 10.3390/ncrna8020024 (PMC9027897; doi:10.3390/ncrna8020024)
Supplement: Supplementary file 1 [file ncrna-08-00024-s001.zip › Table_S4.xlsx]

## Sheet: intersect_wbm_48
Chr	Start	End	Gene name	Ensemble	Length	strand	Copies	Intersection Alu – ensemble	T0 control	Staphylococcus 120 min	Alu
chr3	101860181	101860475	NFKBIZ	ENSG00000144802	294	-	1	|||AluJo_dup2222_ENSG00000144802|	99.5	1566.5	AluJo
chr19	47321327	47321636	C5AR1	ENSG00000197405	309	+	1	|||AluSx1_dup5454_ENSG00000197405|	347	1218	AluSx1
chr19	54889965	54890253	FCAR	ENSG00000186431	288	-	1	|||AluSx_dup5971_ENSG00000186431|	42	486	AluSx
chr3	172505726	172506023	TNFSF10	ENSG00000121858	297	-	1	|||AluSc_dup1738_ENSG00000121858|	419	451.5	AluSc
chr19	54890416	54890727	FCAR	ENSG00000186431	311	-	1	|||AluSg_dup1691_ENSG00000186431|	40.5	419	AluSg
chr1	161518619	161518922	FCGR2A	ENSG00000143226	303	-	1	|||AluSz6_dup2879_ENSG00000143226|	536	375	AluSz6
chr2	218388512	218388823	SLC11A1	ENSG00000018280	311	+	1	|||AluSx3_dup2148_ENSG00000018280|	22.5	272.5	AluSx3
chr2	218389290	218389568	SLC11A1	ENSG00000018280	278	+	1	|||AluJo_dup4740_ENSG00000018280|	35	268	AluJo
chr19	51642742	51643045	SIGLEC14	ENSG00000105501	303	+	1	|||AluSx1_dup6149_ENSG00000105501|	67.5	225	AluSx1
chr2	218388831	218389102	SLC11A1	ENSG00000018280	271	+	1	|||AluJb_dup8044_ENSG00000018280|	25.5	221.5	AluJb
chr10	69091597	69091908	SRGN	ENSG00000122862	311	+	1	|||AluSz_dup2638_ENSG00000122862|	52	218	AluSz
chr16	21640469	21640796	IGSF6	ENSG00000140749	327	+	1	|||AluSx_dup1836_ENSG00000140749|	242	199	AluSx
chr16	21639921	21640237	IGSF6	ENSG00000140749	316	-	1	|||AluSx_dup1835_ENSG00000140749|	220	191.5	AluSx
chr6	18467642	18467939	RNF144B	ENSG00000137393	297	-	1	|||AluJo_dup534_ENSG00000137393|	72	167	AluJo
chr11	44619481	44619789	CD82	ENSG00000085117	308	+	1	|||AluY_dup1456_ENSG00000085117|	64.5	105.5	AluY
chr1	153359681	153359988	S100A9	ENSG00000163220	307	-	1	|||AluSp_dup3000_ENSG00000163220|	474	69.5	AluSp
